# Supplementary material for: Crystal structure of (1-eth­oxy­ethyl­idene)di­methyl­aza­nium tetra­phenyl­borate
Source: Acta Crystallogr E Crystallogr Commun. 2015 Nov 25;71(Pt 12):o984–5. doi: 10.1107/S2056989015022252 (PMC4719936; doi:10.1107/S2056989015022252)
Supplement: Supplementary file 1 [file e-71-0o984-sup1.cif]

##############################################################################
#                                                                            #
# This CIF contains the data in a paper accepted for publication in          #
# Acta Crystallographica Section E. It conforms to the requirements of       #
# Notes for Authors for Acta Crystallographica Section E, and has been       #
# peer reviewed under the auspices of the IUCr Commission on Journals.       #
#                                                                            #
# Full details of the Crystallographic Information File format               #
# are given in the paper "The Crystallographic Information File (CIF):       #
# a New Standard Archive File for Crystallography" by S. R. Hall, F. H.      #
# Allen and I. D. Brown [Acta Cryst. (1991), A47, 655-685].                  #
#                                                                            #
# The current version of the core CIF dictionary is obtainable from          #
# ftp://ftp.iucr.org/pub/cif_core.dic.                                       #
#                                                                            #
# Software is freely available for graphical display of the structure(s)     #
# in this CIF. For information consult the CIF software page                 #
# http://www.iucr.org/resources/cif/software.                                #
#                                                                            #
# This file may be used for bona fide research purposes within the           #
# scientific community so long as proper attribution is given to the journal # 
# article from which it was obtained.                                        #
#                                                                            #
##############################################################################
data_I
_database_code_depnum_ccdc_archive 'CCDC 1437994'
_audit_creation_method     'SHELXL-2014/7'
_chemical_name_systematic
;
(1-Ethoxyethylidene)dimethylazanium tetraphenylborate
;
_chemical_name_common     ?
_chemical_formula_moiety     'C6 H14 N O +, C24 H20 B -'
_chemical_formula_sum     'C30 H34 B N O'
_chemical_formula_iupac     'C6 H14 N O +, C24 H20 B -'
_chemical_formula_weight     435.39
_chemical_melting_point     ?
_symmetry_cell_setting     orthorhombic
_symmetry_space_group_name_H-M     'P 21 21 21'
_symmetry_space_group_name_Hall     'P 2ac 2ab'
_shelx_space_group_comment
;
The symmetry employed for this shelxl refinement is uniquely defined
by the following loop, which should always be used as a source of
symmetry information in preference to the above space-group names.
They are only intended as comments.
;
loop_
    _symmetry_equiv_pos_as_xyz
    'x, y, z'
    '-x+1/2, -y, z+1/2'
    '-x, y+1/2, -z+1/2'
    'x+1/2, -y+1/2, -z'
_cell_length_a     9.9849(6)
_cell_length_b     11.5293(7)
_cell_length_c     21.1980(12)
_cell_angle_alpha     90.00
_cell_angle_beta     90.00
_cell_angle_gamma     90.00
_cell_volume     2440.3(3)
_cell_formula_units_Z     4
_cell_measurement_reflns_used     6826
_cell_measurement_theta_min     2.01
_cell_measurement_theta_max     30.63
_cell_measurement_temperature     100(2)
_exptl_crystal_description     block
_exptl_crystal_colour     colorless
_exptl_crystal_size_max     0.54
_exptl_crystal_size_mid     0.39
_exptl_crystal_size_min     0.18
_exptl_crystal_density_diffrn     1.185
_exptl_crystal_density_meas     ?
_exptl_crystal_density_method     'not measured'
_exptl_crystal_F_000     936
_exptl_absorpt_coefficient_mu     0.070
_exptl_absorpt_correction_type     multi-scan
_exptl_absorpt_process_details
;
(Blessing, 1995)
;
_shelx_estimated_absorpt_T_min     ?
_shelx_estimated_absorpt_T_max     ?
_exptl_absorpt_correction_T_min     0.726
_exptl_absorpt_correction_T_max     0.746
_exptl_special_details     ?
_diffrn_ambient_temperature     100(2)
_diffrn_radiation_type     MoK\a
_diffrn_radiation_wavelength     0.71073
_diffrn_radiation_monochromator     Triumph
_diffrn_measurement_device_type     'Bruker Kappa APEXII DUO'
_diffrn_measurement_method     '\f scans, and \w scans'
_diffrn_detector_area_resol_mean     ?
_diffrn_reflns_number     33864
_diffrn_reflns_av_R_equivalents     0.0287
_diffrn_reflns_av_sigmaI/netI     0.0307
_diffrn_reflns_theta_min     1.921
_diffrn_reflns_theta_max     30.633
_diffrn_reflns_theta_full     25.242
_diffrn_measured_fraction_theta_max     0.996
_diffrn_measured_fraction_theta_full     1.000
_diffrn_reflns_limit_h_min     -14
_diffrn_reflns_limit_h_max     14
_diffrn_reflns_limit_k_min     -16
_diffrn_reflns_limit_k_max     16
_diffrn_reflns_limit_l_min     -27
_diffrn_reflns_limit_l_max     30
_diffrn_standards_number     0
_diffrn_standards_interval_count     0
_diffrn_standards_interval_time     ?
_diffrn_standards_decay_%     0
_refine_special_details
;
Refinement of <i>F</i>^2^ against ALL reflections. The weighted <i>R</i>-factor
<i>wR</i> and goodness of fit <i>S</i> are based on <i>F</i>^2^, conventional
<i>R</i>-factors <i>R</i> are based on <i>F</i>, with <i>F</i> set to zero for
negative <i>F</i>^2^. The threshold expression of <i>F</i>^2^ >
\s(<i>F</i>^2^) is used only for calculating <i>R</i>-factors(gt) <i>etc</i>.
and is not relevant to the choice of reflections for refinement.
<i>R</i>-factors based on <i>F</i>^2^ are statistically about twice as large
as those based on <i>F</i>, and <i>R</i>- factors based on ALL data will be
even larger.
;
_reflns_number_total     7520
_reflns_number_gt     6825
_reflns_threshold_expression     >2sigma(I)
_refine_ls_structure_factor_coef     Fsqd
_refine_ls_matrix_type     full
_refine_ls_R_factor_all     0.0428
_refine_ls_R_factor_gt     0.0368
_refine_ls_wR_factor_gt     0.0910
_refine_ls_wR_factor_ref     0.0948
_refine_ls_goodness_of_fit_ref     1.032
_refine_ls_restrained_S_all     1.032
_refine_ls_number_reflns     7520
_refine_ls_number_parameters     302
_refine_ls_number_restraints     0
_refine_ls_hydrogen_treatment     constr
_refine_ls_weighting_scheme     calc
_refine_ls_weighting_details
              'w=1/[\s^2^(Fo^2^)+(0.0527P)^2^+0.3379P] where P=(Fo^2^+2Fc^2^)/3'
_atom_sites_solution_hydrogens     geom
_atom_sites_solution_primary     direct
_atom_sites_solution_secondary     difmap
_refine_ls_shift/su_max     0.000
_refine_ls_shift/su_mean     0.000
_refine_diff_density_max     0.254
_refine_diff_density_min     -0.228
_refine_ls_extinction_method     none
loop_
    _atom_type_symbol
    _atom_type_description
    _atom_type_scat_dispersion_real
    _atom_type_scat_dispersion_imag
    _atom_type_scat_source
    C C 0.0033 0.0016 'International Tables Vol C Tables 4.2.6.8 and 6.1.1.4'
    H H 0.0000 0.0000 'International Tables Vol C Tables 4.2.6.8 and 6.1.1.4'
    B B 0.0013 0.0007 'International Tables Vol C Tables 4.2.6.8 and 6.1.1.4'
    N N 0.0061 0.0033 'International Tables Vol C Tables 4.2.6.8 and 6.1.1.4'
    O O 0.0106 0.0060 'International Tables Vol C Tables 4.2.6.8 and 6.1.1.4'
_computing_data_collection
;
APEX2 (Bruker, 2008)
;
_computing_cell_refinement
;
SAINT (Bruker, 2008)
;
_computing_data_reduction
;
SAINT (Bruker, 2008)
;
_computing_structure_solution
;
SHELXS97 (Sheldrick, 2008)
;
_computing_structure_refinement
;
SHELXL2014 (Sheldrick, 2015)
;
_computing_molecular_graphics
;
DIAMOND (Brandenburg & Putz, 2005)
;
_computing_publication_material
;
SHELXL2014 (Sheldrick, 2015)
;
loop_
    _atom_site_type_symbol
    _atom_site_label
    _atom_site_fract_x
    _atom_site_fract_y
    _atom_site_fract_z
    _atom_site_U_iso_or_equiv
    _atom_site_adp_type
    _atom_site_calc_flag
    _atom_site_occupancy
    _atom_site_disorder_assembly
    _atom_site_disorder_group
    O O1 0.30998(11) 0.52467(9) 0.12549(5) 0.0192(2) Uani d 1 . .
    C C1 0.21195(15) 0.59672(13) 0.11353(7) 0.0165(3) Uani d 1 . .
    N N1 0.21207(12) 0.69225(11) 0.14580(6) 0.0165(2) Uani d 1 . .
    C C2 0.10847(17) 0.57082(16) 0.06546(7) 0.0233(3) Uani d 1 . .
    H H2A 0.0346 0.5281 0.0851 0.035 Uiso calc 1 . .
    H H2B 0.1479 0.5237 0.0318 0.035 Uiso calc 1 . .
    H H2C 0.0745 0.6436 0.0477 0.035 Uiso calc 1 . .
    C C3 0.31599(17) 0.41096(13) 0.09413(7) 0.0210(3) Uani d 1 . .
    H H3A 0.3350 0.4204 0.0486 0.025 Uiso calc 1 . .
    H H3B 0.2299 0.3693 0.0989 0.025 Uiso calc 1 . .
    C C4 0.42626(19) 0.34548(14) 0.12555(9) 0.0269(3) Uani d 1 . .
    H H4A 0.5109 0.3873 0.1200 0.040 Uiso calc 1 . .
    H H4B 0.4337 0.2682 0.1066 0.040 Uiso calc 1 . .
    H H4C 0.4067 0.3379 0.1707 0.040 Uiso calc 1 . .
    C C5 0.10603(17) 0.77963(15) 0.13914(8) 0.0238(3) Uani d 1 . .
    H H5A 0.1223 0.8259 0.1011 0.036 Uiso calc 1 . .
    H H5B 0.1060 0.8305 0.1762 0.036 Uiso calc 1 . .
    H H5C 0.0190 0.7408 0.1357 0.036 Uiso calc 1 . .
    C C6 0.31634(16) 0.72012(13) 0.19196(7) 0.0210(3) Uani d 1 . .
    H H6A 0.2801 0.7118 0.2347 0.031 Uiso calc 1 . .
    H H6B 0.3466 0.8001 0.1856 0.031 Uiso calc 1 . .
    H H6C 0.3922 0.6671 0.1865 0.031 Uiso calc 1 . .
    B B1 0.74360(16) 0.96058(13) 0.13424(7) 0.0134(3) Uani d 1 . .
    C C7 0.81051(14) 1.07099(12) 0.09675(6) 0.0144(2) Uani d 1 . .
    C C8 0.74193(16) 1.17297(13) 0.08187(7) 0.0185(3) Uani d 1 . .
    H H8 0.6496 1.1784 0.0923 0.022 Uiso calc 1 . .
    C C9 0.80315(18) 1.26719(13) 0.05239(7) 0.0224(3) Uani d 1 . .
    H H9 0.7524 1.3349 0.0435 0.027 Uiso calc 1 . .
    C C10 0.93698(18) 1.26280(14) 0.03606(7) 0.0222(3) Uani d 1 . .
    H H10 0.9785 1.3261 0.0151 0.027 Uiso calc 1 . .
    C C11 1.00906(16) 1.16413(14) 0.05094(7) 0.0212(3) Uani d 1 . .
    H H11 1.1016 1.1600 0.0408 0.025 Uiso calc 1 . .
    C C12 0.94734(15) 1.07112(13) 0.08062(7) 0.0175(3) Uani d 1 . .
    H H12 0.9996 1.0047 0.0905 0.021 Uiso calc 1 . .
    C C13 0.83345(14) 0.93481(12) 0.19804(6) 0.0137(2) Uani d 1 . .
    C C14 0.91903(14) 1.01811(13) 0.22415(7) 0.0160(3) Uani d 1 . .
    H H14 0.9228 1.0927 0.2052 0.019 Uiso calc 1 . .
    C C15 0.99888(15) 0.99624(15) 0.27663(7) 0.0198(3) Uani d 1 . .
    H H15 1.0568 1.0550 0.2922 0.024 Uiso calc 1 . .
    C C16 0.99417(16) 0.88928(15) 0.30619(7) 0.0213(3) Uani d 1 . .
    H H16 1.0504 0.8729 0.3412 0.026 Uiso calc 1 . .
    C C17 0.90577(16) 0.80661(14) 0.28360(7) 0.0204(3) Uani d 1 . .
    H H17 0.8984 0.7340 0.3044 0.024 Uiso calc 1 . .
    C C18 0.82782(15) 0.82896(13) 0.23073(7) 0.0168(3) Uani d 1 . .
    H H18 0.7684 0.7704 0.2161 0.020 Uiso calc 1 . .
    C C19 0.74159(14) 0.84278(12) 0.09026(6) 0.0150(3) Uani d 1 . .
    C C20 0.82655(15) 0.82106(13) 0.03890(6) 0.0175(3) Uani d 1 . .
    H H20 0.8890 0.8791 0.0268 0.021 Uiso calc 1 . .
    C C21 0.82289(18) 0.71751(14) 0.00481(7) 0.0220(3) Uani d 1 . .
    H H21 0.8823 0.7065 -0.0297 0.026 Uiso calc 1 . .
    C C22 0.73336(19) 0.63092(15) 0.02089(8) 0.0257(3) Uani d 1 . .
    H H22 0.7312 0.5601 -0.0020 0.031 Uiso calc 1 . .
    C C23 0.64692(18) 0.64933(14) 0.07098(8) 0.0262(3) Uani d 1 . .
    H H23 0.5842 0.5911 0.0825 0.031 Uiso calc 1 . .
    C C24 0.65189(16) 0.75297(13) 0.10442(7) 0.0204(3) Uani d 1 . .
    H H24 0.5915 0.7634 0.1386 0.025 Uiso calc 1 . .
    C C25 0.58849(14) 0.98927(12) 0.15445(6) 0.0140(2) Uani d 1 . .
    C C26 0.54660(14) 1.00130(13) 0.21695(7) 0.0174(3) Uani d 1 . .
    H H26 0.6106 0.9916 0.2497 0.021 Uiso calc 1 . .
    C C27 0.41480(16) 1.02689(14) 0.23328(7) 0.0214(3) Uani d 1 . .
    H H27 0.3906 1.0341 0.2765 0.026 Uiso calc 1 . .
    C C28 0.31913(15) 1.04184(13) 0.18703(8) 0.0210(3) Uani d 1 . .
    H H28 0.2293 1.0601 0.1979 0.025 Uiso calc 1 . .
    C C29 0.35655(15) 1.02972(13) 0.12432(8) 0.0192(3) Uani d 1 . .
    H H29 0.2919 1.0395 0.0919 0.023 Uiso calc 1 . .
    C C30 0.48800(14) 1.00335(13) 0.10890(7) 0.0163(3) Uani d 1 . .
    H H30 0.5109 0.9944 0.0657 0.020 Uiso calc 1 . .
loop_
    _atom_site_aniso_label
    _atom_site_aniso_U_11
    _atom_site_aniso_U_22
    _atom_site_aniso_U_33
    _atom_site_aniso_U_12
    _atom_site_aniso_U_13
    _atom_site_aniso_U_23
    O1 0.0211(5) 0.0158(5) 0.0209(5) 0.0032(4) -0.0016(4) -0.0033(4)
    C1 0.0166(6) 0.0184(6) 0.0144(6) -0.0012(5) 0.0015(5) 0.0026(5)
    N1 0.0149(6) 0.0174(6) 0.0173(5) 0.0023(4) 0.0008(4) 0.0024(4)
    C2 0.0216(7) 0.0301(8) 0.0182(7) -0.0033(6) -0.0042(6) 0.0008(6)
    C3 0.0261(8) 0.0157(6) 0.0211(7) 0.0004(6) 0.0048(6) -0.0046(5)
    C4 0.0313(9) 0.0184(7) 0.0311(8) 0.0058(6) 0.0045(7) -0.0023(6)
    C5 0.0200(7) 0.0230(7) 0.0285(8) 0.0090(6) 0.0034(6) 0.0038(6)
    C6 0.0218(7) 0.0180(6) 0.0232(7) -0.0001(6) -0.0033(6) -0.0022(5)
    B1 0.0127(6) 0.0143(6) 0.0132(6) 0.0006(5) 0.0005(5) -0.0001(5)
    C7 0.0159(6) 0.0154(6) 0.0118(5) -0.0007(5) -0.0007(5) 0.0001(5)
    C8 0.0172(6) 0.0178(6) 0.0207(7) 0.0007(5) -0.0051(5) 0.0010(5)
    C9 0.0297(8) 0.0148(6) 0.0227(7) -0.0014(6) -0.0102(6) 0.0031(5)
    C10 0.0315(8) 0.0199(7) 0.0153(6) -0.0096(6) -0.0039(6) 0.0031(5)
    C11 0.0213(7) 0.0254(8) 0.0168(6) -0.0063(6) 0.0026(6) 0.0008(6)
    C12 0.0173(6) 0.0190(7) 0.0162(6) 0.0009(5) 0.0018(5) 0.0019(5)
    C13 0.0121(6) 0.0157(6) 0.0133(6) 0.0019(5) 0.0019(5) 0.0010(5)
    C14 0.0167(6) 0.0172(6) 0.0140(6) -0.0009(5) 0.0011(5) 0.0003(5)
    C15 0.0172(6) 0.0278(8) 0.0144(6) -0.0019(6) -0.0006(5) -0.0012(6)
    C16 0.0188(7) 0.0313(8) 0.0139(6) 0.0060(6) -0.0011(6) 0.0017(6)
    C17 0.0229(7) 0.0205(7) 0.0177(7) 0.0063(6) 0.0027(6) 0.0049(5)
    C18 0.0160(6) 0.0162(6) 0.0182(6) 0.0009(5) 0.0014(5) 0.0010(5)
    C19 0.0147(6) 0.0162(6) 0.0141(6) 0.0033(5) -0.0017(5) -0.0002(5)
    C20 0.0175(6) 0.0201(7) 0.0148(6) 0.0048(6) -0.0009(5) -0.0004(5)
    C21 0.0255(8) 0.0247(7) 0.0158(6) 0.0098(6) -0.0014(6) -0.0045(5)
    C22 0.0323(9) 0.0201(7) 0.0248(7) 0.0053(7) -0.0060(7) -0.0075(6)
    C23 0.0287(8) 0.0189(7) 0.0310(9) -0.0037(6) -0.0012(7) -0.0045(6)
    C24 0.0200(7) 0.0187(7) 0.0225(7) -0.0004(6) 0.0026(6) -0.0038(5)
    C25 0.0136(6) 0.0121(6) 0.0164(6) 0.0001(5) 0.0010(5) -0.0013(5)
    C26 0.0165(6) 0.0193(7) 0.0164(6) 0.0009(5) 0.0001(5) -0.0032(5)
    C27 0.0202(7) 0.0238(7) 0.0201(7) 0.0013(6) 0.0057(6) -0.0057(5)
    C28 0.0141(6) 0.0192(7) 0.0296(8) 0.0021(5) 0.0042(6) -0.0035(6)
    C29 0.0151(6) 0.0170(6) 0.0253(7) 0.0029(5) -0.0039(6) -0.0019(5)
    C30 0.0162(6) 0.0171(6) 0.0156(6) 0.0012(5) -0.0002(5) -0.0010(5)
_geom_special_details
;
All e.s.d.'s (except the e.s.d. in the dihedral angle between two l.s. planes)
are estimated using the full covariance matrix. The cell e.s.d.'s are taken
into account individually in the estimation of e.s.d.'s in distances, angles
and torsion angles; correlations between e.s.d.'s in cell parameters are only
used when they are defined by crystal symmetry. An approximate (isotropic)
treatment of cell e.s.d.'s is used for estimating e.s.d.'s involving l.s.
planes.
;
loop_
    _geom_bond_atom_site_label_1
    _geom_bond_atom_site_label_2
    _geom_bond_site_symmetry_2
    _geom_bond_distance
    _geom_bond_publ_flag
    O1 C1 . 1.3086(18) ?
    O1 C3 . 1.4712(17) ?
    C1 N1 . 1.2965(19) ?
    C1 C2 . 1.482(2) ?
    N1 C6 . 1.464(2) ?
    N1 C5 . 1.4683(19) ?
    C2 H2A . 0.9800 ?
    C2 H2B . 0.9800 ?
    C2 H2C . 0.9800 ?
    C3 C4 . 1.492(2) ?
    C3 H3A . 0.9900 ?
    C3 H3B . 0.9900 ?
    C4 H4A . 0.9800 ?
    C4 H4B . 0.9800 ?
    C4 H4C . 0.9800 ?
    C5 H5A . 0.9800 ?
    C5 H5B . 0.9800 ?
    C5 H5C . 0.9800 ?
    C6 H6A . 0.9800 ?
    C6 H6B . 0.9800 ?
    C6 H6C . 0.9800 ?
    B1 C25 . 1.641(2) ?
    B1 C7 . 1.643(2) ?
    B1 C19 . 1.647(2) ?
    B1 C13 . 1.650(2) ?
    C7 C8 . 1.397(2) ?
    C7 C12 . 1.408(2) ?
    C8 C9 . 1.394(2) ?
    C8 H8 . 0.9500 ?
    C9 C10 . 1.381(3) ?
    C9 H9 . 0.9500 ?
    C10 C11 . 1.383(2) ?
    C10 H10 . 0.9500 ?
    C11 C12 . 1.388(2) ?
    C11 H11 . 0.9500 ?
    C12 H12 . 0.9500 ?
    C13 C14 . 1.400(2) ?
    C13 C18 . 1.4045(19) ?
    C14 C15 . 1.392(2) ?
    C14 H14 . 0.9500 ?
    C15 C16 . 1.384(2) ?
    C15 H15 . 0.9500 ?
    C16 C17 . 1.385(2) ?
    C16 H16 . 0.9500 ?
    C17 C18 . 1.389(2) ?
    C17 H17 . 0.9500 ?
    C18 H18 . 0.9500 ?
    C19 C24 . 1.402(2) ?
    C19 C20 . 1.4028(19) ?
    C20 C21 . 1.396(2) ?
    C20 H20 . 0.9500 ?
    C21 C22 . 1.383(3) ?
    C21 H21 . 0.9500 ?
    C22 C23 . 1.385(2) ?
    C22 H22 . 0.9500 ?
    C23 C24 . 1.390(2) ?
    C23 H23 . 0.9500 ?
    C24 H24 . 0.9500 ?
    C25 C26 . 1.3963(19) ?
    C25 C30 . 1.4019(19) ?
    C26 C27 . 1.392(2) ?
    C26 H26 . 0.9500 ?
    C27 C28 . 1.380(2) ?
    C27 H27 . 0.9500 ?
    C28 C29 . 1.388(2) ?
    C28 H28 . 0.9500 ?
    C29 C30 . 1.386(2) ?
    C29 H29 . 0.9500 ?
    C30 H30 . 0.9500 ?
loop_
    _geom_angle_atom_site_label_1
    _geom_angle_atom_site_label_2
    _geom_angle_atom_site_label_3
    _geom_angle_site_symmetry_1
    _geom_angle_site_symmetry_3
    _geom_angle
    _geom_angle_publ_flag
    C1 O1 C3 . . 120.57(12) ?
    N1 C1 O1 . . 115.87(13) ?
    N1 C1 C2 . . 122.33(14) ?
    O1 C1 C2 . . 121.80(13) ?
    C1 N1 C6 . . 122.65(13) ?
    C1 N1 C5 . . 122.11(13) ?
    C6 N1 C5 . . 115.24(12) ?
    C1 C2 H2A . . 109.5 ?
    C1 C2 H2B . . 109.5 ?
    H2A C2 H2B . . 109.5 ?
    C1 C2 H2C . . 109.5 ?
    H2A C2 H2C . . 109.5 ?
    H2B C2 H2C . . 109.5 ?
    O1 C3 C4 . . 106.22(13) ?
    O1 C3 H3A . . 110.5 ?
    C4 C3 H3A . . 110.5 ?
    O1 C3 H3B . . 110.5 ?
    C4 C3 H3B . . 110.5 ?
    H3A C3 H3B . . 108.7 ?
    C3 C4 H4A . . 109.5 ?
    C3 C4 H4B . . 109.5 ?
    H4A C4 H4B . . 109.5 ?
    C3 C4 H4C . . 109.5 ?
    H4A C4 H4C . . 109.5 ?
    H4B C4 H4C . . 109.5 ?
    N1 C5 H5A . . 109.5 ?
    N1 C5 H5B . . 109.5 ?
    H5A C5 H5B . . 109.5 ?
    N1 C5 H5C . . 109.5 ?
    H5A C5 H5C . . 109.5 ?
    H5B C5 H5C . . 109.5 ?
    N1 C6 H6A . . 109.5 ?
    N1 C6 H6B . . 109.5 ?
    H6A C6 H6B . . 109.5 ?
    N1 C6 H6C . . 109.5 ?
    H6A C6 H6C . . 109.5 ?
    H6B C6 H6C . . 109.5 ?
    C25 B1 C7 . . 110.73(11) ?
    C25 B1 C19 . . 107.60(11) ?
    C7 B1 C19 . . 111.72(11) ?
    C25 B1 C13 . . 109.61(11) ?
    C7 B1 C13 . . 108.36(11) ?
    C19 B1 C13 . . 108.78(11) ?
    C8 C7 C12 . . 114.83(13) ?
    C8 C7 B1 . . 124.21(13) ?
    C12 C7 B1 . . 120.85(12) ?
    C9 C8 C7 . . 122.82(14) ?
    C9 C8 H8 . . 118.6 ?
    C7 C8 H8 . . 118.6 ?
    C10 C9 C8 . . 120.52(15) ?
    C10 C9 H9 . . 119.7 ?
    C8 C9 H9 . . 119.7 ?
    C9 C10 C11 . . 118.46(14) ?
    C9 C10 H10 . . 120.8 ?
    C11 C10 H10 . . 120.8 ?
    C10 C11 C12 . . 120.53(15) ?
    C10 C11 H11 . . 119.7 ?
    C12 C11 H11 . . 119.7 ?
    C11 C12 C7 . . 122.80(14) ?
    C11 C12 H12 . . 118.6 ?
    C7 C12 H12 . . 118.6 ?
    C14 C13 C18 . . 115.19(13) ?
    C14 C13 B1 . . 122.17(12) ?
    C18 C13 B1 . . 122.63(12) ?
    C15 C14 C13 . . 122.79(14) ?
    C15 C14 H14 . . 118.6 ?
    C13 C14 H14 . . 118.6 ?
    C16 C15 C14 . . 120.26(15) ?
    C16 C15 H15 . . 119.9 ?
    C14 C15 H15 . . 119.9 ?
    C15 C16 C17 . . 118.58(14) ?
    C15 C16 H16 . . 120.7 ?
    C17 C16 H16 . . 120.7 ?
    C16 C17 C18 . . 120.59(14) ?
    C16 C17 H17 . . 119.7 ?
    C18 C17 H17 . . 119.7 ?
    C17 C18 C13 . . 122.48(14) ?
    C17 C18 H18 . . 118.8 ?
    C13 C18 H18 . . 118.8 ?
    C24 C19 C20 . . 114.88(13) ?
    C24 C19 B1 . . 119.72(12) ?
    C20 C19 B1 . . 125.38(13) ?
    C21 C20 C19 . . 122.59(14) ?
    C21 C20 H20 . . 118.7 ?
    C19 C20 H20 . . 118.7 ?
    C22 C21 C20 . . 120.45(14) ?
    C22 C21 H21 . . 119.8 ?
    C20 C21 H21 . . 119.8 ?
    C21 C22 C23 . . 118.77(15) ?
    C21 C22 H22 . . 120.6 ?
    C23 C22 H22 . . 120.6 ?
    C22 C23 C24 . . 120.03(15) ?
    C22 C23 H23 . . 120.0 ?
    C24 C23 H23 . . 120.0 ?
    C23 C24 C19 . . 123.28(14) ?
    C23 C24 H24 . . 118.4 ?
    C19 C24 H24 . . 118.4 ?
    C26 C25 C30 . . 115.32(12) ?
    C26 C25 B1 . . 123.41(12) ?
    C30 C25 B1 . . 121.28(12) ?
    C27 C26 C25 . . 122.69(14) ?
    C27 C26 H26 . . 118.7 ?
    C25 C26 H26 . . 118.7 ?
    C28 C27 C26 . . 120.27(14) ?
    C28 C27 H27 . . 119.9 ?
    C26 C27 H27 . . 119.9 ?
    C27 C28 C29 . . 118.79(14) ?
    C27 C28 H28 . . 120.6 ?
    C29 C28 H28 . . 120.6 ?
    C30 C29 C28 . . 120.19(14) ?
    C30 C29 H29 . . 119.9 ?
    C28 C29 H29 . . 119.9 ?
    C29 C30 C25 . . 122.72(13) ?
    C29 C30 H30 . . 118.6 ?
    C25 C30 H30 . . 118.6 ?
loop_
    _geom_torsion_atom_site_label_1
    _geom_torsion_atom_site_label_2
    _geom_torsion_atom_site_label_3
    _geom_torsion_atom_site_label_4
    _geom_torsion_site_symmetry_1
    _geom_torsion_site_symmetry_2
    _geom_torsion_site_symmetry_3
    _geom_torsion_site_symmetry_4
    _geom_torsion
    _geom_torsion_publ_flag
    C3 O1 C1 N1 . . . . 176.76(12) ?
    C3 O1 C1 C2 . . . . -4.0(2) ?
    O1 C1 N1 C6 . . . . 1.3(2) ?
    C2 C1 N1 C6 . . . . -178.02(14) ?
    O1 C1 N1 C5 . . . . -177.86(13) ?
    C2 C1 N1 C5 . . . . 2.9(2) ?
    C1 O1 C3 C4 . . . . -171.52(13) ?
    C25 B1 C7 C8 . . . . -2.65(18) ?
    C19 B1 C7 C8 . . . . 117.28(14) ?
    C13 B1 C7 C8 . . . . -122.89(14) ?
    C25 B1 C7 C12 . . . . 173.30(12) ?
    C19 B1 C7 C12 . . . . -66.78(16) ?
    C13 B1 C7 C12 . . . . 53.05(16) ?
    C12 C7 C8 C9 . . . . 1.0(2) ?
    B1 C7 C8 C9 . . . . 177.16(13) ?
    C7 C8 C9 C10 . . . . 0.4(2) ?
    C8 C9 C10 C11 . . . . -1.5(2) ?
    C9 C10 C11 C12 . . . . 1.1(2) ?
    C10 C11 C12 C7 . . . . 0.4(2) ?
    C8 C7 C12 C11 . . . . -1.4(2) ?
    B1 C7 C12 C11 . . . . -177.70(13) ?
    C25 B1 C13 C14 . . . . -101.29(15) ?
    C7 B1 C13 C14 . . . . 19.65(17) ?
    C19 B1 C13 C14 . . . . 141.31(13) ?
    C25 B1 C13 C18 . . . . 77.45(16) ?
    C7 B1 C13 C18 . . . . -161.60(12) ?
    C19 B1 C13 C18 . . . . -39.95(17) ?
    C18 C13 C14 C15 . . . . 3.5(2) ?
    B1 C13 C14 C15 . . . . -177.70(13) ?
    C13 C14 C15 C16 . . . . -1.3(2) ?
    C14 C15 C16 C17 . . . . -2.0(2) ?
    C15 C16 C17 C18 . . . . 2.8(2) ?
    C16 C17 C18 C13 . . . . -0.4(2) ?
    C14 C13 C18 C17 . . . . -2.6(2) ?
    B1 C13 C18 C17 . . . . 178.54(13) ?
    C25 B1 C19 C24 . . . . -37.11(17) ?
    C7 B1 C19 C24 . . . . -158.86(13) ?
    C13 B1 C19 C24 . . . . 81.56(16) ?
    C25 B1 C19 C20 . . . . 144.72(13) ?
    C7 B1 C19 C20 . . . . 22.97(19) ?
    C13 B1 C19 C20 . . . . -96.61(15) ?
    C24 C19 C20 C21 . . . . -0.5(2) ?
    B1 C19 C20 C21 . . . . 177.71(13) ?
    C19 C20 C21 C22 . . . . 0.0(2) ?
    C20 C21 C22 C23 . . . . 0.5(2) ?
    C21 C22 C23 C24 . . . . -0.5(3) ?
    C22 C23 C24 C19 . . . . 0.0(3) ?
    C20 C19 C24 C23 . . . . 0.5(2) ?
    B1 C19 C24 C23 . . . . -177.81(14) ?
    C7 B1 C25 C26 . . . . -113.31(15) ?
    C19 B1 C25 C26 . . . . 124.32(14) ?
    C13 B1 C25 C26 . . . . 6.19(19) ?
    C7 B1 C25 C30 . . . . 66.74(16) ?
    C19 B1 C25 C30 . . . . -55.62(16) ?
    C13 B1 C25 C30 . . . . -173.76(12) ?
    C30 C25 C26 C27 . . . . -0.8(2) ?
    B1 C25 C26 C27 . . . . 179.30(14) ?
    C25 C26 C27 C28 . . . . -0.2(2) ?
    C26 C27 C28 C29 . . . . 0.7(2) ?
    C27 C28 C29 C30 . . . . -0.2(2) ?
    C28 C29 C30 C25 . . . . -0.8(2) ?
    C26 C25 C30 C29 . . . . 1.3(2) ?
    B1 C25 C30 C29 . . . . -178.78(13) ?
loop_
    _geom_hbond_atom_site_label_D
    _geom_hbond_atom_site_label_H
    _geom_hbond_atom_site_label_A
    _geom_hbond_site_symmetry_A
    _geom_hbond_distance_DH
    _geom_hbond_distance_HA
    _geom_hbond_distance_DA
    _geom_hbond_angle_DHA
    _geom_hbond_publ_flag
    C3 H3A Cg1 1 0.99 2.67 3.572(2) 151 y
    C5 H5B Cg2 1 0.98 2.70 3.450(2) 134 y
    C6 H6B Cg3 1 0.98 2.72 3.692(2) 175 y
_shelx_hkl_file
;
   1   0   0   -0.33    0.08
   1   0   0   -0.26    0.08
  -1   0   0   -0.27    0.09
   1   0   0   -0.30    0.06
  -1   0   0   -0.30    0.06
  -1   0   0   -0.27    0.08
   2   0   0  308.30    9.31
  -2   0   0  313.02    8.53
   2   0   0  317.55    8.54
   2   0   0  310.90    9.31
  -2   0   0  303.64    9.31
  -2   0   0  309.68    8.53
  -2   0   0  302.93    9.30
   3   0   0    0.00    0.17
   3   0   0   -0.09    0.13
  -3   0   0    0.26    0.14
  -3   0   0   -0.16    0.13
  -3   0   0   -0.24    0.18
   3   0   0    0.11    0.18
  -3   0   0   -0.07    0.18
   3   0   0   -0.06    0.13
   4   0   0    8.97    0.45
  -4   0   0    9.26    0.46
   4   0   0    8.68    0.55
  -4   0   0    9.78    0.55
  -4   0   0    7.68    0.54
   4   0   0    9.12    0.54
  -5   0   0    0.27    0.24
   5   0   0   -0.14    0.21
   5   0   0   -0.01    0.22
  -5   0   0   -0.12    0.21
   5   0   0   -0.02    0.18
  -5   0   0   -0.07    0.18
   6   0   0   33.75    1.39
   6   0   0   32.42    1.21
   6   0   0   32.99    1.40
  -6   0   0   33.04    1.38
  -6   0   0   33.79    1.41
  -6   0   0   33.58    1.21
   7   0   0    0.15    0.28
  -7   0   0    0.13    0.24
  -7   0   0   -0.22    0.24
  -7   0   0    0.13    0.29
   7   0   0   -0.28    0.21
   7   0   0    0.28    0.29
  -8   0   0   38.47    1.64
   8   0   0   32.96    1.37
   8   0   0   37.45    1.60
   8   0   0   37.40    1.63
  -8   0   0   33.73    1.36
  -8   0   0   36.39    1.62
  -9   0   0    0.00    0.30
  -9   0   0   -0.01    0.38
   9   0   0    0.09    0.30
  10   0   0   26.05    1.24
 -10   0   0   28.56    1.25
 -11   0   0   -0.29    0.34
  11   0   0   -0.17    0.35
  12   0   0   81.27    2.86
 -12   0   0   80.44    2.82
  13   0   0    0.06    0.43
 -13   0   0    0.10    0.43
  14   0   0    2.54    0.59
 -14   0   0    3.73    0.66
   0  -1   0   -0.26    0.05
   0   1   0   -0.14    0.04
   0   1   0   -0.15    0.06
  -1   1   0  907.20   24.91
  -1  -1   0 1000.00   26.91
  -1   1   0  896.52   27.05
  -1   1   0  837.03   26.90
   1  -1   0  871.37   26.90
   1   1   0  832.81   26.89
   1   1   0  860.72   27.05
   1  -1   0  899.12   24.81
   1  -1   0  901.15   26.90
   1   1   0  901.00   24.86
   1   1   0  964.50   24.80
  -1   1   0  912.94   24.85
  -1  -1   0  973.09   24.90
  -2   1   0  244.63    6.81
   2  -1   0  247.46    7.44
   2  -1   0  244.09    7.44
  -2   1   0  250.31    7.44
   2   1   0  238.47    7.44
  -2  -1   0  253.90    7.44
  -2  -1   0  246.04    6.82
   2   1   0  245.71    7.44
  -2   1   0  247.77    6.81
  -2   1   0  251.68    7.45
   2   1   0  238.12    7.44
  -2  -1   0  250.19    7.44
   2  -1   0  247.08    6.82
   2   1   0  241.14    6.81
   3   1   0    2.21    0.22
  -3  -1   0    1.89    0.26
  -3   1   0    1.77    0.27
   3   1   0    2.34    0.23
  -3  -1   0    1.74    0.26
   3   1   0    1.64    0.25
   3   1   0    1.73    0.26
   3   1   0    2.06    0.28
  -3  -1   0    1.81    0.23
   3  -1   0    1.85    0.26
  -3   1   0    2.09    0.21
   3  -1   0    1.94    0.22
   3  -1   0    1.96    0.26
  -3   1   0    1.81    0.20
  -3   1   0    2.21    0.28
   4   1   0   50.33    1.78
   4   1   0   48.61    1.76
   4  -1   0   51.51    1.77
   4   1   0   50.29    1.58
  -4  -1   0   51.40    1.59
  -4   1   0   48.90    1.76
   4  -1   0   51.55    1.78
  -4  -1   0   50.35    1.77
  -4  -1   0   51.70    1.78
   4   1   0   48.81    1.77
   4  -1   0   49.14    1.58
  -4   1   0   51.32    1.77
  -5  -1   0   65.54    2.27
   5   1   0   65.96    2.27
   5   1   0   65.99    2.03
  -5   1   0   66.47    2.28
   5  -1   0   60.14    2.25
  -5  -1   0   63.70    2.27
  -5   1   0   64.45    2.27
   5   1   0   65.61    2.28
  -5  -1   0   65.36    2.03
   5   1   0   66.16    2.28
   5  -1   0   63.36    2.26
  -5   1   0   68.97    2.03
   5  -1   0   63.46    2.03
   6   1   0   13.60    0.79
  -6   1   0   13.00    0.66
   6  -1   0   13.01    0.77
  -6   1   0   14.52    0.81
   6   1   0   13.21    0.78
  -6  -1   0   14.12    0.80
  -6   1   0   14.65    0.80
  -6  -1   0   14.21    0.68
  -6  -1   0   13.72    0.79
   6   1   0   13.45    0.67
   6  -1   0   14.06    0.69
   6  -1   0   14.07    0.79
   6   1   0   14.03    0.80
  -7  -1   0   13.06    0.82
   7   1   0   12.08    0.78
  -7   1   0   12.72    0.80
   7   1   0   12.42    0.68
   7  -1   0   12.47    0.70
  -7   1   0   11.34    0.82
   7   1   0   12.76    0.84
  -7  -1   0   11.92    0.78
  -7  -1   0   11.64    0.67
  -7   1   0   12.35    0.66
   7  -1   0   11.66    0.77
   7   1   0   12.79    0.82
   7  -1   0   12.35    0.80
  -8   1   0   37.29    1.41
   8   1   0   38.24    1.65
   8  -1   0   38.21    1.65
   8   1   0   37.52    1.67
  -8   1   0   37.72    1.65
   8  -1   0   37.65    1.43
  -8  -1   0   36.93    1.64
  -8  -1   0   36.15    1.42
  -8   1   0   36.91    1.68
   8  -1   0   37.22    1.68
   8   1   0   36.25    1.65
  -8  -1   0   38.80    1.68
   8   1   0   37.61    1.43
  -9  -1   0   40.01    1.53
   9   1   0   36.64    1.74
  -9   1   0   38.33    1.49
   9   1   0   40.30    1.78
   9   1   0   36.45    1.50
  -9   1   0   40.89    1.81
   9  -1   0   39.25    1.52
  10   1   0   14.42    0.90
  10  -1   0   16.85    0.94
 -10  -1   0   15.74    0.92
 -10   1   0   16.36    0.92
  11   1   0    2.43    0.50
  11  -1   0    2.19    0.48
 -11   1   0    2.00    0.47
 -11  -1   0    2.06    0.48
  12  -1   0   16.78    1.09
  12   1   0   20.74    1.17
 -12  -1   0   20.48    1.13
 -12   1   0   19.89    1.09
 -13   1   0    2.31    0.55
 -13  -1   0    2.22    0.55
  13   1   0    2.60    0.56
  13  -1   0    3.59    0.61
 -14   1   0    5.34    0.70
  14   1   0    4.94    0.73
 -14  -1   0    5.77    0.76
  14  -1   0    5.12    0.75
   0   2   0  153.39    4.66
   0  -2   0  151.38    4.25
   0  -2   0  149.86    4.65
   0   2   0  153.80    4.25
   0   2   0  153.95    4.66
   0  -2   0  153.91    4.65
  -1   2   0    0.99    0.12
  -1   2   0    0.73    0.17
  -1   2   0    0.93    0.16
   1  -2   0    1.02    0.13
   1   2   0    0.88    0.12
   1  -2   0    0.64    0.15
   1   2   0    0.90    0.13
  -1  -2   0    0.92    0.13
   1  -2   0    0.87    0.13
  -1  -2   0    1.06    0.17
   1   2   0    0.73    0.16
   1   2   0    0.80    0.16
   1  -2   0    0.81    0.16
  -1   2   0    1.08    0.12
  -1  -2   0    0.66    0.16
  -1  -2   0    0.77    0.13
   2   2   0  369.11   10.84
   2   2   0  360.81    9.92
  -2  -2   0  361.96    9.94
  -2  -2   0  364.90   10.84
  -2   2   0  343.53   10.83
   2   2   0  368.55   10.84
  -2   2   0  332.51   10.83
   2   2   0  361.58    9.93
   2  -2   0  367.40    9.94
  -2   2   0  379.48    9.93
  -2  -2   0  361.46   10.83
  -2   2   0  368.39    9.92
   2  -2   0  346.10   10.83
   2  -2   0  351.09   10.83
  -3  -2   0  110.37    3.12
  -3  -2   0  105.47    3.44
   3   2   0  113.45    3.12
   3  -2   0  107.85    3.43
  -3   2   0  106.71    3.10
  -3   2   0  108.97    3.10
   3   2   0  108.27    3.44
   3   2   0  108.57    3.11
   3  -2   0  102.28    3.42
   3   2   0  108.58    3.44
   3  -2   0  114.30    3.13
  -3   2   0  109.63    3.44
  -3  -2   0  104.16    3.43
  -3   2   0  106.26    3.44
  -4  -2   0   29.21    1.13
   4  -2   0   28.78    1.14
   4   2   0   29.43    1.14
   4   2   0   26.70    1.13
  -4   2   0   27.79    0.97
   4  -2   0   27.86    0.99
  -4  -2   0   28.41    1.00
  -4   2   0   26.24    1.13
   4  -2   0   28.89    1.12
  -4  -2   0   28.06    1.13
  -4   2   0   29.18    1.13
   5  -2   0   -0.33    0.22
  -5   2   0    0.17    0.23
  -5   2   0    0.05    0.18
  -5  -2   0   -0.12    0.22
  -5  -2   0    0.06    0.25
  -5  -2   0    0.35    0.22
   5   2   0    0.13    0.23
   5   2   0    0.00    0.22
  -5   2   0    0.01    0.25
   5   2   0    0.14    0.19
   5  -2   0   -0.13    0.22
   5  -2   0   -0.24    0.19
   6   2   0    2.18    0.40
   6   2   0    2.11    0.31
  -6   2   0    2.62    0.32
  -6   2   0    2.33    0.38
  -6  -2   0    1.67    0.29
   6  -2   0    2.03    0.32
  -6   2   0    2.26    0.38
   6   2   0    2.50    0.40
  -6  -2   0    1.97    0.38
   6  -2   0    2.20    0.40
  -6  -2   0    2.61    0.41
   6  -2   0    1.95    0.38
   7   2   0   70.64    2.54
  -7   2   0   68.74    2.55
  -7  -2   0   68.91    2.25
   7  -2   0   66.41    2.25
   7  -2   0   70.70    2.55
  -7   2   0   68.96    2.55
  -7   2   0   70.95    2.22
   7  -2   0   68.15    2.53
  -7  -2   0   72.27    2.56
  -7  -2   0   68.89    2.53
   7   2   0   64.72    2.22
   7   2   0   68.69    2.53
  -8   2   0    0.11    0.33
  -8  -2   0    0.20    0.29
   8   2   0    0.19    0.27
   8   2   0    0.26    0.35
   8  -2   0   -0.06    0.28
   8  -2   0    0.09    0.32
  -8   2   0   -0.26    0.32
  -8  -2   0    0.44    0.35
  -8   2   0   -0.13    0.25
   8   2   0    0.68    0.36
  -8  -2   0   -0.09    0.33
  -9  -2   0    7.03    0.64
  -9   2   0    8.16    0.63
  -9   2   0    6.46    0.74
   9  -2   0    7.08    0.64
   9   2   0    8.92    0.86
   9   2   0    7.08    0.62
 -10  -2   0    3.18    0.51
 -10   2   0    4.27    0.52
  10  -2   0    3.37    0.52
  10   2   0    4.22    0.54
  11  -2   0    3.92    0.58
 -11   2   0    3.69    0.54
 -11  -2   0    3.49    0.55
  11   2   0    3.47    0.54
 -12   2   0    2.88    0.53
  12  -2   0    3.54    0.60
  12   2   0    3.40    0.59
 -12  -2   0    4.01    0.61
 -13   2   0    3.57    0.59
 -13  -2   0    3.68    0.63
  13  -2   0    4.11    0.66
  13   2   0    3.62    0.63
 -14  -2   0    1.47    0.56
  14   2   0    0.25    0.45
 -14   2   0    1.18    0.49
  14  -2   0    0.13    0.50
   0   3   0   -0.33    0.10
   0   3   0    0.00    0.16
   0  -3   0   -0.42    0.12
   0  -3   0   -0.25    0.14
   0  -3   0    0.00    0.12
   0   3   0   -0.25    0.14
  -1   3   0   67.25    1.94
  -1  -3   0   67.81    1.96
   1   3   0   67.14    1.94
  -1  -3   0   68.87    2.17
   1  -3   0   69.37    2.17
   1   3   0   68.72    2.18
   1  -3   0   67.77    1.95
   1   3   0   65.15    2.17
  -1   3   0   68.24    2.17
  -1  -3   0   68.36    1.95
  -1  -3   0   66.61    2.17
  -1   3   0   66.52    1.93
  -1   3   0   67.05    2.18
   1  -3   0   65.13    2.17
   2   3   0  240.04    6.72
  -2  -3   0  249.34    6.75
  -2   3   0  236.59    7.38
   2  -3   0  244.94    6.75
   2   3   0  246.69    6.73
   2   3   0  239.20    7.38
   2  -3   0  232.61    7.37
  -2  -3   0  241.92    7.37
  -2   3   0  245.10    6.72
  -2  -3   0  235.56    7.38
   2   3   0  238.86    7.38
   2  -3   0  243.89    7.38
  -2   3   0  248.46    7.39
  -2   3   0  245.54    6.73
  -3   3   0   93.07    2.76
  -3   3   0   99.16    3.10
   3  -3   0   95.76    3.09
   3   3   0   95.91    2.77
  -3  -3   0  101.02    3.09
  -3  -3   0   99.10    3.10
   3  -3   0   96.87    3.09
   3   3   0   94.10    3.09
  -3  -3   0   92.34    3.08
   3  -3   0   89.18    2.79
   3   3   0   93.83    3.09
  -3   3   0   93.27    3.09
  -3  -3   0   93.08    2.79
   3   3   0  103.80    2.79
  -3   3   0   93.27    2.76
  -4   3   0   24.46    1.04
   4   3   0   24.45    1.04
  -4   3   0   24.58    1.04
   4  -3   0   25.67    1.03
   4   3   0   24.72    1.04
  -4  -3   0   24.72    1.04
  -4  -3   0   24.33    1.04
   4  -3   0   23.57    1.03
  -4  -3   0   23.75    0.90
  -4   3   0   24.67    0.87
   4  -3   0   22.71    0.89
   4   3   0   23.78    0.87
  -5  -3   0    0.23    0.24
  -5  -3   0    0.47    0.25
  -5   3   0    0.36    0.20
   5   3   0    0.41    0.28
   5  -3   0   -0.07    0.20
  -5  -3   0    0.11    0.21
  -5   3   0    0.28    0.23
   5   3   0    0.84    0.30
  -5   3   0    0.20    0.26
   5  -3   0    0.72    0.25
   5   3   0    0.00    0.19
   5  -3   0    0.36    0.26
  -6  -3   0   11.23    0.76
   6   3   0   11.23    0.61
  -6   3   0   11.83    0.74
  -6  -3   0   11.68    0.74
   6   3   0   10.41    0.72
  -6  -3   0   11.46    0.62
  -6   3   0   12.61    0.62
   6  -3   0   11.49    0.72
   6  -3   0   11.09    0.64
   6   3   0   12.23    0.75
   6  -3   0   11.73    0.74
  -6   3   0   11.15    0.74
  -7  -3   0    0.44    0.29
   7   3   0    0.72    0.34
  -7  -3   0    0.57    0.35
   7  -3   0    0.06    0.26
   7   3   0    0.63    0.34
   7   3   0    0.08    0.24
  -7   3   0    0.09    0.30
   7  -3   0   -0.04    0.27
  -7   3   0    0.13    0.24
  -7   3   0    0.50    0.32
  -7  -3   0    0.22    0.31
  -8   3   0    8.67    0.81
  -8  -3   0    7.89    0.76
   8   3   0    9.36    0.64
   8   3   0   10.06    0.80
  -8  -3   0   10.85    0.68
  -8   3   0    8.21    0.78
   8   3   0    9.32    0.78
  -8   3   0    9.68    0.62
   8  -3   0    9.28    0.65
   8  -3   0    9.98    0.86
  -9  -3   0   -0.90    0.25
   9  -3   0    0.20    0.32
  -9   3   0   -0.46    0.35
   9   3   0   -0.13    0.29
   9   3   0   -0.24    0.34
  -9   3   0   -0.13    0.28
  10  -3   0    3.66    0.55
  10   3   0    3.77    0.51
 -10   3   0    2.78    0.47
 -10  -3   0    4.62    0.57
  11   3   0    0.83    0.40
  11  -3   0    1.45    0.45
 -11  -3   0    1.34    0.44
 -11   3   0    2.29    0.46
 -12  -3   0    2.51    0.54
  12   3   0    1.57    0.47
 -12   3   0    2.12    0.49
  12  -3   0    2.37    0.54
  13  -3   0    3.12    0.64
  13   3   0    3.03    0.57
 -13  -3   0    3.44    0.62
 -13   3   0    2.95    0.55
  14   3   0    1.01    0.50
 -14   3   0    0.83    0.47
 -14  -3   0    1.22    0.54
   0  -4   0  616.18   17.90
   0   4   0  596.12   16.39
   0   4   0  599.42   17.90
   0  -4   0  577.78   17.89
   0   4   0  596.54   17.91
   1  -4   0   51.69    1.73
   1  -4   0   52.98    1.74
  -1  -4   0   52.38    1.56
   1   4   0   47.42    1.73
   1   4   0   51.76    1.52
  -1  -4   0   53.57    1.74
   1   4   0   50.14    1.74
  -1   4   0   50.21    1.51
  -1   4   0   51.60    1.52
  -1  -4   0   49.71    1.73
  -1   4   0   50.63    1.74
  -1   4   0   50.67    1.74
  -2   4   0   96.84    3.07
  -2   4   0   95.37    2.73
  -2  -4   0   95.83    3.06
  -2   4   0   92.81    3.07
   2  -4   0   91.77    3.05
   2   4   0   96.09    2.74
  -2   4   0   97.57    2.73
   2   4   0   96.32    3.08
  -2  -4   0   97.20    2.78
  -2  -4   0   95.39    3.05
   2   4   0   87.36    3.06
   2  -4   0   95.07    3.05
   2   4   0   97.74    2.75
   3   4   0   48.52    1.79
   3   4   0   52.35    1.58
  -3  -4   0   52.05    1.61
  -3   4   0   49.37    1.56
   3  -4   0   52.39    1.61
  -3  -4   0   52.51    1.81
  -3   4   0   48.60    1.79
   3   4   0   50.35    1.81
  -3   4   0   50.53    1.80
   3   4   0   52.74    1.57
   3  -4   0   51.62    1.79
   3  -4   0   49.30    1.78
  -3  -4   0   51.88    1.79
  -3   4   0   50.94    1.56
   4   4   0   67.43    2.33
  -4   4   0   68.64    2.35
  -4   4   0   66.48    2.03
  -4  -4   0   67.42    2.09
  -4  -4   0   65.65    2.32
   4   4   0   67.31    2.33
  -4  -4   0   69.58    2.33
  -4  -4   0   67.02    2.31
   4  -4   0   62.20    2.30
  -4   4   0   64.33    2.32
   4  -4   0   67.60    2.32
   4   4   0   70.32    2.06
   4  -4   0   66.52    2.08
  -5   4   0   29.96    1.29
  -5   4   0   29.36    1.28
  -5  -4   0   29.55    1.13
   5  -4   0   31.67    1.15
   5   4   0   32.95    1.12
   5  -4   0   30.31    1.28
   5   4   0   30.03    1.29
   5  -4   0   30.79    1.29
  -5  -4   0   29.46    1.28
   5   4   0   30.66    1.30
  -5  -4   0   31.93    1.30
  -5   4   0   29.75    1.08
  -6   4   0    4.94    0.41
  -6   4   0    5.27    0.55
  -6  -4   0    4.08    0.44
   6  -4   0    4.66    0.45
  -6   4   0    4.51    0.53
   6   4   0    3.89    0.40
   6   4   0    3.84    0.50
   6  -4   0    4.86    0.53
  -6  -4   0    5.31    0.55
  -6  -4   0    4.23    0.50
   6   4   0    4.67    0.54
  -7  -4   0   14.77    0.91
   7  -4   0   14.47    0.80
  -7   4   0   17.21    0.98
  -7   4   0   15.00    0.75
  -7   4   0   15.30    0.95
   7   4   0   15.17    0.93
   7   4   0   14.82    0.77
   7   4   0   16.10    0.95
  -7  -4   0   15.17    0.81
   7  -4   0   14.22    0.92
  -8   4   0   27.42    1.12
   8   4   0   28.93    1.42
   8   4   0   26.43    1.13
  -8   4   0   27.73    1.40
   8  -4   0   28.63    1.22
  -8  -4   0   25.89    1.18
   9  -4   0    0.17    0.33
   9   4   0    0.88    0.44
  -9  -4   0    0.48    0.35
  -9   4   0    0.15    0.38
  -9   4   0    0.59    0.32
   9   4   0    0.12    0.32
  10   4   0    7.30    0.68
 -10   4   0    9.03    0.65
 -10  -4   0    8.48    0.75
  10  -4   0    9.43    0.79
  11   4   0   -0.12    0.32
 -11  -4   0   -0.21    0.36
  11  -4   0   -0.10    0.36
 -11   4   0   -0.22    0.34
  12  -4   0    3.87    0.61
  12   4   0    2.21    0.52
 -12  -4   0    2.85    0.55
 -12   4   0    2.35    0.49
 -13  -4   0    8.59    0.87
  13   4   0    8.49    0.82
 -13   4   0    9.27    0.80
  13  -4   0    8.48    0.90
   0  -5   0    0.05    0.18
   0   5   0    0.09    0.12
   0   5   0    0.13    0.20
   0  -5   0    0.15    0.17
   0   5   0    0.12    0.20
   1   5   0   20.72    0.88
  -1   5   0   20.01    0.68
  -1   5   0   20.21    0.87
   1  -5   0   19.74    0.86
  -1  -5   0   20.71    0.87
   1   5   0   20.29    0.70
   1   5   0   18.54    0.84
  -1  -5   0   20.14    0.75
  -1  -5   0   19.72    0.85
   1  -5   0   19.45    0.85
  -1   5   0   20.83    0.87
  -1   5   0   19.64    0.69
   2  -5   0  232.10    7.09
  -2   5   0  233.01    7.12
   2  -5   0  225.24    7.10
  -2  -5   0  238.81    7.11
   2   5   0  228.06    6.43
  -2   5   0  229.68    6.43
  -2   5   0  225.00    7.11
  -2  -5   0  226.45    7.10
  -2  -5   0  232.49    6.49
   2   5   0  233.95    7.12
  -2   5   0  228.21    6.42
   2   5   0  227.77    7.11
   3   5   0   15.31    0.60
  -3   5   0   14.67    0.77
   3   5   0   15.03    0.77
   3   5   0   13.92    0.59
  -3  -5   0   14.57    0.73
  -3   5   0   15.08    0.59
  -3   5   0   14.56    0.74
   3  -5   0   13.60    0.73
   3   5   0   13.97    0.74
  -3  -5   0   14.49    0.64
  -3   5   0   14.04    0.58
  -3  -5   0   16.50    0.78
   3  -5   0   14.78    0.73
   4   5   0   15.07    0.83
   4  -5   0   17.10    0.73
  -4  -5   0   15.52    0.81
  -4   5   0   16.54    0.85
  -4   5   0   15.67    0.83
   4   5   0   16.06    0.66
   4  -5   0   16.90    0.82
  -4  -5   0   16.01    0.72
  -4  -5   0   15.09    0.83
   4  -5   0   16.61    0.84
   4   5   0   15.75    0.83
  -4  -5   0   15.70    0.81
  -4   5   0   16.64    0.65
  -5   5   0   42.05    1.67
  -5   5   0   41.03    1.37
  -5  -5   0   42.47    1.65
   5   5   0   43.23    1.67
   5   5   0   36.70    1.39
   5   5   0   41.92    1.66
   5  -5   0   42.36    1.65
  -5  -5   0   42.07    1.46
  -5   5   0   40.08    1.65
   5  -5   0   42.57    1.47
  -6  -5   0   -0.04    0.24
   6  -5   0    0.04    0.25
  -6  -5   0    0.16    0.31
  -6   5   0    0.28    0.31
   6   5   0   -0.17    0.21
   6   5   0    0.21    0.30
   6   5   0    0.12    0.29
  -6   5   0   -0.15    0.20
   6  -5   0   -0.09    0.25
  -6   5   0    0.22    0.29
  -7   5   0    7.30    0.74
   7  -5   0    8.75    0.70
  -7   5   0    6.82    0.53
  -7  -5   0    8.69    0.78
   7   5   0    8.39    0.79
  -7   5   0    6.96    0.71
   7  -5   0    8.54    0.63
   7   5   0    9.05    0.74
   7   5   0    8.23    0.58
  -7  -5   0    8.07    0.62
   8   5   0   -0.46    0.32
   8  -5   0    0.39    0.32
  -8   5   0    0.10    0.26
   8   5   0   -0.37    0.27
  -8   5   0   -0.18    0.33
  -8  -5   0   -0.48    0.27
  -9  -5   0    1.52    0.42
   9   5   0    2.37    0.41
  -9   5   0    2.09    0.39
  -9   5   0    2.37    0.57
   9  -5   0    1.79    0.44
  10  -5   0    1.73    0.47
 -10   5   0    1.45    0.39
 -10  -5   0    1.88    0.46
  10   5   0    1.88    0.43
  11   5   0   10.80    0.77
  11  -5   0   10.92    0.92
 -11  -5   0   10.76    0.85
 -11   5   0   10.36    0.74
 -12  -5   0    4.70    0.68
 -12   5   0    4.15    0.57
  12   5   0    4.52    0.60
  13   5   0    1.39    0.48
 -13   5   0    0.32    0.39
 -13  -5   0    0.44    0.47
   0   6   0  212.57    6.09
   0   6   0  214.02    6.78
   0   6   0  205.30    6.77
   0  -6   0  240.37    6.78
   0  -6   0  223.17    6.77
   0   6   0  212.96    6.08
  -1   6   0   27.29    0.89
  -1  -6   0   25.90    0.96
  -1  -6   0   26.93    1.10
  -1   6   0   26.06    1.11
   1  -6   0   26.99    1.10
  -1   6   0   25.22    1.10
   1   6   0   27.59    0.89
   1   6   0   27.06    1.11
   1   6   0   27.32    1.11
  -1   6   0   26.63    0.88
  -1  -6   0   26.60    1.10
   1  -6   0   25.79    1.08
   2   6   0   37.86    1.48
  -2  -6   0   38.33    1.47
  -2   6   0   38.68    1.22
  -2   6   0   39.10    1.49
  -2   6   0   38.91    1.22
   2   6   0   37.56    1.23
  -2  -6   0   38.59    1.47
   2   6   0   41.21    1.50
  -2   6   0   37.70    1.48
   2  -6   0   39.40    1.47
  -2  -6   0   38.29    1.31
  -3  -6   0   75.73    2.59
   3  -6   0   72.94    2.58
   3   6   0   75.47    2.61
   3   6   0   74.45    2.25
  -3  -6   0   74.79    2.33
  -3   6   0   73.23    2.59
   3   6   0   76.25    2.61
  -3   6   0   75.82    2.23
  -3   6   0   76.91    2.62
  -3   6   0   76.00    2.24
  -4   6   0   40.47    1.64
  -4   6   0   43.51    1.36
   4   6   0   41.03    1.64
   4  -6   0   39.14    1.61
  -4   6   0   42.09    1.35
   4   6   0   44.93    1.68
  -4  -6   0   41.29    1.45
  -4   6   0   42.33    1.67
  -4  -6   0   44.35    1.66
   4   6   0   38.09    1.36
   5   6   0    0.78    0.31
   5   6   0    0.30    0.28
   5   6   0    0.19    0.22
  -5  -6   0    0.61    0.32
  -5   6   0    0.43    0.30
  -5   6   0   -0.06    0.24
  -5  -6   0    0.35    0.26
   5  -6   0    0.16    0.27
  -5   6   0    0.32    0.20
   6   6   0   15.66    0.91
  -6   6   0   13.48    0.88
   6  -6   0   12.30    0.74
  -6  -6   0   13.86    0.75
  -6   6   0   13.19    0.90
   6   6   0   12.59    0.86
   6  -6   0   14.32    0.87
  -6  -6   0   13.58    0.86
   6   6   0   13.54    0.68
  -6   6   0   11.95    0.63
   7  -6   0   -0.35    0.28
  -7   6   0    0.46    0.35
  -7   6   0    0.36    0.25
  -7  -6   0   -0.42    0.28
  -7   6   0    0.45    0.35
   7   6   0    0.51    0.27
   7   6   0   -0.10    0.35
   8   6   0   35.10    1.71
  -8  -6   0   35.77    1.47
   8   6   0   36.41    1.38
  -8   6   0   36.63    1.33
   8  -6   0   34.38    1.46
  -8   6   0   34.74    1.67
  -9   6   0    7.54    0.58
  -9   6   0    6.95    0.80
   9   6   0    7.16    0.63
  -9  -6   0    6.78    0.69
   9  -6   0    6.24    0.65
 -10   6   0    0.28    0.31
  10  -6   0   -0.53    0.35
  10   6   0   -0.06    0.32
 -10  -6   0    0.21    0.38
 -11  -6   0   12.28    0.94
 -11   6   0   14.55    0.84
  11   6   0   13.29    0.86
  12   6   0   31.82    1.44
 -12   6   0   34.10    1.37
 -12  -6   0   29.59    1.53
  13   6   0    2.89    0.55
 -13  -6   0    3.99    0.69
 -13   6   0    4.73    0.58
   0   7   0    0.27    0.22
   0  -7   0    0.14    0.23
   0   7   0   -0.04    0.13
   0   7   0    0.27    0.24
   0   7   0    0.11    0.14
  -1  -7   0   14.27    0.77
  -1   7   0   13.95    0.78
   1   7   0   13.86    0.56
  -1   7   0   16.14    0.80
   1   7   0   14.31    0.79
  -1   7   0   14.88    0.56
  -1   7   0   13.56    0.55
  -1  -7   0   14.97    0.67
   1  -7   0   13.68    0.76
   1   7   0   13.14    0.77
  -2  -7   0   16.11    0.84
  -2   7   0   16.77    0.63
   2   7   0   16.54    0.86
   2   7   0   16.54    0.87
  -2   7   0   19.10    0.91
  -2   7   0   16.74    0.64
   2   7   0   17.57    0.66
  -2   7   0   15.63    0.85
  -2  -7   0   16.33    0.74
   2  -7   0   17.69    0.86
  -3   7   0   24.11    1.11
  -3   7   0   23.25    0.83
   3   7   0   22.08    0.85
   3   7   0   23.07    1.11
   3  -7   0   23.75    1.07
  -3  -7   0   24.41    0.96
  -3   7   0   24.06    0.85
  -3   7   0   24.54    1.11
  -3  -7   0   24.72    1.11
   3   7   0   22.82    1.10
  -4   7   0   48.20    1.86
  -4   7   0   49.10    1.51
  -4   7   0   46.74    1.49
  -4   7   0   46.48    1.86
  -4  -7   0   49.64    1.65
   4   7   0   45.15    1.52
   4   7   0   42.98    1.82
   4  -7   0   47.49    1.84
  -4  -7   0   49.02    1.85
   4   7   0   45.56    1.84
  -5   7   0   21.05    1.13
  -5   7   0   21.09    0.83
   5   7   0   21.14    0.86
   5   7   0   23.26    1.14
  -5   7   0   19.83    1.08
  -5  -7   0   22.06    1.12
   5  -7   0   21.43    1.10
  -5   7   0   20.96    0.82
   5   7   0   23.18    1.13
  -5  -7   0   20.45    0.95
   6   7   0   14.77    0.94
  -6   7   0   15.08    0.68
   6   7   0   13.76    0.71
  -6   7   0   14.36    0.97
  -6  -7   0   14.15    0.80
  -6   7   0   16.05    0.95
   6   7   0   14.93    0.97
   7   7   0   10.37    0.63
  -7   7   0    9.95    0.58
  -7  -7   0   10.41    0.73
   7   7   0    9.56    0.83
  -7   7   0   11.04    0.88
   8   7   0    4.73    0.69
  -8  -7   0    4.94    0.57
  -8   7   0    4.29    0.65
   8   7   0    4.68    0.49
  -8   7   0    4.78    0.46
   9   7   0    4.44    0.52
  -9   7   0    3.98    0.46
  -9  -7   0    3.39    0.54
 -10   7   0    2.53    0.42
  10   7   0    2.73    0.46
 -10  -7   0    2.55    0.53
 -11  -7   0    5.94    0.72
  11   7   0    5.59    0.61
 -11   7   0    4.00    0.51
 -12  -7   0    2.40    0.60
  12   7   0    1.99    0.48
 -12   7   0    2.15    0.43
   0   8   0    0.75    0.17
   0   8   0    1.38    0.34
   0   8   0    0.60    0.29
   0  -8   0    0.90    0.31
   0   8   0    0.75    0.17
  -1   8   0    1.33    0.34
  -1   8   0    1.16    0.32
   1   8   0    1.43    0.36
  -1   8   0    1.73    0.21
   1   8   0    1.36    0.21
  -1   8   0    1.22    0.19
   1  -8   0    1.98    0.36
   1   8   0    1.58    0.35
  -1  -8   0    1.87    0.32
  -1  -8   0    1.68    0.35
   2  -8   0  134.38    4.39
  -2   8   0  136.94    4.45
  -2   8   0  137.12    3.83
   2   8   0  129.58    4.43
  -2  -8   0  137.87    4.01
   2   8   0  138.30    3.85
  -2   8   0  129.84    4.43
   2   8   0  122.51    4.40
  -2   8   0  136.60    3.82
  -2  -8   0  136.93    4.41
   3   8   0  158.97    5.18
  -3   8   0  158.89    4.49
  -3   8   0  154.80    5.16
  -3  -8   0  167.67    4.70
   3  -8   0  155.45    5.12
  -3   8   0  160.90    4.49
   3   8   0  148.33    5.15
  -3   8   0  156.56    5.18
   3   8   0  157.42    4.52
  -3  -8   0  159.96    5.15
   4   8   0   12.05    0.83
  -4  -8   0   15.20    0.89
  -4   8   0   13.06    0.59
  -4   8   0   12.09    0.85
   4   8   0   13.39    0.85
  -4   8   0   13.58    0.87
   4  -8   0   12.83    0.84
   4   8   0   12.40    0.61
  -4   8   0   13.41    0.58
  -4  -8   0   13.79    0.74
   5   8   0   48.28    1.55
  -5   8   0   45.46    1.90
  -5  -8   0   46.27    1.69
   5   8   0   44.41    1.90
  -5   8   0   46.48    1.94
  -5   8   0   44.91    1.49
   5   8   0   47.86    1.95
  -6  -8   0    0.11    0.30
  -6   8   0    0.06    0.21
   6   8   0    0.29    0.37
   6   8   0    0.18    0.25
  -6   8   0   -0.25    0.31
   7   8   0    5.02    0.69
  -7   8   0    4.00    0.63
  -7   8   0    4.54    0.41
   7   8   0    3.89    0.43
  -7  -8   0    4.54    0.55
  -8   8   0    9.09    0.88
  -8   8   0    7.05    0.53
  -8  -8   0    8.83    0.76
   8   8   0    6.74    0.82
   8   8   0    8.24    0.59
  -9  -8   0   17.60    1.06
  -9   8   0   19.28    0.85
   9   8   0   17.11    0.91
  10   8   0   -0.01    0.33
 -10   8   0   -0.04    0.29
 -10  -8   0    0.81    0.44
 -11  -8   0   -0.43    0.40
  11   8   0    0.47    0.36
  12   8   0   -0.49    0.35
 -12  -8   0    0.36    0.46
   0  -9   0   -0.33    0.26
   0   9   0   -0.38    0.26
   0   9   0   -0.41    0.14
   0   9   0   -0.04    0.14
   0   9   0   -0.17    0.28
   0  -9   0    0.92    0.31
   1   9   0   44.44    1.37
   1   9   0   44.20    1.78
   1   9   0   43.40    1.35
   1   9   0   45.28    1.80
  -1  -9   0   44.26    1.57
  -1   9   0   42.57    1.34
   1  -9   0   45.95    1.76
  -1   9   0   40.62    1.75
  -1   9   0   42.88    1.35
  -1   9   0   41.22    1.77
  -1  -9   0   46.02    1.77
  -2  -9   0   61.78    2.26
   2   9   0   62.27    2.30
  -2   9   0   59.12    1.79
  -2  -9   0   60.61    2.01
  -2   9   0   60.04    2.29
  -2   9   0   55.46    2.25
  -2   9   0   59.35    1.78
   2  -9   0   60.05    2.23
   2   9   0   59.86    1.81
   2   9   0   57.05    2.27
  -3  -9   0    5.64    0.53
   3   9   0    5.77    0.39
  -3   9   0    5.19    0.35
  -3   9   0    5.21    0.61
   3   9   0    5.24    0.62
  -3   9   0    4.84    0.61
   3   9   0    4.36    0.57
  -4  -9   0   11.83    0.74
   4   9   0   12.85    0.91
   4   9   0   13.32    0.60
  -4   9   0   13.73    0.88
   4   9   0   13.10    0.91
  -4   9   0   11.98    0.87
  -4   9   0   12.81    0.55
  -5   9   0    0.76    0.40
   5   9   0   -0.06    0.36
   5   9   0    0.23    0.23
  -5  -9   0    0.21    0.30
  -5   9   0    0.36    0.20
  -6   9   0   16.88    0.71
  -6   9   0   18.20    1.10
   6   9   0   18.31    1.12
   6   9   0   17.27    0.78
  -6  -9   0   16.76    0.94
  -7  -9   0    1.54    0.44
  -7   9   0    2.44    0.32
   7   9   0    2.15    0.36
  -7   9   0    2.71    0.59
   7   9   0    2.55    0.59
  -8   9   0    1.52    0.29
  -8   9   0    0.80    0.45
   8   9   0    0.87    0.31
  -8  -9   0    0.72    0.41
  -9   9   0    0.67    0.28
  -9  -9   0   -0.13    0.40
   9   9   0    0.72    0.33
  10   9   0   13.29    0.77
 -10  -9   0   10.91    0.96
 -11  -9   0    8.79    0.91
  11   9   0    8.63    0.68
 -12  -9   0    8.28    0.92
   0  10   0    0.17    0.13
   0  10   0    0.09    0.29
   0 -10   0   -0.28    0.26
   0  10   0   -0.14    0.31
  -1 -10   0   44.26    1.61
  -1  10   0   42.24    1.29
  -1  10   0   44.65    1.86
   1  10   0   42.91    1.83
   1  10   0   42.92    1.83
  -1  10   0   42.12    1.82
   1  10   0   44.95    1.32
  -2  10   0   26.51    1.34
   2  10   0   25.79    0.89
  -2  10   0   25.68    0.85
   2  10   0   25.49    1.33
   2  10   0   27.36    1.33
  -2  10   0   29.08    1.39
  -2 -10   0   30.12    1.19
   3  10   0    3.73    0.30
   3  10   0    3.44    0.57
  -3  10   0    3.45    0.56
  -3  10   0    3.70    0.56
  -3  10   0    3.43    0.27
  -3 -10   0    3.33    0.46
   4  10   0    9.29    0.49
  -4  10   0    7.98    0.80
  -4 -10   0    9.16    0.67
  -4  10   0    9.11    0.41
   4  10   0    8.50    0.82
   5  10   0   16.48    1.13
  -5  10   0   18.96    0.68
  -5  10   0   17.37    1.12
  -5 -10   0   17.55    0.96
   5  10   0   19.54    0.77
  -6  10   0    0.14    0.42
   6  10   0    0.50    0.25
  -6 -10   0    0.41    0.36
   6  10   0   -0.14    0.38
  -6  10   0    0.83    0.21
   7  10   0   11.39    1.05
  -7  10   0    8.16    0.89
   7  10   0    7.40    0.53
  -7 -10   0    7.62    0.74
   8  10   0    0.91    0.31
  -8 -10   0    0.71    0.43
   9  10   0   11.55    0.67
  -9 -10   0    9.60    0.89
 -10 -10   0   55.64    2.26
 -11 -10   0    0.66    0.51
   0  11   0   -0.39    0.33
   0 -11   0   -0.04    0.32
  -1 -11   0  136.05    4.12
   1  11   0  132.50    4.59
  -1  11   0  131.71    4.59
  -2  11   0    3.24    0.58
  -2 -11   0    4.57    0.55
   2  11   0    4.45    0.63
  -3  11   0    2.67    0.55
  -3 -11   0    2.84    0.47
   3  11   0    2.35    0.54
   4  11   0    0.59    0.44
  -4  11   0    0.96    0.44
  -4 -11   0    0.52    0.33
   4  11   0    0.59    0.19
   5  11   0   -0.06    0.19
   5  11   0   -0.27    0.40
  -5  11   0   -0.24    0.33
  -5 -11   0    0.21    0.34
  -6 -11   0    2.61    0.50
   6  11   0    2.89    0.64
  -6  11   0    2.90    0.63
  -7 -11   0    4.73    0.63
  -7  11   0    4.02    0.71
  -8 -11   0    2.55    0.56
  -9 -11   0   19.68    1.20
 -10 -11   0    1.55    0.56
   0 -12   0   58.50    2.08
   0  12   0   54.64    2.33
   1 -12   0    4.11    0.56
  -1  12   0    4.42    0.64
   1  12   0    4.18    0.62
  -1 -12   0    4.74    0.57
   2  12   0   18.06    1.17
  -2  12   0   19.18    1.20
  -2 -12   0   18.53    1.01
   3  12   0    4.91    0.72
  -3 -12   0    5.05    0.60
  -3  12   0    4.38    0.68
  -4 -12   0    3.73    0.54
  -4  12   0    3.65    0.63
   4  12   0    1.75    0.57
   5  12   0    0.11    0.45
  -5  12   0    0.10    0.44
  -5 -12   0    0.25    0.39
  -6 -12   0    3.65    0.58
  -6  12   0    2.89    0.66
  -7 -12   0    5.84    0.71
  -8 -12   0    0.99    0.50
  -9 -12   0    1.19    0.52
   0  13   0   -0.13    0.39
   0 -13   0    0.19    0.36
   1  13   0    1.63    0.53
  -1  13   0    1.53    0.51
  -1 -13   0    1.20    0.44
   1 -13   0    1.59    0.45
   2  13   0    7.12    0.84
  -2 -13   0    6.26    0.68
  -2  13   0    6.70    0.81
  -3  13   0    4.24    0.70
   3  13   0    5.85    0.78
  -3 -13   0    3.80    0.59
   4  13   0    1.23    0.55
  -4 -13   0    1.72    0.48
  -4  13   0    1.87    0.57
  -5 -13   0    0.09    0.38
  -5  13   0    0.85    0.52
  -6 -13   0    0.62    0.43
  -7 -13   0    1.48    0.52
  -8 -13   0    1.17    0.54
   0 -14   0    1.71    0.50
   0  14   0    1.06    0.52
  -1 -14   0    1.59    0.49
   1  14   0    2.19    0.59
  -1  14   0    1.28    0.50
   1 -14   0    2.29    0.52
   2 -14   0   17.23    1.08
   2  14   0   18.57    1.27
  -2  14   0   14.05    1.16
  -2 -14   0   17.20    1.05
  -3  14   0    3.99    0.72
  -3 -14   0    2.36    0.53
  -4 -14   0   -0.04    0.39
  -5 -14   0    3.46    0.61
  -6 -14   0    0.33    0.44
  -7 -14   0    0.16    0.48
   0 -15   0    0.09    0.43
   1 -15   0   -0.46    0.38
  -1 -15   0   -0.32    0.41
   2 -15   0   11.49    0.99
  -2 -15   0   13.36    0.98
   3 -15   0   39.52    1.81
  -3 -15   0   38.11    1.75
  -4 -15   0   12.77    1.05
  -5 -15   0    0.27    0.45
  -6 -15   0    2.40    0.61
   0 -16   0    1.91    0.57
  -1 -16   0    7.51    0.85
   1 -16   0    9.09    0.92
  -2 -16   0    9.71    0.97
   2 -16   0   11.93    1.06
   3 -16   0    3.59    0.73
  -3 -16   0    4.15    0.69
  -1   0  -1   32.88    1.06
  -1   0   1   33.47    1.06
   1   0  -1   33.24    1.05
  -1   0   1   32.30    1.05
   1   0   1   33.63    0.96
  -1   0  -1   31.18    1.06
   1   0  -1   32.66    1.06
   1   0   1   31.12    1.06
   1   0   1   32.55    1.06
  -1   0   1   33.41    0.95
   1   0  -1   32.95    1.05
   2   0   1  133.86    4.13
  -2   0  -1  134.84    4.13
  -2   0  -1  135.67    3.77
   2   0  -1  131.83    4.12
   2   0  -1  133.26    3.77
  -2   0  -1  137.26    4.13
  -2   0   1  130.29    4.12
   2   0   1  139.33    4.13
   2   0   1  135.15    3.77
   2   0   1  142.50    3.78
  -2   0   1  133.98    4.13
  -2   0   1  135.95    3.76
   2   0  -1  124.62    4.12
  -3   0   1   88.58    2.60
  -3   0   1   87.56    2.87
  -3   0   1   92.62    2.89
   3   0  -1   88.10    2.61
   3   0   1   91.06    2.89
  -3   0  -1   87.34    2.88
  -3   0   1   93.58    2.60
   3   0  -1   91.43    2.88
  -3   0  -1   90.64    2.88
   3   0   1   92.33    2.61
   3   0   1   85.92    2.87
  -3   0  -1   87.24    2.61
   3   0  -1   95.19    2.89
  -4   0  -1   98.86    3.20
   4   0   1   97.30    3.20
   4   0  -1   96.68    3.19
   4   0   1  101.47    3.20
  -4   0  -1   99.08    2.90
  -4   0   1   96.00    2.88
  -4   0  -1   94.82    3.19
  -4   0   1   97.57    3.20
  -4   0   1  101.59    3.21
   4   0   1   99.30    2.90
   4   0  -1  102.31    3.20
   5   0  -1   13.35    0.71
   5   0   1   12.68    0.61
  -5   0   1   12.49    0.59
  -5   0  -1   12.98    0.71
   5   0   1   13.06    0.71
   5   0   1   12.70    0.71
   5   0  -1   13.34    0.71
  -5   0   1   13.55    0.72
  -5   0  -1   12.47    0.70
  -5   0   1   12.55    0.70
  -5   0  -1   12.89    0.60
   5   0  -1   12.87    0.61
  -6   0   1   95.20    3.27
   6   0  -1   93.63    2.94
   6   0  -1   93.41    3.27
  -6   0  -1  100.90    3.30
  -6   0   1   93.60    3.27
   6   0   1   94.05    3.27
  -6   0  -1   95.38    2.94
  -6   0   1   97.26    2.93
   6   0   1   98.94    3.30
  -6   0  -1  100.35    3.30
   6   0  -1  101.61    3.30
  -7   0  -1    0.56    0.31
   7   0  -1    0.83    0.32
   7   0   1    0.58    0.34
   7   0   1    0.76    0.32
   7   0  -1    0.10    0.31
  -7   0   1    0.24    0.24
   7   0  -1    0.45    0.26
  -7   0  -1    0.96    0.37
   7   0  -1    0.94    0.34
  -7   0   1    0.88    0.33
  -7   0  -1    0.02    0.24
  -7   0   1    0.06    0.31
   7   0   1    0.48    0.25
  -8   0  -1   56.30    2.19
   8   0   1   56.74    2.20
   8   0  -1   56.29    2.18
   8   0   1   53.26    1.90
   8   0  -1   60.26    2.19
  -8   0  -1   54.90    1.90
   8   0  -1   55.18    1.93
   8   0  -1   56.82    2.19
   8   0   1   56.17    2.19
  -8   0  -1   50.34    2.15
  -8   0   1   53.26    1.88
  -8   0   1   51.31    2.15
  -8   0   1   51.71    2.17
  -9   0  -1   28.10    1.22
  -9   0   1   28.03    1.22
  -9   0  -1   27.21    1.42
   9   0   1   29.25    1.47
   9   0   1   27.50    1.22
  -9   0   1   29.70    1.46
   9   0  -1   28.58    1.24
  10   0   1  108.83    3.56
 -10   0   1  116.17    3.55
  10   0  -1  107.55    3.57
 -10   0  -1  111.49    3.56
  11   0  -1    7.13    0.71
  11   0   1    6.98    0.70
 -11   0  -1    5.88    0.67
 -11   0   1    8.74    0.74
 -12   0   1   16.05    0.98
 -12   0  -1   15.47    0.99
  12   0   1   16.09    1.02
  12   0  -1   16.30    1.06
  13   0  -1   -0.20    0.41
 -13   0  -1   -0.31    0.39
 -13   0   1    0.12    0.43
  13   0   1    0.00    0.40
 -14   0  -1   18.56    1.15
  14   0  -1   18.36    1.18
  14   0   1   17.11    1.14
 -14   0   1   18.65    1.15
   0  -1   1  105.61    3.28
   0  -1   1  105.87    3.27
   0   1   1  106.91    3.24
   0  -1  -1  109.70    3.24
   0  -1   1  109.13    3.00
   0   1  -1  108.63    3.28
   0   1  -1  107.16    3.00
   0   1  -1  104.57    3.27
   0  -1  -1  106.03    3.24
   1  -1   1    4.82    0.26
  -1   1   1    5.00    0.25
  -1  -1  -1    4.90    0.25
  -1  -1  -1    5.14    0.24
   1   1  -1    4.63    0.23
   1  -1   1    4.58    0.26
  -1  -1  -1    5.13    0.21
  -1   1   1    4.86    0.19
   1   1  -1    5.17    0.27
  -1   1   1    4.73    0.19
  -1   1   1    4.80    0.25
   1   1  -1    4.73    0.28
  -1  -1  -1    5.16    0.21
   1   1   1    5.16    0.24
  -1   1  -1    4.94    0.23
  -1  -1   1    4.65    0.28
   1   1   1    4.73    0.20
   1  -1  -1    4.58    0.24
  -1   1  -1    4.68    0.23
   1   1   1    4.86    0.20
  -1   1  -1    4.76    0.27
  -1   1  -1    5.18    0.28
   1   1   1    4.97    0.26
   1   1   1    4.81    0.24
  -1  -1   1    4.55    0.26
   1  -1  -1    4.69    0.20
   1  -1  -1    4.63    0.20
   1  -1  -1    4.43    0.24
   2   1  -1  691.78   20.66
  -2  -1  -1  693.05   20.65
   2  -1   1  713.01   20.67
  -2  -1  -1  698.59   18.97
   2   1  -1  690.40   18.97
  -2   1   1  693.32   20.65
  -2   1   1  700.86   18.95
   2  -1   1  677.28   20.66
  -2  -1  -1  679.10   20.65
   2  -1   1  675.39   18.98
  -2   1   1  663.46   20.64
  -2   1   1  704.44   18.96
   2  -1  -1  705.17   18.97
   2  -1  -1  713.36   20.65
   2  -1  -1  677.30   20.64
   2   1   1  712.59   18.97
   2   1   1  640.44   20.64
  -2   1  -1  660.01   20.66
   2   1   1  691.01   20.65
  -2  -1   1  675.24   20.66
   2  -1  -1  701.05   18.96
  -2  -1   1  709.29   20.66
  -2  -1   1  678.27   20.65
  -2  -1   1  708.89   18.98
  -2   1  -1  726.64   18.98
   2   1   1  699.89   18.96
  -2   1  -1  690.26   18.98
  -2  -1   1  707.26   18.98
   3  -1   1  115.89    3.25
  -3   1   1  113.00    3.21
   3   1  -1  114.12    3.57
  -3   1   1  116.18    3.56
  -3  -1  -1  116.71    3.57
   3   1  -1  107.34    3.23
  -3   1   1  112.92    3.56
   3   1  -1  109.60    3.56
   3  -1   1  112.99    3.57
  -3  -1  -1  112.71    3.56
   3   1  -1  112.89    3.57
   3  -1   1  110.27    3.57
  -3   1   1  116.49    3.22
  -3   1  -1  108.73    3.56
   3  -1  -1  114.26    3.55
  -3   1  -1  116.15    3.24
  -3  -1   1  114.03    3.57
   3   1   1  115.47    3.22
  -3  -1   1  112.62    3.57
   3   1   1  111.91    3.23
  -3  -1   1  113.44    3.24
   3  -1  -1  120.45    3.57
   3   1   1  102.51    3.55
   3   1   1  112.29    3.56
  -3  -1   1  112.22    3.23
   4  -1   1  113.39    3.19
   4   1  -1  101.84    3.16
   4   1  -1  112.84    3.51
  -4   1   1  110.37    3.50
  -4  -1  -1  104.84    3.49
   4  -1   1  113.87    3.52
   4   1  -1  100.09    3.48
  -4  -1  -1  112.22    3.51
  -4  -1  -1  110.93    3.18
   4  -1   1  109.72    3.51
   4   1  -1  111.69    3.50
  -4   1   1  108.59    3.15
  -4   1   1  109.82    3.51
   4   1   1  103.18    3.49
   4   1   1  119.13    3.53
   4  -1  -1  108.11    3.17
   4  -1  -1  102.81    3.48
   4   1   1  108.59    3.16
  -4  -1   1  100.55    3.49
  -4  -1   1  107.73    3.50
   4  -1  -1  110.82    3.50
  -4   1  -1  106.68    3.50
  -4  -1   1  109.58    3.17
  -4   1  -1  113.16    3.52
   5  -1   1   31.58    1.12
   5   1  -1   31.41    1.26
  -5   1   1   31.37    1.26
   5   1  -1   31.47    1.26
  -5  -1  -1   34.23    1.28
  -5   1   1   29.88    1.08
  -5   1   1   31.78    1.26
  -5  -1  -1   27.97    1.23
   5  -1   1   30.28    1.25
  -5  -1  -1   31.58    1.11
   5   1  -1   31.65    1.11
   5   1  -1   31.75    1.26
   5  -1   1   31.12    1.26
  -5   1  -1   30.79    1.27
   5  -1  -1   31.27    1.11
  -5   1  -1   31.07    1.10
  -5   1  -1   29.83    1.26
  -5  -1   1   32.03    1.28
   5   1   1   28.68    1.24
   5  -1  -1   31.20    1.25
  -5  -1   1   31.56    1.11
   5   1   1   31.69    1.26
  -5  -1   1   30.34    1.25
   5   1   1   30.86    1.10
   5  -1  -1   32.31    1.26
  -6  -1  -1   11.36    0.60
  -6   1   1   12.38    0.73
   6  -1   1   12.71    0.75
   6   1  -1   12.66    0.74
  -6  -1  -1   13.51    0.78
   6   1  -1   11.98    0.76
  -6   1   1   11.87    0.72
  -6  -1  -1   11.30    0.73
   6   1  -1   12.10    0.63
   6  -1   1   13.30    0.63
  -6   1   1   12.19    0.62
   6   1  -1   11.64    0.74
   6  -1   1   11.71    0.73
  -6   1  -1   10.92    0.73
   6  -1  -1   11.71    0.63
   6   1   1   12.41    0.74
   6  -1  -1   10.02    0.69
   6  -1  -1   12.73    0.73
  -6  -1   1   11.89    0.73
  -6   1  -1   11.78    0.74
  -6  -1   1   12.33    0.61
   6   1   1   10.74    0.60
  -6  -1   1   11.78    0.76
  -6   1  -1   11.78    0.62
   6   1   1   10.77    0.72
  -7   1   1    2.54    0.36
   7   1  -1    3.50    0.48
   7  -1   1    4.41    0.52
  -7  -1  -1    2.25    0.42
   7  -1   1    4.14    0.52
   7   1  -1    3.82    0.42
   7  -1   1    3.25    0.39
  -7   1   1    4.21    0.52
  -7   1   1    3.69    0.49
  -7  -1  -1    4.11    0.54
   7   1  -1    4.42    0.53
  -7  -1  -1    3.09    0.41
   7   1  -1    3.70    0.48
   7  -1  -1    3.76    0.49
  -7  -1   1    3.56    0.49
   7  -1  -1    3.25    0.41
   7   1   1    4.39    0.53
  -7   1  -1    3.91    0.50
  -7   1  -1    3.64    0.51
  -7  -1   1    3.29    0.40
   7   1   1    3.54    0.40
  -7   1  -1    3.64    0.40
   7  -1  -1    4.67    0.53
   7   1   1    3.46    0.48
  -7  -1   1    3.09    0.46
   7   1   1    2.94    0.47
   8   1  -1    5.70    0.65
   8   1  -1    6.15    0.66
  -8   1   1    4.88    0.61
   8  -1   1    6.24    0.65
  -8  -1  -1    5.38    0.63
  -8  -1  -1    3.99    0.58
   8   1  -1    5.18    0.51
   8   1  -1    5.25    0.63
  -8  -1  -1    4.54    0.50
   8  -1   1    6.13    0.68
  -8   1   1    5.38    0.64
  -8   1   1    5.11    0.49
   8  -1   1    5.10    0.51
   8  -1  -1    4.58    0.62
   8   1   1    5.40    0.62
  -8  -1   1    4.84    0.60
   8   1   1    4.15    0.57
   8  -1  -1    4.73    0.59
  -8   1  -1    4.59    0.49
  -8   1  -1    4.60    0.59
  -8  -1   1    5.35    0.52
   8   1   1    5.17    0.64
   8   1   1    4.85    0.49
  -8   1  -1    4.44    0.60
   8  -1  -1    4.45    0.49
  -8  -1   1    4.97    0.64
   9  -1   1   33.70    1.40
  -9   1   1   34.57    1.63
  -9  -1  -1   34.10    1.40
  -9   1   1   35.10    1.37
   9   1  -1   31.35    1.38
   9   1   1   35.52    1.40
  -9  -1   1   35.54    1.40
  -9  -1   1   35.55    1.66
   9   1   1   35.07    1.64
  -9   1  -1   37.49    1.69
  -9   1  -1   35.17    1.39
   9   1   1   34.33    1.63
   9  -1  -1   32.02    1.39
  10  -1   1    5.86    0.60
  10   1  -1    4.40    0.58
 -10  -1  -1    4.71    0.57
 -10   1   1    4.75    0.56
  10  -1  -1    5.48    0.62
 -10   1  -1    4.12    0.54
 -10  -1   1    4.88    0.58
  10   1   1    5.32    0.59
 -11   1   1   18.21    1.02
 -11  -1  -1   17.81    1.05
  11  -1   1   19.23    1.07
  11   1  -1   19.87    1.08
 -11  -1   1   19.41    1.05
  11   1   1   20.28    1.07
 -11   1  -1   18.99    1.05
  11  -1  -1   19.11    1.09
 -12  -1  -1    1.25    0.45
  12  -1   1    0.39    0.43
  12   1  -1    0.84    0.43
 -12   1   1    1.19    0.42
 -12   1  -1    0.79    0.44
  12  -1  -1    1.11    0.47
 -12  -1   1    0.18    0.43
  12   1   1    0.85    0.43
 -13  -1  -1   14.04    1.00
  13   1  -1   13.85    1.02
  13  -1   1   12.06    0.96
 -13   1   1   16.18    1.01
  13  -1  -1   15.54    1.05
  13   1   1   14.71    0.99
 -13   1  -1   13.74    0.96
 -13  -1   1   13.76    0.99
 -14   1   1    5.96    0.73
  14   1  -1    7.16    0.83
  14  -1   1    6.10    0.78
 -14  -1  -1    6.87    0.81
  14   1   1    5.77    0.75
 -14  -1   1    6.81    0.79
  14  -1  -1    6.51    0.82
 -14   1  -1    4.85    0.72
   0   2   1    1.06    0.16
   0   2  -1    1.64    0.20
   0  -2  -1    1.29    0.13
   0  -2   1    0.95    0.18
   0   2  -1    1.51    0.20
   0   2   1    1.21    0.15
   0   2  -1    1.22    0.14
   0  -2  -1    1.43    0.16
   0  -2  -1    1.29    0.15
   0  -2   1    1.23    0.18
  -1  -2  -1  139.75    4.19
  -1  -2  -1  141.66    3.83
   1   2  -1  141.34    3.85
  -1  -2  -1  138.30    4.19
   1   2  -1  140.55    4.22
  -1   2   1  139.85    3.80
   1   2  -1  145.71    4.23
  -1   2   1  143.20    3.80
   1   2  -1  138.18    3.85
  -1  -2  -1  134.42    3.82
  -1   2   1  138.94    4.20
  -1   2   1  135.16    4.19
   1  -2   1  142.33    4.22
   1  -2   1  129.95    4.22
   1   2   1  117.32    3.80
   1   2   1  139.35    4.20
  -1  -2   1  138.07    4.22
  -1  -2   1  134.61    4.22
  -1   2  -1  141.83    3.85
  -1   2  -1  133.08    4.22
  -1   2  -1  140.54    4.23
   1  -2  -1  144.78    4.19
   1  -2  -1  137.66    3.82
   1  -2  -1  129.28    4.18
   1   2   1  135.54    4.20
  -1   2  -1  135.01    3.85
   1  -2  -1  141.85    3.82
  -2  -2  -1   63.42    2.04
   2   2  -1   63.75    1.85
  -2  -2  -1   62.70    2.03
  -2  -2  -1   61.47    2.02
  -2  -2  -1   64.71    1.84
   2  -2   1   62.99    2.06
  -2   2   1   58.73    2.03
  -2   2   1   62.51    1.81
   2   2  -1   62.82    2.05
   2  -2   1   64.78    2.06
   2   2  -1   64.16    2.05
   2  -2   1   64.30    1.86
   2   2  -1   62.84    1.85
  -2  -2  -1   62.41    1.83
  -2   2   1   66.19    2.04
  -2   2   1   62.68    1.81
  -2  -2   1   55.21    2.03
  -2   2  -1   66.35    2.07
   2   2   1   65.28    2.04
   2  -2  -1   66.14    2.03
   2  -2  -1   63.35    2.03
   2  -2  -1   63.04    1.83
   2   2   1   62.54    1.82
   2   2   1   60.05    1.82
  -2   2  -1   66.72    1.86
  -2   2  -1   61.87    1.85
  -2  -2   1   63.60    2.06
  -2   2  -1   63.14    2.06
   2   2   1   61.59    2.03
   2  -2  -1   63.29    1.83
  -3  -2  -1   54.47    1.65
  -3   2   1   53.58    1.61
   3   2  -1   57.31    1.85
   3   2  -1   53.38    1.64
  -3  -2  -1   54.76    1.84
   3  -2   1   54.57    1.85
   3   2  -1   54.36    1.65
   3   2  -1   53.48    1.85
  -3   2   1   53.49    1.83
  -3  -2  -1   53.73    1.83
  -3   2   1   58.36    1.84
   3  -2   1   53.39    1.84
   3  -2   1   57.04    1.67
  -3   2   1   55.48    1.62
  -3  -2   1   51.62    1.83
   3   2   1   49.51    1.83
   3   2   1   56.75    1.64
   3  -2  -1   53.12    1.82
   3  -2  -1   51.32    1.63
   3  -2  -1   52.39    1.82
  -3  -2   1   52.43    1.84
   3   2   1   53.77    1.84
  -3   2  -1   54.75    1.65
   3   2   1   54.02    1.83
  -3   2  -1   54.96    1.85
  -3   2  -1   52.64    1.86
   3   2   1   53.27    1.62
  -3  -2   1   56.25    1.85
  -4   2   1   33.22    1.30
   4  -2   1   34.74    1.32
  -4   2   1   34.16    1.11
  -4   2   1   33.73    1.12
  -4  -2  -1   33.98    1.31
  -4   2   1   33.95    1.31
   4   2  -1   35.75    1.32
   4   2  -1   36.52    1.17
  -4  -2  -1   34.08    1.30
   4   2  -1   32.78    1.31
   4  -2   1   34.96    1.32
   4  -2   1   33.49    1.16
  -4  -2  -1   34.95    1.16
  -4  -2   1   33.98    1.16
   4   2   1   33.81    1.14
   4  -2  -1   33.68    1.15
   4  -2  -1   34.44    1.29
   4   2   1   35.69    1.31
  -4   2  -1   35.86    1.16
  -4  -2   1   33.69    1.32
   4  -2  -1   35.73    1.31
   4   2   1   33.85    1.30
  -4   2  -1   37.66    1.34
  -4  -2   1   33.53    1.31
   4   2   1   31.77    1.30
  -4   2  -1   34.28    1.31
   5   2  -1    6.44    0.43
  -5  -2  -1    5.63    0.43
   5  -2   1    5.60    0.51
  -5   2   1    6.17    0.52
  -5  -2  -1    5.72    0.50
   5  -2   1    5.56    0.51
  -5  -2  -1    5.47    0.51
  -5   2   1    5.86    0.52
  -5   2   1    6.39    0.41
   5   2  -1    5.32    0.49
   5  -2   1    4.34    0.40
   5   2  -1    6.15    0.50
   5  -2  -1    6.74    0.42
  -5   2  -1    5.71    0.51
  -5   2  -1    6.50    0.55
   5   2   1    5.99    0.41
   5  -2  -1    5.66    0.48
   5  -2  -1    5.94    0.48
   5   2   1    4.51    0.46
  -5   2  -1    5.59    0.42
  -5  -2   1    5.50    0.50
   5   2   1    4.90    0.47
  -5  -2   1    5.61    0.41
   5   2   1    5.76    0.49
  -5  -2   1    6.26    0.54
   6  -2   1    3.37    0.38
   6   2  -1    3.69    0.38
   6   2  -1    3.45    0.45
   6   2  -1    3.67    0.45
   6  -2   1    3.18    0.43
  -6   2   1    3.56    0.44
  -6   2   1    3.10    0.34
   6  -2   1    3.41    0.44
  -6  -2  -1    3.67    0.38
  -6  -2  -1    3.92    0.47
  -6   2   1    3.54    0.44
  -6  -2  -1    3.28    0.43
   6  -2  -1    3.99    0.40
   6   2   1    4.02    0.46
  -6  -2   1    3.38    0.44
  -6   2  -1    3.64    0.46
  -6  -2   1    2.70    0.35
   6   2   1    3.47    0.47
   6   2   1    3.57    0.46
   6   2   1    3.73    0.37
   6  -2  -1    3.55    0.46
  -6  -2   1    3.31    0.44
   6  -2  -1    4.32    0.48
  -6   2  -1    3.63    0.45
  -6   2  -1    3.17    0.36
  -7  -2  -1   21.66    1.08
   7   2  -1   18.25    1.03
  -7   2   1   20.34    1.09
  -7  -2  -1   21.78    1.06
   7   2  -1   18.81    1.04
   7  -2   1   21.55    0.94
   7   2  -1   19.97    0.91
  -7  -2  -1   21.93    0.94
   7  -2   1   20.89    1.08
   7  -2   1   20.47    1.09
  -7   2   1   20.48    1.06
  -7   2   1   20.29    0.88
   7   2   1   19.23    1.04
   7  -2  -1   19.26    0.91
  -7  -2   1   19.76    1.06
   7  -2  -1   22.31    1.11
  -7  -2   1   20.91    1.07
   7   2   1   19.43    1.07
   7   2   1   21.36    0.91
  -7   2  -1   20.49    1.07
   7   2   1   20.86    1.07
  -7  -2   1   19.64    0.91
  -7   2  -1   22.23    1.09
  -7   2  -1   17.88    0.87
   7  -2  -1   19.24    1.03
  -8  -2  -1    7.98    0.62
   8   2  -1    8.53    0.79
   8   2  -1    8.65    0.75
  -8  -2  -1    7.91    0.74
  -8   2   1    9.23    0.81
   8  -2   1    9.01    0.65
  -8   2   1    7.91    0.76
  -8  -2  -1    9.89    0.79
  -8   2   1    9.30    0.61
   8  -2   1    8.45    0.78
   8   2  -1    8.62    0.61
   8  -2   1    8.36    0.72
  -8  -2   1    9.04    0.81
  -8   2  -1    7.39    0.75
  -8   2  -1    8.96    0.77
   8  -2  -1    7.49    0.63
   8   2   1    9.86    0.84
  -8   2  -1    7.67    0.60
  -8  -2   1    9.21    0.83
  -8  -2   1    8.68    0.63
   8   2   1   10.07    0.84
   8   2   1    8.31    0.79
   8  -2  -1    7.82    0.74
   8   2   1    8.84    0.61
   9  -2   1    1.33    0.38
   9   2  -1    0.59    0.33
  -9   2   1    0.87    0.43
  -9   2   1    1.69    0.36
  -9  -2  -1    1.06    0.38
  -9   2  -1    0.55    0.32
   9   2   1   -0.05    0.37
  -9   2  -1    1.10    0.45
   9  -2  -1    1.19    0.37
  -9  -2   1    1.21    0.37
   9   2   1    0.41    0.33
  10  -2   1    6.72    0.68
  10   2  -1    6.30    0.65
 -10  -2  -1    6.64    0.66
 -10   2   1    8.27    0.63
  10   2   1    6.71    0.64
  10  -2  -1    6.52    0.67
 -10  -2   1    6.72    0.66
 -10   2  -1    6.43    0.62
  11  -2   1    4.04    0.59
 -11  -2  -1    4.92    0.61
  11   2  -1    4.37    0.59
 -11   2   1    4.89    0.57
 -11  -2   1    5.28    0.62
 -11   2  -1    4.69    0.58
  11  -2  -1    4.61    0.62
  11   2   1    4.93    0.61
 -12   2   1   17.82    1.00
 -12  -2  -1   16.60    1.04
  12   2  -1   16.65    1.03
  12  -2   1   17.23    1.07
 -12   2  -1   15.77    1.01
  12  -2  -1   15.90    1.05
 -12  -2   1   16.29    1.02
  12   2   1   16.76    1.01
 -13  -2  -1    4.21    0.67
  13  -2   1    5.26    0.71
 -13   2   1    5.56    0.66
  13   2  -1    5.08    0.71
  13  -2  -1    4.82    0.72
 -13  -2   1    4.99    0.70
 -13   2  -1    4.66    0.66
  13   2   1    4.60    0.66
 -14  -2  -1    2.39    0.60
  14   2  -1    1.51    0.54
 -14   2   1    2.25    0.55
 -14   2  -1    2.74    0.58
  14  -2  -1    2.86    0.62
 -14  -2   1    3.12    0.64
  14   2   1    3.12    0.60
   0   3   1   23.17    0.82
   0  -3  -1   22.78    0.70
   0  -3  -1   22.27    0.80
   0   3   1   21.89    0.66
   0   3  -1   22.68    0.86
   0   3  -1   21.87    0.73
   0   3   1   22.71    0.82
   0  -3  -1   22.00    0.81
   0  -3   1   21.08    0.84
   0   3   1   22.21    0.67
   0   3  -1   22.57    0.85
   0  -3   1   21.92    0.83
  -1   3   1  347.83   10.75
   1   3  -1  370.54   10.79
  -1  -3  -1  344.48   10.74
   1   3  -1  363.70    9.87
  -1   3   1  367.61    9.80
  -1  -3  -1  366.78    9.85
   1  -3   1  354.66   10.77
  -1  -3  -1  361.66   10.74
   1   3  -1  369.51    9.87
  -1   3   1  362.80   10.75
  -1  -3  -1  361.74    9.84
   1   3  -1  327.17   10.76
  -1   3   1  358.71    9.81
   1  -3   1  355.94   10.78
   1   3   1  314.41    9.81
   1  -3  -1  353.81   10.73
  -1  -3   1  358.73    9.88
  -1   3  -1  360.32   10.78
  -1   3  -1  387.86   10.79
  -1   3  -1  364.85    9.86
   1   3   1  356.12   10.75
   1  -3  -1  364.92    9.84
   1   3   1  354.39   10.75
   1  -3  -1  350.11   10.73
   1  -3  -1  363.87    9.84
  -1  -3   1  348.96   10.77
  -1  -3   1  353.96   10.77
   2  -3   1   15.40    0.65
  -2  -3  -1   13.80    0.52
  -2   3   1   13.61    0.48
   2   3  -1   12.55    0.53
  -2  -3  -1   12.93    0.61
  -2  -3  -1   12.91    0.59
   2   3  -1   14.03    0.65
   2  -3   1   13.83    0.62
   2   3  -1   13.33    0.53
  -2   3   1   13.45    0.61
  -2   3   1   13.58    0.61
  -2   3   1   13.57    0.48
   2   3  -1   13.41    0.64
  -2   3  -1   13.79    0.63
   2   3   1   13.88    0.49
  -2   3  -1   12.97    0.52
   2  -3  -1   12.75    0.51
   2  -3  -1   13.53    0.60
   2  -3  -1   13.58    0.51
   2  -3  -1   12.87    0.58
  -2  -3   1   12.87    0.54
  -2  -3   1   12.63    0.62
   2   3   1   13.70    0.60
  -2   3  -1   12.92    0.52
  -2   3  -1   13.33    0.62
   2   3   1   13.15    0.61
   2   3   1   13.49    0.49
  -2  -3   1   12.66    0.61
  -3   3   1   25.47    0.97
  -3   3   1   24.20    0.96
  -3  -3  -1   24.31    0.96
  -3   3   1   25.38    0.80
   3  -3   1   24.88    0.87
   3   3  -1   23.59    0.98
   3  -3   1   23.26    0.96
  -3   3   1   23.87    0.79
   3  -3   1   24.73    0.97
  -3  -3  -1   23.08    0.83
   3   3  -1   23.35    0.84
  -3  -3  -1   23.05    0.96
   3   3  -1   24.44    0.98
   3   3   1   23.96    0.97
  -3   3  -1   24.20    0.98
   3  -3  -1   25.12    0.84
  -3   3  -1   23.66    0.83
  -3  -3   1   24.65    0.98
   3   3   1   21.85    0.80
  -3   3  -1   23.58    0.83
  -3  -3   1   23.49    0.84
  -3  -3   1   22.98    0.96
   3  -3  -1   21.60    0.92
   3   3   1   23.41    0.80
   3   3   1   23.10    0.95
   3  -3  -1   23.91    0.95
  -3   3  -1   24.14    0.98
  -4   3   1   51.50    1.76
   4  -3   1   47.31    1.56
  -4   3   1   46.13    1.73
   4   3  -1   52.94    1.79
  -4  -3  -1   49.69    1.74
  -4   3   1   47.84    1.50
   4   3  -1   46.44    1.74
   4  -3   1   49.17    1.75
   4   3  -1   49.37    1.55
  -4  -3  -1   48.85    1.55
  -4  -3  -1   47.02    1.73
  -4   3   1   48.88    1.50
   4  -3   1   53.26    1.77
  -4   3  -1   45.98    1.53
   4  -3  -1   47.04    1.72
   4  -3  -1   46.54    1.72
  -4  -3   1   48.26    1.56
  -4  -3   1   45.86    1.74
   4   3   1   50.08    1.75
  -4  -3   1   47.20    1.75
   4   3   1   49.63    1.75
  -4   3  -1   48.85    1.77
   4  -3  -1   49.14    1.55
  -4  -3   1   45.88    1.74
  -4   3  -1   46.67    1.75
   4   3   1   48.61    1.53
  -5  -3  -1   19.15    0.94
   5   3  -1   21.63    0.99
   5   3  -1   19.91    0.95
  -5   3   1   19.54    0.93
   5   3  -1   19.44    0.80
   5  -3   1   20.58    0.84
   5  -3   1   18.02    0.92
  -5  -3  -1   19.48    0.94
  -5   3   1   21.14    0.97
   5  -3   1   17.65    0.91
  -5   3   1   19.55    0.77
  -5  -3  -1   18.40    0.81
   5  -3  -1   19.03    0.81
  -5   3  -1   18.44    0.94
  -5  -3   1   19.01    0.93
   5   3   1   20.47    0.95
   5  -3  -1   21.27    0.96
  -5   3  -1   19.50    0.80
   5   3   1   20.19    0.95
   5  -3  -1   18.65    0.92
  -5  -3   1   20.40    0.97
  -5   3  -1   19.41    0.93
  -5  -3   1   20.49    0.83
   5   3   1   20.63    0.79
  -6   3   1   86.84    2.72
   6  -3   1   87.98    3.10
   6  -3   1   86.11    2.79
  -6  -3  -1   91.59    2.80
   6   3  -1   94.61    2.79
   6  -3   1   85.68    3.09
   6   3  -1   93.69    3.13
  -6  -3  -1   89.21    3.10
  -6   3   1   94.85    3.15
   6   3  -1   93.88    3.14
  -6  -3  -1   90.83    3.11
  -6   3   1   87.85    3.10
  -6  -3   1   86.57    2.79
   6  -3  -1   88.03    3.09
   6   3   1   92.68    3.12
  -6   3  -1   85.23    3.10
  -6   3  -1   92.82    3.14
   6  -3  -1   88.40    3.09
   6   3   1   89.01    2.75
  -6   3  -1   90.76    2.76
   6  -3  -1   95.83    2.81
   6   3   1   88.64    3.11
  -6  -3   1   90.21    3.12
  -6  -3   1   90.71    3.12
  -7  -3  -1   52.45    1.80
  -7  -3  -1   53.37    2.04
   7  -3   1   52.34    1.81
   7   3  -1   50.75    1.78
   7   3  -1   49.72    2.02
  -7   3   1   52.46    2.04
   7   3  -1   47.36    2.00
   7  -3   1   52.96    2.04
   7  -3   1   51.48    2.04
  -7   3   1   52.05    1.73
  -7   3   1   53.95    2.06
  -7  -3  -1   52.84    2.04
  -7   3  -1   50.95    1.76
   7  -3  -1   50.48    1.80
   7   3   1   53.60    2.06
   7   3   1   53.22    1.77
  -7  -3   1   50.68    2.05
  -7  -3   1   56.50    2.07
  -7   3  -1   50.87    2.04
   7   3   1   51.69    2.04
   7  -3  -1   52.46    2.03
  -7   3  -1   47.64    2.02
  -8  -3  -1   10.59    0.80
  -8  -3  -1   10.06    0.65
   8  -3   1    8.46    0.80
  -8   3   1    9.18    0.60
  -8   3   1    9.51    0.80
   8   3  -1    7.96    0.78
  -8   3   1    9.28    0.76
   8   3  -1   10.15    0.65
   8  -3   1    9.86    0.69
   8  -3  -1    9.27    0.67
  -8  -3   1    9.46    0.67
  -8  -3   1    9.34    0.81
  -8  -3   1    9.68    0.78
   8  -3  -1   10.16    0.80
  -8   3  -1    8.97    0.83
  -8   3  -1   10.52    0.83
  -8   3  -1    9.98    0.64
   8   3   1   10.85    0.86
   8   3   1    9.96    0.64
   8   3   1    9.35    0.84
   9   3  -1    0.43    0.32
   9  -3   1    0.60    0.34
  -9   3   1   -0.11    0.36
  -9   3   1    0.09    0.28
  -9  -3  -1    0.40    0.34
  -9  -3   1    0.36    0.33
   9   3   1    0.01    0.28
  -9   3  -1    0.47    0.41
  -9   3  -1    0.52    0.32
   9   3   1    0.01    0.36
   9  -3  -1   -0.16    0.31
 -10   3   1    0.66    0.35
  10  -3   1    1.07    0.40
 -10  -3  -1    0.46    0.38
  10   3  -1    0.67    0.37
 -10   3  -1    0.99    0.37
  10   3   1    0.31    0.33
 -10  -3   1    0.45    0.36
  10  -3  -1    0.08    0.35
  11   3  -1    4.29    0.59
 -11  -3  -1    4.30    0.61
 -11   3   1    4.47    0.56
  11  -3   1    4.51    0.62
 -11  -3   1    3.40    0.56
  11  -3  -1    4.50    0.62
 -11   3  -1    4.25    0.56
  11   3   1    5.10    0.60
  12  -3   1    0.29    0.42
  12   3  -1    1.24    0.44
 -12   3   1    0.14    0.37
 -12  -3  -1   -0.34    0.37
 -12  -3   1    1.06    0.44
  12  -3  -1    0.39    0.42
  12   3   1    0.28    0.41
 -12   3  -1    0.14    0.39
  13   3  -1   10.57    0.93
 -13  -3  -1    8.94    0.90
 -13   3   1   12.25    0.85
  13  -3  -1    9.86    0.96
  13   3   1    9.79    0.89
 -13   3  -1   11.24    0.88
 -13  -3   1   11.56    0.97
 -14  -3  -1    1.80    0.61
 -14   3   1    2.07    0.53
  14   3  -1    1.53    0.53
  14  -3  -1    1.49    0.59
 -14   3  -1    2.72    0.58
  14   3   1    1.97    0.52
 -14  -3   1    1.79    0.57
   0  -4  -1  272.86    8.06
   0   4   1  263.76    7.32
   0   4   1  273.00    8.08
   0  -4   1  252.26    8.09
   0   4  -1  268.52    8.11
   0   4   1  265.35    8.07
   0   4   1  264.30    7.31
   0   4  -1  270.71    7.38
   0  -4  -1  256.98    8.06
   0  -4  -1  270.44    7.37
   0  -4   1  270.36    8.10
   0   4  -1  262.16    8.10
  -1   4   1  114.20    3.59
  -1  -4  -1  115.15    3.58
   1   4  -1  112.18    3.62
   1  -4   1  120.33    3.62
   1   4  -1  117.09    3.26
   1  -4   1  111.26    3.61
  -1   4   1  114.03    3.18
  -1   4   1  114.18    3.19
  -1  -4  -1  108.76    3.57
   1   4  -1  111.90    3.61
  -1  -4  -1  116.42    3.25
  -1   4   1  111.24    3.58
   1   4   1  115.01    3.59
  -1   4  -1  111.65    3.62
   1   4   1  116.62    3.20
  -1  -4   1  112.75    3.61
  -1  -4   1  109.43    3.60
   1  -4  -1  114.33    3.58
  -1   4  -1  115.61    3.63
  -1  -4   1  114.80    3.28
   1  -4  -1  110.38    3.56
  -1   4  -1  117.77    3.25
  -1   4  -1  120.08    3.26
   1   4   1  111.18    3.58
  -2  -4  -1   60.45    1.99
   2   4  -1   59.19    1.79
  -2   4   1   59.34    1.72
   2   4  -1   59.03    2.03
  -2  -4  -1   60.57    1.79
   2   4  -1   58.56    1.78
   2   4  -1   61.68    2.03
   2  -4   1   64.38    2.03
   2  -4   1   57.53    2.01
  -2  -4  -1   58.85    1.98
  -2   4   1   58.11    2.00
  -2   4   1   60.23    1.73
  -2   4   1   57.29    1.99
   2  -4  -1   58.67    1.98
   2  -4  -1   59.91    1.78
  -2   4  -1   59.26    1.79
   2   4   1   60.11    1.74
   2   4   1   57.65    2.00
  -2   4  -1   60.64    1.78
  -2   4  -1   57.81    2.03
  -2  -4   1   59.49    2.01
   2  -4  -1   56.80    1.98
  -2   4  -1   59.92    2.02
  -2  -4   1   57.84    2.02
   2   4   1   57.20    1.99
  -2  -4   1   61.75    1.82
  -3   4   1   53.68    1.79
  -3  -4  -1   51.82    1.77
   3  -4   1   48.06    1.77
  -3   4   1   52.48    1.78
  -3  -4  -1   50.34    1.76
  -3  -4  -1   50.03    1.77
  -3   4   1   49.58    1.51
  -3  -4  -1   47.54    1.57
   3  -4   1   54.41    1.81
  -3   4   1   50.26    1.51
   3   4  -1   48.34    1.78
   3   4  -1   49.22    1.80
   3   4  -1   50.34    1.57
  -3   4  -1   48.70    1.56
  -3   4  -1   53.93    1.81
   3   4   1   49.55    1.78
   3  -4  -1   47.64    1.57
  -3   4  -1   49.24    1.79
  -3  -4   1   50.71    1.60
   3  -4  -1   51.51    1.77
  -3  -4   1   47.99    1.78
   3   4   1   49.14    1.53
   3   4   1   52.56    1.79
   3  -4  -1   48.92    1.75
  -3  -4   1   52.70    1.80
  -4  -4  -1  161.99    5.14
  -4  -4  -1  165.42    4.68
   4  -4   1  166.63    5.16
  -4   4   1  165.21    4.61
   4   4  -1  163.81    5.18
   4  -4   1  159.18    5.16
  -4   4   1  161.80    4.61
   4  -4   1  156.25    4.69
   4   4  -1  161.22    4.66
  -4  -4  -1  159.33    5.14
   4   4  -1  156.69    5.17
  -4   4   1  166.04    5.17
  -4   4   1  163.46    5.16
   4  -4  -1  161.15    4.68
  -4  -4   1  166.26    5.18
  -4  -4   1  165.48    4.69
   4   4   1  155.27    4.63
  -4   4  -1  161.75    4.65
   4   4   1  159.93    5.15
   4  -4  -1  166.00    5.14
   4   4   1  166.52    5.17
   4  -4  -1  163.36    5.14
  -4  -4   1  167.08    5.17
  -4  -4   1  159.31    5.15
  -4   4  -1  162.20    5.18
  -4   4  -1  163.62    5.18
   4   4   1  161.24    4.62
   5   4  -1   47.20    1.80
   5   4  -1   44.84    1.79
  -5  -4  -1   46.37    1.76
   5   4  -1   48.94    1.56
  -5   4   1   49.08    1.79
  -5   4   1   48.96    1.80
   5  -4   1   45.53    1.77
   5  -4   1   49.67    1.80
  -5   4   1   46.17    1.50
  -5  -4  -1   46.42    1.77
   5  -4   1   47.74    1.59
  -5  -4  -1   46.34    1.58
  -5  -4   1   47.80    1.79
   5  -4  -1   46.52    1.76
  -5   4  -1   46.89    1.54
   5  -4  -1   45.60    1.56
   5   4   1   45.49    1.52
  -5  -4   1   45.37    1.58
  -5   4  -1   44.77    1.78
  -5  -4   1   45.52    1.78
   5   4   1   46.45    1.79
  -5   4  -1   48.61    1.82
   5   4   1   46.40    1.78
   6  -4   1   53.27    2.01
  -6  -4  -1   52.46    1.99
  -6   4   1   50.86    2.00
  -6  -4  -1   51.42    1.77
   6   4  -1   52.37    2.02
  -6   4   1   52.21    2.02
   6  -4   1   55.35    2.03
   6  -4   1   50.23    1.78
  -6   4   1   51.39    1.70
   6   4  -1   54.52    2.05
   6   4   1   51.16    2.00
  -6  -4   1   53.58    1.79
   6  -4  -1   49.62    1.96
   6   4   1   51.78    2.01
  -6   4  -1   55.66    1.75
  -6   4  -1   50.43    2.02
   6   4   1   52.37    1.73
  -6  -4   1   51.06    2.00
   6  -4  -1   53.68    1.79
  -6   4  -1   56.59    2.03
  -6  -4   1   51.77    2.01
  -7  -4  -1   43.54    1.79
   7  -4   1   43.75    1.60
   7   4  -1   43.14    1.55
   7  -4   1   41.38    1.77
  -7  -4  -1   42.87    1.58
  -7   4   1   47.24    1.85
  -7   4   1   39.13    1.75
  -7   4   1   42.33    1.49
   7   4  -1   44.72    1.82
   7   4  -1   43.64    1.81
   7   4   1   44.67    1.81
   7  -4  -1   43.15    1.76
   7  -4  -1   43.70    1.58
  -7  -4   1   42.01    1.79
   7   4   1   41.97    1.51
  -7   4  -1   41.86    1.82
  -7  -4   1   43.74    1.59
  -7   4  -1   43.87    1.53
   7   4   1   44.66    1.82
  -7   4  -1   40.93    1.78
  -7  -4   1   42.59    1.78
   8   4  -1   17.61    1.06
   8  -4   1   18.20    0.93
  -8   4   1   18.03    1.05
  -8   4   1   17.26    0.82
   8   4  -1   16.23    0.86
  -8  -4  -1   16.66    0.90
  -8  -4   1   15.97    0.89
   8   4   1   17.69    0.87
  -8   4  -1   17.31    0.87
  -8   4  -1   16.03    1.05
   8  -4  -1   17.20    0.90
   8   4   1   18.87    1.11
  -9   4   1   11.27    0.93
  -9  -4  -1    8.93    0.69
   9   4  -1   10.55    0.71
   9  -4   1   10.23    0.75
  -9   4   1   11.25    0.69
   9  -4  -1   11.17    0.78
  -9  -4   1   11.14    0.76
   9   4   1   11.87    0.92
   9   4   1    9.84    0.67
  -9   4  -1   11.47    0.90
  -9   4  -1   10.23    0.70
 -10   4   1    8.82    0.65
  10   4  -1    7.37    0.69
  10  -4   1    8.32    0.75
 -10  -4  -1    8.16    0.74
  10  -4  -1    8.52    0.77
 -10   4  -1    9.22    0.68
 -10  -4   1    8.85    0.76
  10   4   1    7.84    0.67
 -11  -4  -1    1.41    0.46
 -11   4   1    1.62    0.41
  11   4  -1    1.21    0.43
  11  -4   1    0.36    0.41
 -11  -4   1    0.76    0.42
 -11   4  -1    1.85    0.44
  11  -4  -1    1.89    0.49
  11   4   1    1.29    0.42
 -12   4   1    0.09    0.37
 -12  -4  -1   -0.07    0.41
  12   4  -1    0.23    0.38
 -12   4  -1   -0.02    0.37
 -12  -4   1    0.20    0.41
  12  -4  -1    0.05    0.41
  12   4   1    0.36    0.38
  13   4  -1    1.35    0.51
 -13   4   1    2.94    0.52
 -13  -4  -1    1.35    0.52
 -13   4  -1    2.06    0.53
  13  -4  -1    1.63    0.55
 -13  -4   1    2.13    0.55
  13   4   1    1.49    0.50
   0   5  -1    3.42    0.36
   0   5   1    3.65    0.22
   0   5   1    4.01    0.36
   0  -5  -1    3.70    0.34
   0  -5  -1    4.31    0.35
   0  -5   1    4.21    0.39
   0   5  -1    3.62    0.37
   0   5  -1    3.87    0.29
   0   5   1    4.23    0.23
   0  -5   1    3.65    0.37
   0   5   1    3.41    0.34
   1   5  -1   47.71    1.72
  -1  -5  -1   45.89    1.67
  -1   5   1   46.74    1.69
  -1   5   1   46.88    1.68
   1   5  -1   49.87    1.49
  -1  -5  -1   48.97    1.68
   1   5  -1   43.18    1.69
  -1   5   1   47.78    1.41
   1  -5   1   48.04    1.70
  -1   5   1   47.79    1.41
  -1  -5  -1   49.33    1.50
   1  -5   1   47.01    1.71
   1  -5  -1   48.63    1.67
  -1   5  -1   50.00    1.73
   1   5   1   50.45    1.42
  -1   5  -1   49.38    1.49
   1  -5  -1   47.38    1.66
   1   5   1   48.31    1.70
  -1   5  -1   48.29    1.48
  -1   5  -1   48.63    1.72
   1   5   1   50.20    1.70
  -1  -5   1   46.46    1.71
  -1  -5   1   48.86    1.53
  -1  -5   1   52.79    1.73
  -2   5   1   38.16    1.43
   2   5  -1   38.81    1.25
  -2   5   1   38.53    1.17
   2   5  -1   37.98    1.45
  -2  -5  -1   38.15    1.42
   2   5  -1   36.55    1.44
  -2   5   1   39.38    1.17
  -2  -5  -1   39.04    1.26
   2  -5   1   39.05    1.45
  -2  -5  -1   41.29    1.42
  -2   5   1   38.01    1.42
   2  -5   1   37.09    1.43
  -2   5  -1   38.97    1.23
   2  -5  -1   40.08    1.42
   2   5   1   38.33    1.19
   2   5   1   37.46    1.43
   2  -5  -1   38.55    1.40
  -2  -5   1   40.56    1.29
  -2   5  -1   38.22    1.46
   2   5   1   38.94    1.43
  -2   5  -1   39.21    1.24
  -2   5  -1   38.27    1.45
  -2  -5   1   39.79    1.46
  -2  -5   1   39.24    1.45
   3  -5   1    8.99    0.58
  -3   5   1    6.92    0.51
  -3  -5  -1    8.30    0.46
  -3  -5  -1    7.23    0.53
  -3  -5  -1    7.60    0.54
   3   5  -1    8.17    0.44
   3   5  -1    8.19    0.55
   3  -5   1    8.25    0.55
   3   5  -1    7.27    0.56
  -3   5   1    8.61    0.39
  -3   5   1    7.76    0.54
  -3   5   1    8.37    0.38
  -3   5  -1    8.72    0.59
   3   5   1    7.46    0.55
  -3  -5   1    8.55    0.58
  -3   5  -1    8.55    0.58
  -3  -5   1    7.51    0.47
  -3   5  -1    7.67    0.42
   3   5   1    8.20    0.41
   3  -5  -1    8.42    0.54
   3  -5  -1    8.15    0.45
  -3  -5   1    8.20    0.57
   3  -5  -1    7.95    0.53
   3   5   1    7.42    0.54
  -4  -5  -1    0.13    0.20
   4  -5   1    0.43    0.26
   4   5  -1    0.06    0.17
  -4  -5  -1    0.30    0.25
   4   5  -1    0.26    0.27
   4  -5   1   -0.16    0.20
   4   5  -1    0.00    0.22
  -4   5   1    0.31    0.23
  -4   5   1    0.15    0.15
  -4   5   1   -0.08    0.13
  -4   5   1    0.11    0.23
  -4   5  -1    0.05    0.24
   4   5   1    0.51    0.26
  -4   5  -1   -0.13    0.17
   4   5   1    0.32    0.16
   4   5   1   -0.07    0.16
  -4  -5   1   -0.29    0.20
  -4  -5   1    0.14    0.21
  -4  -5   1    0.00    0.24
  -4   5  -1    0.04    0.22
   4   5   1    0.21    0.25
   4  -5  -1   -0.05    0.19
   4  -5  -1   -0.09    0.21
  -5   5   1   17.49    0.91
   5   5  -1   17.17    0.93
   5   5  -1   18.47    0.77
  -5   5   1   17.68    0.71
  -5  -5  -1   17.20    0.79
  -5   5   1   17.98    0.93
   5  -5   1   16.34    0.80
   5  -5   1   17.70    0.94
  -5  -5  -1   17.97    0.93
   5   5  -1   16.88    0.93
  -5   5   1   18.18    0.70
   5  -5  -1   17.07    0.79
  -5   5  -1   18.62    0.75
   5   5   1   16.90    0.91
   5  -5  -1   16.81    0.89
  -5  -5   1   17.63    0.92
   5   5   1   17.30    0.91
  -5   5  -1   17.59    0.94
   5   5   1   17.26    0.73
  -5  -5   1   17.75    0.94
  -5   5  -1   17.74    0.94
  -5  -5   1   18.70    0.96
  -5  -5   1   17.93    0.81
  -6   5   1    9.18    0.69
  -6   5   1    9.55    0.73
  -6  -5  -1    9.74    0.70
   6   5  -1    8.94    0.73
   6   5  -1    9.74    0.76
  -6  -5  -1    8.56    0.60
   6  -5   1    8.39    0.67
   6   5  -1    9.10    0.59
  -6   5   1    9.86    0.52
   6  -5   1    8.83    0.61
  -6   5  -1    9.94    0.55
  -6   5  -1   10.38    0.75
   6  -5  -1    8.39    0.65
  -6  -5   1    9.16    0.70
  -6  -5   1    9.43    0.62
   6  -5  -1   10.46    0.63
   6   5   1    9.12    0.54
  -6   5  -1   11.09    0.77
   6   5   1    9.44    0.70
   6   5   1   10.19    0.76
  -7   5   1    7.93    0.76
   7  -5   1    7.92    0.63
  -7   5   1    8.74    0.55
   7  -5   1    7.32    0.71
  -7  -5  -1    9.26    0.77
  -7   5   1    6.77    0.69
   7   5  -1    7.65    0.57
   7   5  -1    7.65    0.73
  -7  -5  -1    8.21    0.62
   7   5  -1    8.72    0.78
   7  -5  -1    8.94    0.64
   7   5   1    8.98    0.56
  -7  -5   1    8.10    0.63
   7   5   1    8.47    0.76
  -7   5  -1    9.08    0.81
   7   5   1    8.63    0.73
  -7   5  -1    9.31    0.77
  -7  -5   1    8.72    0.73
   7  -5  -1    7.56    0.72
  -7   5  -1    8.26    0.58
   8   5  -1   14.37    0.80
  -8   5   1   14.67    1.01
   8  -5   1   14.84    0.86
  -8   5   1   14.09    0.74
   8   5  -1   15.20    1.01
  -8  -5  -1   16.21    0.88
  -8   5  -1   14.88    0.78
   8  -5  -1   14.81    0.83
  -8  -5   1   14.15    0.85
   8   5   1   13.27    0.75
   8   5   1   16.59    1.06
  -8   5  -1   15.01    1.00
   9  -5   1   10.50    0.72
  -9  -5  -1    9.40    0.73
   9   5  -1   10.01    0.69
  -9   5   1    8.42    0.61
  -9   5   1    8.74    0.86
  -9   5  -1    8.12    0.65
  -9   5  -1    9.42    0.90
   9   5   1    8.23    0.86
  -9  -5   1    8.62    0.74
   9   5   1   10.36    0.68
   9  -5  -1    9.63    0.75
  10  -5   1    5.64    0.67
 -10  -5  -1    5.06    0.62
 -10   5   1    6.33    0.57
  10   5  -1    5.74    0.61
  10  -5  -1    5.82    0.67
  10   5   1    5.22    0.57
 -10  -5   1    5.47    0.64
 -10   5  -1    5.76    0.59
 -11  -5  -1    3.98    0.61
 -11   5   1    4.53    0.52
  11   5  -1    4.04    0.56
 -11  -5   1    4.50    0.61
  11   5   1    3.98    0.55
  11  -5  -1    3.81    0.59
 -11   5  -1    4.66    0.57
 -12  -5  -1    3.68    0.63
 -12   5   1    3.79    0.53
  12   5  -1    4.19    0.59
  12  -5  -1    4.66    0.69
  12   5   1    4.71    0.60
 -12  -5   1    3.60    0.61
 -12   5  -1    4.79    0.60
  13   5  -1    1.75    0.50
 -13   5   1    1.28    0.43
 -13  -5  -1    1.11    0.52
  13  -5  -1    1.16    0.54
  13   5   1    1.81    0.48
 -13  -5   1    1.65    0.55
 -13   5  -1    1.18    0.48
   0   6  -1  103.63    3.01
   0  -6   1   97.93    3.38
   0   6   1  106.43    3.39
   0   6   1  103.48    2.92
   0   6   1  102.10    2.92
   0   6  -1  100.87    3.41
   0   6  -1  108.43    3.42
   0   6   1  103.36    3.39
   0  -6   1  111.43    3.41
   0  -6  -1  101.42    3.35
  -1   6   1  157.10    4.94
  -1  -6  -1  157.97    4.48
   1  -6   1  153.97    4.95
  -1   6   1  160.79    4.94
   1   6  -1  163.69    4.98
  -1   6   1  153.80    4.35
   1   6  -1  152.87    4.96
  -1  -6  -1  156.41    4.91
  -1   6   1  154.54    4.35
   1   6  -1  158.36    4.44
   1  -6   1  150.46    4.93
  -1   6  -1  156.42    4.44
   1   6   1  158.91    4.94
  -1  -6   1  155.40    4.95
  -1   6  -1  161.94    4.98
  -1   6  -1  154.95    4.97
   1   6   1  159.62    4.36
  -1  -6   1  148.62    4.93
   1  -6  -1  151.50    4.90
   1   6   1  157.32    4.94
  -1   6  -1  152.59    4.43
  -1  -6   1  156.55    4.50
  -2  -6  -1   10.06    0.52
  -2   6   1   10.68    0.41
  -2   6   1   10.46    0.63
   2   6  -1   10.05    0.65
   2  -6   1   10.96    0.63
   2   6  -1   10.84    0.50
   2   6  -1    9.64    0.64
  -2   6   1   10.07    0.42
   2  -6   1    9.59    0.63
  -2   6   1    9.49    0.61
  -2  -6  -1    9.85    0.61
   2   6   1   10.30    0.43
  -2  -6   1   11.12    0.56
  -2  -6   1   11.92    0.65
   2   6   1   11.13    0.64
  -2   6  -1   11.14    0.50
  -2  -6   1   10.39    0.63
  -2   6  -1   10.35    0.66
  -2   6  -1    9.69    0.62
   2  -6  -1   10.14    0.60
   2   6   1   10.24    0.63
  -2   6  -1   10.28    0.48
  -3   6   1   13.74    0.52
   3   6  -1   14.19    0.78
  -3  -6  -1   13.91    0.65
   3   6  -1   12.72    0.75
  -3   6   1   13.87    0.76
   3  -6   1   14.16    0.77
  -3  -6  -1   13.62    0.72
  -3   6   1   13.38    0.74
   3   6  -1   13.42    0.60
  -3   6   1   13.40    0.52
  -3  -6   1   12.70    0.75
   3   6   1   13.77    0.56
   3   6   1   12.72    0.73
  -3   6  -1   13.17    0.75
   3   6   1   14.07    0.74
  -3  -6   1   13.02    0.65
   3  -6  -1   13.03    0.71
  -3   6  -1   13.22    0.58
  -3   6  -1   13.49    0.78
  -3  -6   1   13.97    0.75
  -4   6   1    6.35    0.36
  -4   6   1    6.99    0.58
  -4  -6  -1    6.87    0.48
   4   6  -1    6.26    0.58
  -4   6   1    7.36    0.59
   4   6  -1    7.12    0.45
   4   6  -1    5.27    0.54
   4  -6   1    6.87    0.60
  -4  -6  -1    8.30    0.60
  -4   6   1    8.01    0.39
   4   6   1    6.86    0.56
  -4   6  -1    6.57    0.56
  -4  -6   1    6.67    0.56
   4   6   1    6.50    0.41
  -4  -6   1    6.16    0.46
   4  -6  -1    7.19    0.50
   4  -6  -1    6.31    0.55
  -4   6  -1    7.43    0.62
   4   6   1    6.48    0.59
  -4   6  -1    6.60    0.42
  -5  -6  -1    4.26    0.52
   5   6  -1    4.00    0.53
  -5   6   1    4.38    0.33
  -5   6   1    4.32    0.34
   5  -6   1    4.46    0.51
   5   6  -1    4.74    0.54
   5   6  -1    3.78    0.38
  -5   6   1    3.68    0.48
  -5   6   1    4.34    0.52
  -5  -6  -1    4.01    0.43
  -5   6  -1    3.52    0.35
   5  -6  -1    3.88    0.42
  -5   6  -1    4.99    0.54
   5  -6  -1    4.64    0.52
   5   6   1    3.56    0.49
  -5  -6   1    4.81    0.47
  -5  -6   1    3.61    0.49
  -5   6  -1    3.19    0.47
   5   6   1    4.29    0.37
   5   6   1    3.62    0.50
   6  -6   1   33.74    1.57
  -6  -6  -1   37.92    1.43
  -6   6   1   36.41    1.27
  -6  -6  -1   38.27    1.62
  -6   6   1   36.92    1.61
   6   6  -1   35.03    1.62
   6   6  -1   39.98    1.66
  -6   6   1   39.00    1.64
   6   6   1   37.96    1.33
   6  -6  -1   37.74    1.58
   6   6   1   43.31    1.69
   6   6   1   36.45    1.63
  -6  -6   1   40.76    1.66
   6  -6  -1   38.61    1.43
  -6   6  -1   35.88    1.33
  -6   6  -1   37.45    1.65
  -6   6  -1   39.67    1.69
  -6  -6   1   35.83    1.42
  -7   6   1   16.28    0.72
   7   6  -1   14.40    0.97
  -7   6   1   14.66    1.00
   7   6  -1   15.55    0.78
  -7  -6  -1   14.21    0.83
  -7   6   1   16.18    0.97
  -7  -6   1   14.55    0.85
   7   6   1   14.22    0.74
   7   6   1   15.88    0.99
  -7   6  -1   15.70    0.98
  -7   6  -1   16.30    0.77
   7  -6  -1   14.59    0.84
  -8  -6  -1   14.66    0.88
  -8   6   1   16.06    0.76
  -8   6   1   16.36    1.05
   8   6  -1   15.72    0.83
   8   6  -1   17.04    1.09
   8   6   1   16.05    1.06
   8  -6  -1   15.60    0.90
   8   6   1   16.96    0.83
  -8   6  -1   17.00    1.07
  -8  -6   1   13.94    0.85
  -8   6  -1   15.77    0.79
   9   6  -1    0.72    0.34
  -9   6   1    0.11    0.28
  -9  -6  -1   -0.07    0.34
  -9   6   1    0.15    0.41
   9  -6  -1    0.28    0.36
   9   6   1   -0.14    0.28
  -9   6  -1    0.19    0.30
  -9  -6   1    0.27    0.37
 -10   6   1    3.32    0.42
  10   6  -1    2.96    0.49
 -10  -6  -1    2.81    0.54
 -10   6  -1    3.40    0.48
 -10  -6   1    3.53    0.57
  10   6   1    3.06    0.46
  10  -6  -1    2.18    0.51
 -11  -6  -1    3.85    0.62
 -11   6   1    4.38    0.50
  11   6  -1    4.78    0.60
  11   6   1    4.08    0.55
 -11   6  -1    4.26    0.55
 -11  -6   1    4.42    0.63
  11  -6  -1    4.07    0.64
  12   6  -1    1.09    0.44
 -12  -6  -1    0.40    0.44
 -12   6   1    1.36    0.39
  12   6   1    1.30    0.42
 -12  -6   1    0.98    0.49
 -12   6  -1   -0.40    0.35
 -13  -6  -1    0.44    0.49
  13   6  -1    0.48    0.44
 -13   6  -1    0.05    0.40
 -13  -6   1    0.13    0.45
  13   6   1    0.15    0.41
   0  -7   1    4.79    0.45
   0   7   1    4.63    0.25
   0  -7  -1    5.05    0.45
   0   7   1    4.63    0.45
   0   7  -1    5.04    0.48
   0   7  -1    4.18    0.32
   0   7   1    4.55    0.25
   0   7   1    4.33    0.45
   0   7  -1    5.03    0.49
   1   7  -1   23.84    1.11
  -1   7   1   25.12    1.10
  -1   7   1   24.46    0.78
  -1  -7  -1   25.37    0.94
  -1  -7  -1   23.93    1.06
  -1   7   1   23.45    1.07
  -1   7   1   25.11    0.78
   1   7  -1   25.75    0.89
   1   7  -1   23.76    1.10
   1  -7   1   24.74    1.10
  -1   7  -1   25.25    0.89
   1  -7  -1   24.74    1.06
  -1   7  -1   24.52    1.11
   1   7   1   24.85    0.80
   1   7   1   23.95    1.08
  -1   7  -1   24.92    1.10
  -1  -7   1   25.78    0.97
   1   7   1   26.08    0.80
  -1   7  -1   24.65    0.87
   1   7   1   25.25    1.10
  -1  -7   1   25.37    1.10
   2  -7   1   19.99    0.96
  -2  -7  -1   20.52    0.83
  -2   7   1   19.67    0.97
   2   7  -1   21.34    0.78
  -2   7   1   19.46    0.95
  -2   7   1   21.62    0.67
   2   7  -1   20.33    1.00
   2   7  -1   17.55    0.96
  -2   7   1   19.37    0.66
  -2  -7  -1   19.99    0.94
  -2  -7   1   17.94    0.95
   2  -7  -1   20.95    0.94
  -2   7  -1   19.91    0.76
  -2   7  -1   20.81    1.01
   2   7   1   20.26    0.69
  -2   7  -1   20.25    0.76
  -2  -7   1   19.87    0.85
   2   7   1   19.99    0.97
   2   7   1   19.96    0.96
  -2   7  -1   19.83    0.99
  -3   7   1   35.17    1.47
  -3   7   1   34.54    1.46
   3   7  -1   37.31    1.52
   3  -7   1   38.38    1.50
  -3  -7  -1   35.49    1.29
   3   7  -1   36.80    1.23
  -3   7   1   36.10    1.12
  -3  -7  -1   36.48    1.46
  -3   7   1   36.17    1.13
   3   7  -1   35.98    1.49
  -3  -7   1   36.11    1.49
   3  -7  -1   39.39    1.46
  -3  -7   1   36.59    1.32
   3   7   1   36.94    1.48
  -3   7  -1   35.10    1.49
   3   7   1   31.88    1.15
  -3   7  -1   38.57    1.22
   3   7   1   34.48    1.46
  -3   7  -1   34.45    1.49
   4   7  -1    2.79    0.32
  -4  -7  -1    2.60    0.35
  -4   7   1    2.13    0.23
   4  -7   1    2.45    0.40
  -4  -7  -1    2.58    0.40
   4   7  -1    2.64    0.42
  -4   7   1    2.39    0.23
   4   7  -1    2.14    0.42
  -4   7   1    2.61    0.42
  -4   7   1    2.90    0.43
   4   7   1    2.40    0.27
  -4  -7   1    3.20    0.37
   4   7   1    2.88    0.44
  -4   7  -1    2.82    0.43
  -4   7  -1    2.11    0.41
  -4   7  -1    2.67    0.30
   4   7   1    1.46    0.37
   4  -7  -1    2.99    0.43
  -4  -7   1    2.23    0.40
   5   7  -1    0.54    0.25
  -5   7   1    0.42    0.34
   5   7  -1    0.53    0.32
  -5   7   1    0.20    0.29
   5   7  -1    0.17    0.31
  -5   7   1    0.21    0.17
   5  -7   1    0.49    0.34
  -5   7   1    0.28    0.18
  -5  -7  -1    0.31    0.31
  -5  -7  -1    0.01    0.25
  -5   7  -1    0.27    0.22
   5  -7  -1   -0.17    0.29
   5   7   1    0.99    0.35
  -5   7  -1    0.10    0.29
  -5  -7   1    0.56    0.29
  -5   7  -1    0.32    0.31
   5   7   1    0.28    0.30
   5   7   1    0.62    0.23
  -5  -7   1    0.64    0.33
  -6   7   1   10.56    0.52
   6   7  -1    9.27    0.77
  -6  -7  -1    9.23    0.65
  -6   7   1   10.96    0.84
  -6   7   1    8.94    0.73
   6   7  -1    9.22    0.61
   6   7  -1    9.56    0.77
  -6  -7   1    8.81    0.66
  -6   7  -1   10.16    0.80
   6   7   1    8.96    0.75
   6   7   1   10.36    0.56
  -6   7  -1   10.25    0.58
  -6   7  -1   10.81    0.81
   6   7   1    8.83    0.75
   7   7  -1    0.32    0.28
  -7   7   1    0.36    0.39
  -7   7   1    0.93    0.26
   7   7  -1    0.27    0.42
  -7  -7  -1    0.14    0.31
  -7  -7   1    0.94    0.37
  -7   7  -1    0.50    0.27
   7  -7  -1    0.74    0.35
  -7   7  -1    0.56    0.37
   7   7   1    1.26    0.47
   7   7   1    0.58    0.27
   8   7  -1   17.65    1.14
  -8   7   1   18.08    1.13
  -8  -7  -1   17.27    0.97
   8   7  -1   16.48    0.87
  -8   7   1   16.60    0.76
   8  -7  -1   18.03    0.99
  -8   7  -1   16.96    1.11
  -8   7  -1   17.90    0.85
   8   7   1   15.57    1.10
  -8  -7   1   18.21    0.99
   8   7   1   16.59    0.83
  -9  -7  -1    2.18    0.48
  -9   7   1    2.59    0.59
   9   7  -1    3.14    0.46
  -9   7   1    2.47    0.37
   9   7   1    2.89    0.42
  -9  -7   1    4.50    0.58
  -9   7  -1    2.70    0.43
   9  -7  -1    2.63    0.51
 -10   7   1    0.57    0.32
  10   7  -1    1.42    0.41
 -10  -7  -1    1.19    0.46
 -10  -7   1    1.02    0.44
  10   7   1    0.56    0.34
 -10   7  -1    0.65    0.34
 -11  -7  -1    4.25    0.63
  11   7  -1    3.56    0.55
 -11   7   1    3.99    0.47
  11   7   1    4.43    0.55
 -11   7  -1    3.85    0.50
 -11  -7   1    3.86    0.63
 -12  -7  -1    0.92    0.50
  12   7  -1    0.75    0.42
 -12  -7   1   -0.32    0.44
 -12   7  -1    1.14    0.42
  12   7   1    0.46    0.38
   0   8   1   23.81    0.73
   0   8  -1   23.45    1.11
   0   8  -1   22.96    0.85
   0   8  -1   23.12    0.85
   0  -8   1   23.08    0.97
   0  -8  -1   25.13    1.07
   0   8   1   23.39    1.09
   0  -8   1   22.76    1.08
   0   8   1   22.19    1.08
   0   8   1   23.69    0.73
   0   8  -1   24.25    1.13
   1  -8   1   54.15    2.00
   1   8  -1   52.61    2.02
  -1   8   1   54.22    1.54
  -1  -8  -1   53.74    1.77
   1   8  -1   52.70    1.67
  -1   8   1   53.01    2.00
   1   8  -1   52.06    2.02
  -1  -8  -1   55.37    1.97
  -1   8   1   53.43    1.99
  -1   8  -1   49.52    2.00
   1  -8  -1   53.30    1.96
  -1   8  -1   53.02    1.67
   1   8   1   50.95    1.99
   1   8   1   54.18    1.56
  -1   8  -1   54.00    2.04
  -1   8  -1   53.81    1.66
  -1  -8   1   52.97    2.01
   1   8   1   53.74    2.00
   1   8   1   55.29    1.56
  -1  -8   1   54.34    1.80
  -2  -8  -1   15.35    0.73
  -2   8   1   16.30    0.52
  -2   8   1   14.59    0.84
   2  -8   1   13.99    0.85
  -2   8   1   15.27    0.85
  -2  -8  -1   14.59    0.84
   2   8  -1   14.56    0.89
   2   8  -1   15.20    0.65
   2   8  -1   15.30    0.90
  -2   8   1   15.05    0.52
  -2   8  -1   13.14    0.85
  -2   8  -1   15.03    0.64
   2   8   1   15.57    0.56
  -2   8  -1   16.13    0.64
  -2   8  -1   15.17    0.87
   2   8   1   15.14    0.86
  -2  -8   1   15.21    0.85
   2  -8  -1   14.54    0.82
  -2  -8   1   15.16    0.76
   2   8   1   16.41    0.86
  -3   8   1   35.12    1.47
  -3  -8  -1   36.19    1.30
   3   8  -1   32.36    1.46
  -3   8   1   33.16    1.46
  -3  -8  -1   33.22    1.42
  -3   8   1   33.77    1.04
   3   8  -1   32.62    1.48
   3   8  -1   36.66    1.19
  -3   8   1   34.61    1.04
   3  -8   1   33.10    1.45
  -3  -8   1   34.65    1.29
   3   8   1   33.14    1.09
  -3   8  -1   32.43    1.15
   3   8   1   34.93    1.46
  -3   8  -1   32.57    1.48
   3   8   1   35.11    1.48
  -3  -8   1   33.55    1.46
   3  -8  -1   32.85    1.42
  -3   8  -1   31.49    1.46
   4   8  -1   22.35    0.89
  -4   8   1   19.55    1.08
  -4   8   1   22.21    0.75
   4   8  -1   20.43    1.14
   4  -8   1   22.98    1.15
  -4  -8  -1   22.15    0.97
   4   8  -1   23.99    1.19
  -4   8   1   21.83    0.76
  -4   8   1   22.96    1.16
  -4  -8  -1   20.74    1.10
   4   8   1   22.03    0.82
   4   8   1   24.20    1.15
  -4  -8   1   22.03    1.14
  -4   8  -1   22.41    0.86
  -4  -8   1   21.95    0.99
  -4   8  -1   22.56    1.15
  -4   8  -1   22.86    1.17
   4  -8  -1   22.93    1.11
   4   8   1   21.21    1.11
  -5   8   1    4.50    0.59
   5   8  -1    4.32    0.60
   5   8  -1    4.73    0.61
  -5   8   1    3.54    0.53
   5   8  -1    4.20    0.41
  -5   8   1    4.74    0.33
  -5  -8  -1    4.93    0.50
   5   8   1    3.64    0.54
  -5  -8   1    4.74    0.51
  -5   8  -1    5.18    0.41
  -5   8  -1    4.35    0.61
  -5   8  -1    3.74    0.56
   5   8   1    5.36    0.62
   5   8   1    3.25    0.34
  -6   8   1    3.69    0.55
  -6   8   1    4.09    0.34
   6   8  -1    3.92    0.42
  -6  -8  -1    3.31    0.47
   6   8  -1    4.59    0.64
   6   8   1    3.69    0.37
  -6  -8   1    3.64    0.49
  -6   8  -1    3.83    0.39
   6   8   1    4.56    0.62
  -6   8  -1    3.86    0.60
  -7  -8  -1    8.71    0.72
  -7   8   1    9.79    0.51
   7   8  -1    9.82    0.64
  -7   8   1   10.72    0.87
   7   8  -1    8.82    0.89
   7   8   1    7.84    0.54
  -7   8  -1    6.88    0.78
  -7   8  -1    8.09    0.56
   7   8   1    8.07    0.85
  -7  -8   1    8.09    0.71
   8   8  -1    8.98    0.64
  -8  -8  -1    8.85    0.76
  -8   8   1    9.14    0.88
  -8   8   1    7.60    0.50
  -8  -8   1    7.38    0.73
   8   8   1    8.08    0.58
  -8   8  -1    9.18    0.59
  -8   8  -1    8.15    0.89
   8   8   1    9.29    0.92
   9   8  -1    7.45    0.64
  -9   8   1    8.68    0.53
  -9  -8  -1    6.79    0.73
   9   8   1    7.58    0.58
  -9   8  -1    7.16    0.58
  -9  -8   1    8.44    0.79
 -10  -8  -1   13.16    0.95
  10   8  -1   10.87    0.78
 -10   8   1   12.41    0.66
 -10   8  -1   12.99    0.75
 -10  -8   1   11.26    0.90
  10   8   1   11.71    0.74
 -11  -8  -1   -0.55    0.38
  11   8  -1   -0.62    0.33
 -11   8  -1    0.12    0.33
  11   8   1   -0.38    0.31
 -11  -8   1   -0.34    0.41
 -12  -8  -1    0.90    0.51
  12   8  -1    0.68    0.42
 -12  -8   1   -0.25    0.44
   0  -9   1    2.58    0.40
   0   9  -1    2.21    0.42
   0   9   1    2.48    0.43
   0   9  -1    2.56    0.28
   0   9  -1    3.27    0.49
   0   9  -1    2.69    0.28
   0  -9   1    2.95    0.45
   0   9   1    2.27    0.42
   0  -9  -1    2.57    0.42
  -1   9   1   76.15    2.76
   1   9  -1   73.31    2.76
  -1  -9  -1   77.16    2.45
  -1  -9  -1   78.45    2.72
   1  -9   1   76.55    2.75
  -1   9   1   75.52    2.76
   1   9  -1   77.94    2.80
   1   9  -1   75.40    2.31
   1   9   1   81.38    2.78
  -1   9  -1   73.23    2.77
  -1  -9   1   77.82    2.48
   1  -9  -1   77.88    2.71
   1   9   1   74.98    2.75
  -1   9  -1   77.41    2.31
  -1   9  -1   77.04    2.30
  -1  -9   1   78.28    2.76
  -1   9  -1   74.69    2.79
  -2   9   1   65.87    2.46
   2  -9   1   65.21    2.44
  -2  -9  -1   64.89    2.40
   2   9  -1   61.81    2.46
  -2   9   1   66.07    2.45
   2   9  -1   64.25    2.03
   2   9  -1   61.33    2.44
  -2  -9  -1   66.33    2.17
  -2   9  -1   65.04    2.49
  -2  -9   1   67.61    2.21
   2   9   1   69.98    2.48
  -2   9  -1   61.21    2.46
  -2   9  -1   68.86    2.02
   2   9   1   67.11    1.90
   2   9   1   65.86    1.89
  -2  -9   1   68.84    2.47
   2   9   1   68.78    2.47
  -3   9   1    1.02    0.39
   3   9  -1    0.61    0.35
  -3  -9  -1    0.78    0.30
  -3   9   1    0.82    0.35
   3   9  -1    1.03    0.36
   3   9  -1    0.95    0.25
   3   9   1    0.44    0.36
  -3   9  -1    0.93    0.24
   3   9   1    0.50    0.33
  -3   9  -1    0.52    0.32
  -3  -9   1    0.64    0.31
  -3   9  -1    0.62    0.38
   3   9   1    0.85    0.18
   4   9  -1   18.82    1.08
   4   9  -1   20.69    1.15
  -4  -9  -1   20.26    0.94
  -4   9   1   19.13    1.10
   4   9  -1   18.41    0.79
  -4   9   1   19.12    1.06
  -4   9  -1   18.79    1.07
   4   9   1   17.73    0.70
   4   9   1   17.94    1.07
  -4   9  -1   18.35    0.76
  -4   9  -1   18.84    1.10
  -4  -9   1   20.39    0.94
   4   9   1   18.15    1.06
  -5   9   1   17.61    1.03
  -5  -9  -1   16.81    0.88
   5   9  -1   16.59    1.07
  -5   9   1   16.48    0.59
   5   9  -1   17.14    0.78
   5   9   1   14.24    0.99
  -5  -9   1   16.44    0.89
   5   9   1   16.02    0.68
  -5   9  -1   16.96    1.06
  -5   9  -1   17.16    0.73
  -6   9   1    1.04    0.43
   6   9  -1    0.73    0.30
  -6   9   1    0.32    0.17
   6   9  -1    0.51    0.44
  -6  -9  -1    0.15    0.33
  -6   9  -1    0.34    0.24
  -6   9  -1    0.54    0.40
   6   9   1    0.74    0.25
   6   9   1    0.80    0.42
  -6  -9   1    0.57    0.36
   7   9  -1    5.43    0.51
  -7  -9  -1    6.12    0.64
   7   9  -1    5.88    0.78
  -7   9   1    5.63    0.74
  -7   9   1    6.08    0.38
   7   9   1    6.09    0.47
  -7  -9   1    5.86    0.62
  -7   9  -1    5.79    0.47
   7   9   1    5.88    0.75
  -7   9  -1    4.86    0.71
  -8   9   1    7.86    0.88
  -8  -9  -1    8.03    0.75
   8   9  -1    7.04    0.59
  -8  -9   1    6.86    0.72
  -8   9  -1    7.40    0.54
   8   9   1    6.65    0.52
  -9  -9  -1   12.26    0.93
   9   9  -1   14.42    0.82
   9   9   1   13.84    0.73
  -9   9  -1   12.56    0.72
  -9  -9   1   12.00    0.91
 -10  -9  -1   23.31    1.30
  10   9  -1   23.33    1.11
  10   9   1   25.72    1.05
 -10   9  -1   23.80    1.01
 -10  -9   1   20.05    1.23
 -11  -9  -1    7.22    0.83
  11   9  -1    6.87    0.66
 -11  -9   1    8.80    0.89
 -12  -9  -1    5.76    0.81
 -12  -9   1    7.09    0.85
   0  10  -1   13.88    0.93
   0  10  -1   13.76    0.61
   0  10   1   15.59    0.94
   0 -10  -1   14.89    0.79
   0  10  -1   14.29    0.92
   0 -10   1   14.80    0.83
   0  10   1   14.38    0.89
  -1 -10  -1   11.79    0.71
   1  10  -1   10.43    0.54
  -1  10   1   10.63    0.80
   1  10  -1   12.56    0.85
   1  10  -1   11.09    0.85
  -1  10   1   11.07    0.82
  -1  10  -1   10.76    0.52
  -1 -10   1   10.54    0.71
  -1  10  -1   13.19    0.91
   1  10   1   11.70    0.84
   1  10   1   13.16    0.87
  -1  10  -1   12.12    0.84
  -2  10   1    7.20    0.72
   2  10  -1    7.53    0.74
   2  10  -1    8.10    0.47
  -2  10   1    8.79    0.71
   2  10  -1    7.51    0.75
  -2 -10  -1    8.60    0.63
   2  10   1    8.18    0.76
  -2 -10   1    7.40    0.63
  -2  10  -1    6.84    0.73
  -2  10  -1    8.06    0.78
  -2  10  -1    7.89    0.44
   2  10   1    7.01    0.71
  -3  10   1    2.91    0.52
   3  10  -1    4.08    0.36
   3  10  -1    3.63    0.56
  -3  10   1    3.49    0.55
  -3 -10  -1    3.46    0.46
  -3  10  -1    3.49    0.55
   3  10   1    3.69    0.58
  -3 -10   1    3.53    0.48
   3  10   1    4.20    0.58
  -3  10  -1    3.31    0.31
  -4 -10  -1   21.93    1.06
   4  10  -1   22.18    0.90
  -4  10   1   23.66    1.25
   4  10  -1   21.84    1.27
   4  10   1   23.21    1.25
  -4  10  -1   24.35    0.86
  -4 -10   1   21.31    1.07
   4  10   1   23.90    0.76
  -4  10  -1   21.40    1.25
   5  10  -1    1.58    0.31
  -5  10   1    2.11    0.50
   5  10  -1    2.23    0.53
  -5 -10  -1    1.94    0.43
  -5  10  -1    1.46    0.26
   5  10   1    1.86    0.23
  -5 -10   1    1.70    0.41
  -5  10  -1    2.43    0.51
   5  10   1    2.40    0.55
  -6 -10  -1   16.79    0.95
   6  10  -1   17.30    1.17
  -6  10   1   14.42    1.04
   6  10  -1   15.67    0.77
   6  10   1   16.19    0.67
   6  10   1   18.25    1.17
  -6 -10   1   16.80    0.97
  -6  10  -1   15.46    1.08
  -6  10  -1   15.79    0.71
  -7 -10  -1    4.84    0.61
   7  10  -1    4.78    0.47
  -7  10   1    5.48    0.72
  -7 -10   1    4.46    0.60
   7  10   1    4.89    0.39
   7  10   1    4.80    0.72
  -7  10  -1    5.05    0.72
  -7  10  -1    4.44    0.40
  -8 -10  -1   28.27    1.42
   8  10  -1   31.75    1.24
  -8 -10   1   28.45    1.42
  -8  10  -1   31.53    1.13
   9  10  -1   13.07    0.78
  -9 -10  -1   11.70    0.93
  -9 -10   1   12.74    0.95
  10  10  -1    1.69    0.40
 -10 -10  -1    2.50    0.59
 -10 -10   1    2.58    0.60
 -11 -10  -1    0.48    0.51
 -11 -10   1    1.64    0.58
   0  11  -1   17.47    1.09
   0  11   1   18.16    1.09
   0 -11  -1   17.69    0.94
   0 -11   1   19.27    0.98
   0  11  -1   19.45    0.70
  -1  11   1    8.47    0.82
   1  11  -1   11.05    0.50
  -1 -11  -1    9.60    0.73
   1  11  -1    9.41    0.88
   1 -11   1   11.85    0.77
  -1  11  -1   11.46    0.86
  -1  11  -1    9.31    0.47
  -1 -11   1   11.41    0.76
   1  11   1   10.73    0.86
  -2  11   1    1.25    0.45
  -2 -11  -1    2.32    0.43
   2  11  -1    2.28    0.53
   2  11  -1    2.95    0.29
  -2  11  -1    3.46    0.56
  -2 -11   1    3.20    0.48
  -2  11  -1    2.34    0.25
   2  11   1    2.64    0.54
  -3  11   1   12.70    0.94
  -3 -11  -1   11.25    0.77
   3  11  -1   13.27    0.94
   3  11  -1   11.92    0.57
  -3  11  -1   13.03    0.54
   3  11   1   12.51    0.95
  -3 -11   1   12.69    0.82
  -3  11  -1   12.35    0.94
  -4  11   1   14.58    1.04
   4  11  -1   14.18    0.67
   4  11  -1   16.84    1.12
  -4 -11  -1   15.48    0.90
  -4 -11   1   14.85    0.90
  -4  11  -1   15.56    0.62
  -4  11  -1   16.78    1.07
   4  11   1   17.71    1.09
   5  11  -1    5.11    0.73
  -5  11   1    4.93    0.69
   5  11  -1    5.10    0.42
  -5 -11  -1    3.80    0.54
  -5 -11   1    5.05    0.60
   5  11   1    4.69    0.71
  -5  11  -1    5.42    0.37
  -5  11  -1    5.76    0.73
  -6 -11  -1    2.54    0.51
  -6  11   1    2.88    0.60
   6  11  -1    2.77    0.36
   6  11  -1    3.54    0.68
  -6 -11   1    3.14    0.53
  -6  11  -1    3.39    0.65
   6  11   1    3.83    0.67
  -7  11   1    8.20    0.92
   7  11  -1    8.52    0.57
  -7 -11  -1    8.83    0.80
  -7 -11   1    8.13    0.79
  -8 -11  -1   26.00    1.35
  -8 -11   1   26.56    1.37
  -9 -11  -1   16.70    1.11
  -9 -11   1   17.80    1.15
 -10 -11  -1    7.81    0.88
 -10 -11   1    7.65    0.86
   0  12  -1    8.65    0.86
   0  12   1    8.19    0.83
   0 -12  -1    8.93    0.71
   0 -12   1   10.38    0.76
  -1  12   1    9.30    0.86
   1  12  -1    8.67    0.84
  -1 -12  -1   10.31    0.74
   1 -12   1    9.64    0.75
  -1  12  -1    7.88    0.82
   1  12   1    8.21    0.83
  -1 -12   1    8.56    0.74
  -2 -12  -1    5.24    0.60
   2  12  -1    5.83    0.73
  -2  12   1    5.28    0.69
  -2 -12   1    4.60    0.58
  -2  12  -1    4.89    0.68
   2  12   1    4.89    0.68
  -3 -12  -1    7.28    0.70
   3  12  -1    6.84    0.80
  -3  12   1    8.37    0.85
  -3 -12   1    7.81    0.73
  -3  12  -1    7.24    0.82
   3  12   1    6.83    0.80
  -4 -12  -1    0.57    0.36
   4  12  -1    0.25    0.42
  -4  12   1    0.36    0.42
  -4 -12   1    1.11    0.41
  -4  12  -1    0.33    0.42
   4  12   1    0.92    0.48
   5  12  -1   13.89    1.08
  -5  12   1   15.63    1.10
  -5 -12  -1   13.64    0.91
  -5 -12   1   12.94    0.90
  -5  12  -1   11.92    1.05
   5  12   1   15.36    1.11
  -6 -12  -1    9.87    0.86
  -6  12   1    9.94    1.00
  -6 -12   1    8.45    0.82
   6  12   1    8.09    0.96
  -7 -12  -1    4.99    0.68
  -7 -12   1    4.05    0.64
  -8 -12  -1    1.07    0.51
  -8 -12   1    0.84    0.49
  -9 -12  -1    4.09    0.70
  -9 -12   1    4.89    0.73
   0 -13   1    4.77    0.63
   0 -13  -1    5.32    0.64
   0  13  -1    5.22    0.76
   0  13   1    6.23    0.75
   1  13  -1    1.43    0.52
  -1  13   1    1.53    0.49
  -1 -13  -1    1.99    0.47
   1 -13   1    1.14    0.45
   1  13   1    2.35    0.53
   1 -13  -1    0.64    0.42
  -1  13  -1    1.63    0.53
  -1 -13   1    2.41    0.51
  -2 -13  -1   15.85    0.97
   2  13  -1   15.11    1.15
  -2  13   1   16.14    1.13
   2 -13   1   16.32    1.01
   2  13   1   15.60    1.13
  -2 -13   1   16.95    1.02
  -2  13  -1   17.78    1.19
  -3 -13  -1    6.43    0.67
   3  13  -1    3.77    0.69
  -3  13   1    6.57    0.80
  -3 -13   1    5.77    0.66
   3  13   1    5.33    0.77
  -3  13  -1    5.59    0.77
  -4  13   1    3.46    0.66
  -4 -13  -1    3.86    0.57
  -4 -13   1    4.45    0.62
  -4  13  -1    4.43    0.74
   4  13   1    3.60    0.71
  -5 -13  -1    4.06    0.61
  -5  13   1    4.98    0.76
  -5 -13   1    2.91    0.56
   5  13   1    3.03    0.69
  -6 -13  -1    0.95    0.46
  -6 -13   1    2.94    0.56
  -7 -13  -1    0.21    0.42
  -7 -13   1   -0.25    0.41
  -8 -13  -1   11.82    1.04
  -8 -13   1   12.65    1.07
   0 -14   1    0.01    0.41
   0  14   1    0.22    0.44
   0 -14  -1   -0.71    0.34
   0  14  -1    0.49    0.46
  -1  14   1    2.68    0.62
  -1 -14  -1    3.02    0.57
   1 -14   1    3.19    0.58
   1  14  -1    3.96    0.73
  -1  14  -1    3.04    0.63
   1  14   1    4.33    0.71
   1 -14  -1    3.43    0.59
  -1 -14   1    4.78    0.64
  -2 -14  -1    1.00    0.44
  -2  14   1    1.85    0.55
   2 -14   1    1.84    0.53
  -2 -14   1    1.10    0.45
  -2  14  -1    2.42    0.64
   2 -14  -1    1.83    0.50
   2  14   1    1.55    0.53
  -3  14   1    5.38    0.78
   3 -14   1    6.86    0.78
  -3 -14  -1    5.62    0.70
   3  14   1    5.82    0.83
  -3 -14   1    6.46    0.74
  -4 -14  -1    1.30    0.47
  -4  14   1    1.10    0.54
  -4 -14   1    1.26    0.47
  -5 -14  -1    2.29    0.56
  -5 -14   1    4.08    0.65
  -6 -14  -1    7.56    0.84
  -6 -14   1    8.05    0.87
  -7 -14  -1    0.40    0.49
  -7 -14   1    1.11    0.52
   0  15   1    0.16    0.51
   0 -15  -1   -0.29    0.39
   0 -15   1   -1.00    0.36
  -1 -15  -1    2.98    0.59
   1 -15   1    4.18    0.67
  -1  15   1    3.49    0.73
   1  15   1    2.85    0.65
   1 -15  -1    3.93    0.65
  -1 -15   1    3.61    0.63
   2 -15   1    2.08    0.56
  -2  15   1    1.02    0.57
  -2 -15  -1    1.59    0.52
   2 -15  -1    1.72    0.53
  -2 -15   1    1.23    0.49
   3 -15   1    6.33    0.78
  -3 -15  -1    5.30    0.71
   3 -15  -1    4.19    0.67
  -3 -15   1    6.58    0.78
  -4 -15  -1    1.60    0.54
   4 -15   1    2.14    0.60
  -4 -15   1    1.43    0.53
  -5 -15  -1    3.24    0.64
  -5 -15   1    2.68    0.60
   0 -16  -1    7.11    0.84
   0 -16   1    6.93    0.85
   1 -16   1    9.44    0.95
  -1 -16  -1    8.73    0.91
  -1 -16   1    9.97    0.95
   1 -16  -1    7.79    0.87
  -2 -16  -1    2.91    0.61
   2 -16   1    1.76    0.61
  -2 -16   1    2.74    0.61
   2 -16  -1    2.22    0.61
  -3 -16  -1    9.50    0.97
   3 -16   1   12.39    1.08
  -3 -16   1    9.59    0.96
   3 -16  -1    9.83    0.98
   0   0   2   -0.14    0.06
   0   0  -2   -0.20    0.05
   0   0  -2   -0.11    0.06
   1   0   2   12.60    0.48
   1   0   2   11.97    0.48
   1   0   2   12.87    0.42
   1   0  -2   13.39    0.42
   1   0  -2   13.29    0.42
  -1   0   2   13.11    0.49
  -1   0  -2   13.03    0.49
  -1   0  -2   12.50    0.48
  -1   0   2   13.41    0.41
  -1   0   2   12.88    0.48
   1   0  -2   13.46    0.49
   1   0  -2   13.80    0.49
  -1   0   2   13.01    0.41
   2   0  -2  349.11   10.72
   2   0   2  363.79    9.83
   2   0   2  372.28   10.73
   2   0   2  364.00   10.73
   2   0  -2  353.52   10.72
   2   0  -2  351.27   10.72
  -2   0   2  361.19    9.83
  -2   0  -2  361.53   10.73
   2   0   2  360.32    9.84
  -2   0   2  360.62    9.82
   2   0  -2  360.02    9.84
  -2   0   2  363.09   10.73
  -2   0   2  344.39   10.72
  -2   0  -2  367.37    9.84
  -2   0  -2  325.82   10.72
  -3   0   2   35.15    1.23
  -3   0   2   34.16    1.23
  -3   0  -2   33.69    1.23
  -3   0  -2   34.51    1.23
   3   0   2   32.04    1.22
   3   0   2   34.30    1.09
   3   0  -2   34.31    1.23
   3   0   2   34.26    1.09
  -3   0  -2   35.42    1.10
  -3   0   2   33.57    1.08
   3   0   2   33.30    1.23
  -3   0   2   34.83    1.08
   3   0  -2   34.58    1.09
   3   0  -2   35.24    1.24
   3   0  -2   34.88    1.22
   4   0   2   55.54    1.67
   4   0  -2   51.15    1.84
  -4   0   2   53.58    1.65
  -4   0   2   53.60    1.87
   4   0  -2   53.27    1.86
  -4   0   2   53.22    1.86
   4   0   2   53.55    1.87
  -4   0  -2   56.17    1.87
  -4   0  -2   53.56    1.67
   4   0  -2   54.52    1.67
  -4   0  -2   53.43    1.86
   4   0  -2   51.90    1.85
   4   0   2   52.72    1.87
  -5   0   2   52.78    1.90
  -5   0  -2   53.74    1.90
   5   0   2   50.16    1.88
  -5   0   2   53.77    1.90
  -5   0   2   51.83    1.66
  -5   0  -2   52.64    1.69
   5   0  -2   52.48    1.88
  -5   0  -2   51.15    1.88
   5   0  -2   52.75    1.88
   5   0  -2   55.55    1.91
   5   0   2   50.44    1.67
   5   0   2   50.54    1.89
   6   0  -2    2.11    0.31
  -6   0  -2    2.15    0.37
   6   0  -2    1.77    0.36
   6   0   2    2.27    0.31
   6   0  -2    2.17    0.38
  -6   0   2    1.49    0.28
  -6   0  -2    1.87    0.31
  -6   0  -2    2.03    0.38
   6   0  -2    2.37    0.38
   6   0   2    2.41    0.40
  -6   0   2    2.26    0.37
   6   0   2    2.37    0.37
  -6   0   2    1.21    0.33
   7   0   2    8.85    0.71
  -7   0  -2    8.51    0.69
   7   0  -2    6.06    0.61
  -7   0  -2    7.81    0.68
   7   0  -2    7.31    0.66
  -7   0   2    8.72    0.67
  -7   0   2    8.39    0.54
   7   0   2    8.44    0.56
   7   0   2    8.10    0.66
  -7   0   2    8.37    0.68
   7   0  -2    9.51    0.60
   7   0  -2    7.94    0.66
  -7   0  -2    8.75    0.58
  -8   0   2    7.95    0.75
  -8   0   2    6.05    0.54
   8   0   2    7.03    0.70
   8   0   2    6.73    0.69
   8   0  -2    6.76    0.59
  -8   0  -2    6.95    0.71
   8   0  -2    6.41    0.66
  -8   0  -2    6.23    0.55
  -8   0  -2    7.37    0.74
  -8   0   2    7.17    0.70
   8   0   2    5.94    0.54
   8   0  -2    6.36    0.66
   8   0  -2    7.57    0.71
   9   0   2   41.48    1.90
  -9   0   2   43.17    1.91
   9   0   2   43.35    1.62
  -9   0   2   43.80    1.61
  -9   0  -2   42.70    1.63
   9   0  -2   40.69    1.63
 -10   0   2   18.68    0.97
  10   0   2   16.00    0.94
 -10   0  -2   16.07    0.94
  10   0  -2   19.00    1.01
  11   0  -2   89.43    3.10
 -11   0   2   94.40    3.05
 -11   0  -2   94.09    3.09
  11   0   2   86.60    3.04
 -12   0  -2    9.90    0.86
  12   0   2   11.07    0.87
  12   0  -2   11.58    0.88
 -12   0   2   11.36    0.85
  13   0  -2    1.70    0.53
 -13   0  -2    1.98    0.55
 -13   0   2    1.41    0.50
  13   0   2    1.45    0.48
  14   0  -2   -0.03    0.44
 -14   0  -2    0.26    0.47
 -14   0   2    0.32    0.46
   0  -1   2  209.98    5.71
   0  -1   2  203.38    6.24
   0   1  -2  209.07    6.24
   0   1  -2  212.48    5.72
   0  -1   2  210.37    5.72
   0   1  -2  198.92    6.23
   0  -1   2  207.11    6.23
   1   1  -2   16.27    0.54
  -1  -1  -2   16.54    0.57
  -1   1   2   17.39    0.58
   1  -1   2   16.53    0.63
  -1  -1  -2   16.04    0.49
  -1  -1  -2   15.40    0.57
  -1  -1  -2   16.51    0.49
   1  -1   2   16.89    0.62
  -1   1   2   16.26    0.57
   1   1  -2   15.85    0.61
   1   1  -2   14.76    0.61
   1  -1   2   16.65    0.55
   1  -1  -2   16.20    0.57
  -1  -1   2   16.65    0.54
  -1   1  -2   15.45    0.61
  -1  -1   2   15.93    0.62
  -1  -1   2   16.06    0.54
  -1   1  -2   16.22    0.62
   1   1   2   16.43    0.58
   1  -1  -2   15.92    0.57
  -1  -1   2   16.62    0.63
   1   1   2   15.93    0.58
   2  -1   2  190.95    6.16
   2  -1   2  206.02    6.17
  -2   1   2  201.23    5.59
  -2  -1  -2  206.66    6.14
  -2   1   2  208.66    6.14
  -2  -1  -2  198.73    6.14
  -2   1   2  203.90    6.14
  -2   1   2  202.13    5.59
  -2  -1  -2  205.28    5.62
   2   1  -2  202.25    5.64
  -2  -1  -2  205.09    5.62
   2  -1   2  200.19    5.63
   2   1  -2  198.04    6.16
   2   1  -2  193.62    6.15
  -2  -1   2  207.79    5.63
  -2  -1   2  204.38    6.16
  -2  -1   2  199.99    6.16
   2  -1  -2  206.05    6.13
   2   1   2  200.06    5.60
   2  -1  -2  202.66    5.61
   2   1   2  200.93    6.14
   2  -1  -2  206.36    5.61
   2   1   2  204.10    6.15
   2  -1  -2  204.72    6.13
   2   1   2  199.93    5.61
  -2  -1   2  201.91    5.63
  -2   1  -2  198.40    6.16
  -2   1  -2  210.38    6.17
  -3  -1  -2   20.35    0.82
   3  -1   2   18.59    0.82
  -3   1   2   20.02    0.68
   3  -1   2   20.59    0.72
   3  -1   2   19.23    0.82
   3   1  -2   21.22    0.83
   3   1  -2   19.96    0.84
  -3  -1  -2   20.10    0.72
  -3   1   2   20.76    0.81
  -3   1   2   19.28    0.68
  -3   1   2   20.45    0.82
  -3  -1  -2   19.18    0.80
  -3  -1   2   20.13    0.71
   3   1   2   19.47    0.69
   3   1   2   20.15    0.70
  -3  -1   2   19.54    0.82
   3  -1  -2   18.88    0.70
  -3   1  -2   19.21    0.82
   3   1   2   20.16    0.81
   3  -1  -2   19.45    0.81
   3  -1  -2   21.23    0.82
  -3  -1   2   19.63    0.72
  -3  -1   2   20.83    0.84
   3   1   2   20.90    0.83
  -3   1  -2   19.36    0.83
   4  -1   2    2.86    0.35
  -4   1   2    4.51    0.32
   4  -1   2    3.52    0.31
   4   1  -2    3.26    0.35
   4   1  -2    3.48    0.37
  -4   1   2    3.13    0.35
   4  -1   2    3.05    0.35
  -4  -1  -2    4.02    0.37
  -4   1   2    3.60    0.29
  -4  -1  -2    3.72    0.32
  -4   1   2    3.71    0.38
  -4  -1  -2    4.07    0.38
   4   1  -2    3.66    0.31
  -4   1  -2    3.60    0.37
  -4   1  -2    3.14    0.29
   4  -1  -2    3.52    0.30
  -4  -1   2    3.99    0.40
   4   1   2    4.21    0.32
   4  -1  -2    3.59    0.36
  -4   1  -2    3.36    0.36
  -4  -1   2    3.30    0.36
  -4  -1   2    4.38    0.33
   4   1   2    3.70    0.37
   4   1   2    3.21    0.36
   4  -1  -2    4.61    0.39
   5  -1   2   12.73    0.73
  -5  -1  -2   13.38    0.72
  -5   1   2   14.18    0.75
   5   1  -2   13.84    0.74
  -5  -1  -2   12.47    0.63
   5  -1   2   14.02    0.74
  -5   1   2   14.70    0.75
   5  -1   2   13.87    0.65
  -5  -1  -2   14.66    0.77
   5   1  -2   14.24    0.74
   5   1  -2   13.86    0.64
  -5   1   2   13.56    0.62
  -5  -1   2   13.11    0.63
   5  -1  -2   14.31    0.64
  -5  -1   2   13.47    0.73
  -5   1  -2   13.89    0.76
   5  -1  -2   14.75    0.75
   5   1   2   14.06    0.74
   5  -1  -2   13.13    0.72
  -5   1  -2   13.13    0.75
   5   1   2   14.50    0.63
  -5  -1   2   14.56    0.77
   5   1   2   14.15    0.76
  -6   1   2   12.37    0.75
  -6  -1  -2   12.33    0.76
  -6  -1  -2   11.81    0.72
   6  -1   2   11.56    0.74
   6  -1   2   11.25    0.72
  -6   1   2   13.56    0.76
  -6  -1  -2   11.80    0.61
   6  -1   2   11.31    0.61
  -6   1   2   11.79    0.59
   6   1  -2   11.64    0.73
   6   1  -2   11.51    0.73
   6   1   2   11.87    0.76
   6   1   2   11.16    0.72
   6  -1  -2   11.83    0.74
   6  -1  -2   13.77    0.75
  -6   1  -2   11.36    0.72
  -6  -1   2   11.38    0.62
  -6   1  -2   12.96    0.75
  -6  -1   2   12.17    0.76
  -6  -1   2   11.18    0.75
   6  -1  -2   11.91    0.64
   6   1   2   12.28    0.62
  -6   1  -2   11.57    0.63
   7   1  -2   18.98    0.87
   7   1  -2   18.02    0.99
   7   1  -2   19.63    1.04
  -7  -1  -2   18.91    1.02
  -7  -1  -2   19.83    1.04
   7  -1   2   18.80    1.02
   7  -1   2   16.74    0.84
   7  -1   2   18.33    1.02
  -7  -1  -2   18.46    0.87
  -7   1   2   19.75    1.02
  -7   1   2   18.82    0.83
  -7   1   2   19.13    1.01
  -7  -1   2   18.28    1.00
   7  -1  -2   18.33    1.00
  -7   1  -2   18.84    0.86
  -7  -1   2   17.51    0.99
   7  -1  -2   17.58    0.86
   7  -1  -2   19.85    1.01
  -7  -1   2   19.15    0.85
   7   1   2   19.05    1.01
  -7   1  -2   18.72    1.03
   7   1   2   18.88    0.86
  -7   1  -2   19.15    1.00
   7   1   2   17.82    1.00
  -8  -1  -2    8.27    0.63
   8  -1   2    8.10    0.61
  -8  -1  -2    9.04    0.82
   8   1  -2    8.17    0.63
  -8   1   2    8.51    0.72
  -8   1   2    7.59    0.59
   8   1  -2    8.13    0.77
   8  -1   2    8.40    0.78
  -8  -1  -2    8.82    0.73
   8   1  -2    8.71    0.78
   8  -1   2    8.65    0.72
  -8   1   2    9.87    0.81
  -8  -1   2    8.27    0.78
   8  -1  -2    8.16    0.76
  -8   1  -2    9.85    0.79
   8   1   2    9.25    0.81
   8   1   2    7.57    0.58
  -8  -1   2    8.03    0.60
   8   1   2    8.19    0.76
  -8   1  -2    8.42    0.62
  -8  -1   2    8.85    0.80
   8  -1  -2    7.73    0.74
  -8   1  -2   10.50    0.80
   8  -1  -2    7.98    0.62
  -9   1   2    6.20    0.56
  -9   1   2    6.20    0.71
   9   1  -2    6.15    0.61
  -9  -1  -2    6.24    0.60
   9  -1   2    5.53    0.57
   9  -1  -2    6.48    0.62
  -9  -1   2    5.25    0.55
   9   1   2    5.41    0.55
  -9   1  -2    5.98    0.59
  -9  -1   2    5.80    0.71
   9   1   2    7.24    0.76
   9   1   2    7.99    0.80
  10   1  -2   23.79    1.21
 -10  -1  -2   25.96    1.22
 -10   1   2   26.35    1.17
  10  -1   2   26.31    1.22
  10  -1  -2   27.49    1.26
  10   1   2   28.37    1.23
 -10  -1   2   24.81    1.19
 -10   1  -2   26.67    1.22
 -11   1   2    2.31    0.46
 -11  -1  -2    2.25    0.47
  11  -1   2    0.83    0.42
  11   1  -2    1.35    0.45
  11  -1  -2    0.78    0.43
  11   1   2    1.07    0.41
 -11  -1   2    1.18    0.42
 -11   1  -2    1.74    0.45
  12  -1   2   16.06    1.04
 -12  -1  -2   15.36    1.01
  12   1  -2   15.88    1.03
 -12   1   2   17.10    0.97
 -12  -1   2   16.10    0.99
  12   1   2   14.24    0.95
 -12   1  -2   16.08    1.00
  12  -1  -2   16.32    1.04
 -13  -1  -2    1.18    0.51
  13  -1   2    1.15    0.51
 -13   1   2    0.16    0.41
  13   1  -2    1.57    0.52
  13   1   2    1.69    0.49
  13  -1  -2   -0.28    0.42
 -13  -1   2    1.65    0.51
 -13   1  -2    0.89    0.47
 -14  -1  -2    2.50    0.60
 -14   1   2    3.06    0.59
  14   1  -2    2.96    0.64
 -14  -1   2    3.87    0.65
 -14   1  -2    4.04    0.66
  14  -1  -2    3.97    0.68
   0  -2   2  847.60   22.76
   0  -2   2  868.39   20.91
   0   2  -2  841.28   22.76
   0   2   2  731.70   22.82
   0  -2   2  846.08   22.76
   0  -2  -2  676.01   22.66
   0  -2  -2  720.61   22.66
   0   2   2  656.56   22.67
   0   2  -2  680.45   20.88
  -1  -2  -2  320.11    9.33
   1   2  -2  308.23    9.39
  -1  -2  -2  313.53    9.34
  -1   2   2  327.30    9.34
   1  -2   2  307.76    9.39
  -1   2   2  314.15    9.34
   1   2  -2  294.42    9.39
   1   2  -2  314.55    8.61
   1   2  -2  311.92    8.61
   1  -2   2  320.28    9.40
  -1  -2  -2  314.52    8.55
  -1  -2  -2  320.73    9.34
  -1   2  -2  295.58    9.39
  -1  -2   2  308.84    9.39
   1   2   2  313.98    9.34
  -1  -2   2  276.33    9.38
   1  -2  -2  299.74    9.33
  -1   2  -2  319.88    9.40
   1  -2  -2  313.44    9.33
   1  -2  -2  311.46    8.53
  -1  -2   2  318.13    8.61
   1  -2  -2  316.63    8.53
  -1  -2   2  315.46    8.61
   1   2   2  318.61    9.34
  -1   2  -2  319.77    8.61
  -2  -2  -2  122.37    3.83
   2  -2   2  122.37    3.87
   2  -2   2  123.87    3.88
   2   2  -2  122.09    3.87
  -2  -2  -2  124.61    3.49
  -2   2   2  120.91    3.83
   2   2  -2  126.24    3.88
  -2  -2  -2  120.79    3.83
  -2   2   2  122.28    3.44
  -2   2   2  121.92    3.83
   2   2  -2  123.43    3.52
  -2  -2  -2  127.47    3.49
  -2   2   2  126.54    3.44
   2  -2  -2  128.21    3.83
   2   2   2  132.37    3.84
  -2   2  -2  119.49    3.87
  -2  -2   2  123.62    3.87
  -2  -2   2  126.43    3.88
   2  -2  -2  123.18    3.48
   2   2   2  123.53    3.84
   2   2   2  124.67    3.47
  -2   2  -2  122.45    3.88
   2   2   2  120.80    3.46
   2  -2  -2  122.79    3.82
   2  -2  -2  124.14    3.48
   2   2   2  123.44    3.83
  -2  -2   2  125.15    3.52
  -2   2  -2  131.66    3.53
  -2  -2   2  122.79    3.52
   3  -2   2  110.53    3.41
  -3   2   2  118.22    3.35
   3  -2   2  123.86    3.77
   3   2  -2  123.28    3.77
   3  -2   2  126.86    3.78
  -3  -2  -2  117.84    3.73
  -3   2   2  114.63    3.73
  -3   2   2  120.23    3.35
  -3  -2  -2  115.85    3.39
  -3  -2  -2  118.38    3.73
   3   2  -2  117.94    3.76
  -3   2   2  113.71    3.72
   3   2   2  120.46    3.37
   3   2   2  120.14    3.38
   3  -2  -2  116.63    3.72
  -3   2  -2  115.63    3.76
   3   2   2  116.29    3.74
  -3  -2   2  117.25    3.76
   3   2   2  117.15    3.74
  -3   2  -2  119.06    3.41
   3  -2  -2  129.26    3.74
  -3   2  -2  114.35    3.76
   3  -2  -2  116.94    3.38
  -3  -2   2  117.83    3.75
   3   2   2  124.46    3.75
  -4  -2  -2   25.92    0.95
  -4   2   2   28.04    1.09
  -4  -2  -2   25.59    1.08
  -4   2   2   28.79    0.91
   4   2  -2   28.24    1.13
   4  -2   2   27.43    1.12
  -4  -2  -2   28.83    1.10
   4  -2   2   27.16    1.11
   4   2  -2   27.78    1.11
  -4   2   2   27.41    0.92
  -4   2   2   28.47    1.11
  -4  -2   2   26.32    1.10
  -4  -2   2   28.05    1.12
  -4  -2   2   28.02    0.98
   4   2   2   26.74    0.94
   4  -2  -2   26.67    1.08
   4   2   2   25.83    1.09
   4  -2  -2   25.86    0.95
   4   2   2   26.96    1.10
  -4   2  -2   26.74    0.97
   4  -2  -2   27.34    1.09
   4   2   2   28.51    0.93
   4   2   2   26.68    1.09
  -4   2  -2   26.15    1.09
  -4   2  -2   26.35    1.11
   5   2  -2   95.45    3.36
   5   2  -2  100.18    3.38
  -5   2   2  109.23    3.38
   5  -2   2  106.68    3.40
   5   2  -2  101.86    3.04
  -5  -2  -2   97.54    3.34
   5  -2   2   99.39    3.04
  -5  -2  -2  101.96    3.36
   5  -2   2   96.33    3.36
  -5  -2  -2  100.59    3.04
  -5   2   2  102.66    2.99
  -5   2   2   97.32    3.35
  -5   2  -2  104.25    3.39
   5   2   2   94.44    3.35
  -5   2  -2  100.00    3.03
   5   2   2  105.38    3.38
   5  -2  -2  108.77    3.37
  -5  -2   2  105.00    3.39
   5   2   2  101.54    3.01
   5   2   2  105.97    3.38
   5  -2  -2   99.38    3.35
   5  -2  -2   98.71    3.03
  -5  -2   2   98.37    3.37
  -5   2  -2  106.55    3.40
  -5  -2   2  101.66    3.04
  -6   2   2    2.66    0.41
  -6  -2  -2    4.15    0.47
   6  -2   2    2.67    0.40
  -6  -2  -2    2.76    0.35
   6   2  -2    3.44    0.45
  -6   2   2    3.07    0.32
   6   2  -2    2.77    0.42
  -6  -2  -2    2.83    0.42
   6   2  -2    2.86    0.35
   6  -2   2    3.23    0.37
  -6   2   2    4.27    0.50
   6  -2   2    3.76    0.46
  -6  -2   2    3.22    0.44
   6  -2  -2    3.49    0.45
  -6  -2   2    3.56    0.46
   6  -2  -2    3.17    0.36
  -6   2  -2    2.56    0.42
   6   2   2    3.01    0.42
   6   2   2    3.46    0.44
   6   2   2    2.79    0.33
  -6   2  -2    3.78    0.46
  -6   2  -2    3.09    0.36
  -6  -2   2    3.31    0.37
   6   2   2    2.18    0.40
   6  -2  -2    3.37    0.45
  -7  -2  -2   41.54    1.69
   7  -2   2   41.13    1.49
   7   2  -2   40.59    1.47
  -7   2   2   40.12    1.68
  -7  -2  -2   40.53    1.66
  -7  -2  -2   40.18    1.47
   7  -2   2   38.59    1.67
   7   2  -2   40.17    1.68
  -7   2   2   42.51    1.70
  -7   2   2   39.33    1.41
   7  -2   2   38.40    1.67
   7   2  -2   40.97    1.68
   7  -2  -2   40.44    1.47
   7   2   2   41.00    1.44
   7  -2  -2   38.00    1.63
  -7   2  -2   43.01    1.72
   7   2   2   41.17    1.71
  -7  -2   2   38.70    1.45
  -7  -2   2   38.68    1.68
  -7  -2   2   42.45    1.71
  -7   2  -2   39.76    1.46
   7   2   2   39.57    1.67
   7   2   2   43.43    1.70
  -7   2  -2   41.67    1.70
   8  -2   2    9.08    0.64
  -8   2   2    7.63    0.56
  -8   2   2    9.14    0.74
   8   2  -2    7.60    0.74
   8   2  -2    9.01    0.77
  -8  -2  -2    8.42    0.62
   8  -2   2    8.07    0.75
  -8   2   2   10.04    0.85
   8   2  -2    7.84    0.61
   8  -2   2    9.27    0.76
  -8  -2  -2    8.23    0.76
  -8  -2   2    8.46    0.78
   8  -2  -2    6.52    0.60
  -8   2  -2    9.49    0.83
  -8  -2   2    8.04    0.62
  -8   2  -2    7.07    0.73
  -8   2  -2    7.67    0.61
  -8  -2   2    8.05    0.75
   8  -2  -2    9.27    0.80
   8   2   2    8.81    0.75
   8   2   2    8.09    0.58
   8   2   2    8.90    0.74
   8   2   2    8.21    0.77
   9   2  -2    9.12    0.68
   9  -2   2    8.86    0.65
  -9   2   2    9.88    0.89
  -9   2   2    9.42    0.62
  -9  -2  -2    8.91    0.69
  -9   2  -2    8.70    0.66
  -9   2  -2    8.96    0.85
   9   2   2    7.72    0.83
   9  -2  -2    7.84    0.69
  -9  -2   2    8.44    0.66
   9   2   2    8.27    0.63
   9   2   2    9.57    0.88
  10  -2   2    1.39    0.41
  10   2  -2    0.60    0.36
 -10  -2  -2    0.70    0.39
 -10   2   2    0.43    0.33
 -10   2  -2    1.40    0.40
 -10  -2   2    1.72    0.42
  10  -2  -2    0.82    0.39
  10   2   2    1.33    0.39
 -11   2   2   20.74    1.05
  11   2  -2   22.50    1.15
  11  -2   2   19.02    1.09
 -11  -2  -2   22.37    1.15
 -11  -2   2   19.63    1.07
 -11   2  -2   21.39    1.10
  11  -2  -2   21.03    1.14
  11   2   2   18.67    1.06
 -12  -2  -2   17.54    1.05
  12  -2   2   15.07    1.02
  12   2  -2   14.56    0.99
 -12   2   2   16.38    0.95
 -12  -2   2   16.71    1.02
 -12   2  -2   15.65    0.99
  12   2   2   15.22    0.99
  12  -2  -2   16.49    1.06
 -13  -2  -2    0.97    0.50
 -13   2   2    0.76    0.43
  13   2  -2    1.15    0.49
 -13  -2   2    0.03    0.43
 -13   2  -2    0.53    0.44
  13   2   2    1.01    0.47
  13  -2  -2    0.70    0.47
 -14  -2  -2    1.59    0.58
  14   2  -2    1.58    0.58
 -14   2   2    1.92    0.51
  14  -2  -2    1.78    0.59
 -14  -2   2    2.05    0.58
 -14   2  -2    2.40    0.58
   0   3  -2  458.51   12.56
   0   3  -2  429.31   13.69
   0  -3   2  413.18   13.68
   0   3   2  459.11   13.64
   0  -3  -2  459.55   12.48
   0  -3   2  458.45   13.70
   0   3  -2  463.20   13.71
   0  -3  -2  469.38   13.62
   0  -3  -2  456.49   13.62
   0  -3  -2  458.32   12.48
   0  -3   2  463.92   12.57
   0   3   2  481.94   13.64
  -1  -3  -2  113.05    3.46
   1   3  -2  107.28    3.52
   1   3  -2  112.66    3.20
  -1  -3  -2  111.09    3.46
   1  -3   2  111.21    3.53
  -1  -3  -2  113.01    3.14
   1   3  -2  116.76    3.20
   1   3  -2  112.72    3.53
  -1   3   2  110.45    3.47
   1  -3   2  112.28    3.54
  -1   3   2  107.62    3.46
  -1   3  -2  109.73    3.53
  -1  -3   2  117.52    3.53
   1   3   2  116.30    3.48
   1  -3  -2  111.14    3.13
   1   3   2  113.13    3.48
  -1   3  -2  111.14    3.20
   1  -3  -2  109.93    3.45
   1  -3  -2  116.54    3.46
  -1  -3   2  110.56    3.21
  -1  -3   2  108.77    3.53
  -1   3  -2  115.37    3.54
   1  -3  -2  115.26    3.14
  -2  -3  -2   66.63    2.15
  -2  -3  -2   66.00    1.94
  -2   3   2   65.06    2.16
  -2  -3  -2   67.60    1.95
   2   3  -2   66.62    1.98
  -2  -3  -2   69.00    2.16
   2  -3   2   66.43    2.21
  -2   3   2   66.74    1.87
  -2   3   2   69.07    2.17
   2   3  -2   65.05    2.21
  -2  -3  -2   66.74    2.16
  -2   3   2   66.54    1.87
   2   3  -2   72.26    2.23
   2  -3   2   67.26    2.22
  -2  -3   2   65.68    2.20
   2   3   2   66.50    2.17
   2  -3  -2   61.96    2.14
   2   3   2   66.93    1.90
   2   3   2   65.56    2.17
  -2   3  -2   64.97    2.22
  -2  -3   2   67.21    2.22
   2  -3  -2   66.48    1.94
  -2  -3   2   68.82    1.99
  -2   3  -2   65.76    1.98
  -2   3  -2   67.46    2.22
   2  -3  -2   65.93    1.93
  -2   3  -2   67.51    1.98
   2  -3  -2   66.42    2.15
  -3  -3  -2  153.67    4.66
  -3  -3  -2  150.79    4.24
   3   3  -2  152.52    4.71
  -3  -3  -2  156.22    4.67
  -3   3   2  149.40    4.17
  -3   3   2  148.46    4.66
   3  -3   2  149.26    4.70
   3   3  -2  147.37    4.70
   3   3  -2  151.03    4.27
   3  -3   2  157.03    4.71
  -3   3   2  147.43    4.17
  -3   3   2  150.55    4.66
  -3  -3   2  147.50    4.27
  -3   3  -2  148.96    4.70
   3   3   2  148.55    4.67
   3  -3  -2  146.78    4.23
  -3   3  -2  144.93    4.26
   3  -3  -2  136.04    4.63
   3   3   2  145.46    4.20
   3   3   2  147.76    4.20
   3  -3  -2  150.45    4.65
  -3   3  -2  152.41    4.71
   3   3   2  143.54    4.65
  -3  -3   2  148.18    4.70
  -3  -3   2  156.22    4.70
   4  -3   2   39.91    1.49
  -4  -3  -2   40.08    1.30
  -4  -3  -2   40.28    1.46
  -4  -3  -2   38.39    1.46
  -4   3   2   41.07    1.24
  -4   3   2   39.43    1.23
  -4   3   2   38.31    1.46
  -4   3   2   35.45    1.45
   4  -3   2   42.31    1.33
   4   3  -2   38.03    1.48
   4   3  -2   39.78    1.51
   4   3  -2   39.13    1.31
   4  -3   2   39.91    1.50
   4  -3  -2   39.08    1.44
   4  -3  -2   38.62    1.44
  -4   3  -2   40.65    1.31
  -4  -3   2   40.42    1.49
  -4   3  -2   39.78    1.51
   4   3   2   39.38    1.48
  -4   3  -2   38.63    1.49
  -4  -3   2   39.00    1.32
   4   3   2   37.80    1.25
   4   3   2   39.19    1.25
   4   3   2   41.80    1.50
  -4  -3   2   38.45    1.48
   4  -3  -2   40.33    1.30
  -4  -3   2   37.84    1.49
  -5  -3  -2   21.74    1.01
   5   3  -2   20.16    1.01
  -5  -3  -2   22.34    1.02
  -5   3   2   23.31    1.01
   5  -3   2   21.05    0.89
  -5   3   2   20.68    1.00
   5   3  -2   21.22    0.87
   5   3  -2   21.05    1.01
   5  -3   2   21.86    1.01
   5  -3   2   20.09    0.99
  -5   3   2   22.32    0.80
  -5   3   2   22.85    0.81
  -5  -3  -2   21.70    0.88
   5   3   2   23.26    1.02
  -5  -3   2   23.30    1.03
  -5  -3   2   20.92    0.86
   5  -3  -2   22.59    0.88
   5   3   2   22.91    1.02
  -5  -3   2   21.45    1.01
  -5   3  -2   22.54    0.88
  -5   3  -2   21.93    1.03
   5   3   2   21.43    0.83
  -5   3  -2   20.69    1.00
   5  -3  -2   22.31    0.99
   5  -3  -2   23.68    1.01
   6  -3   2    1.83    0.37
  -6  -3  -2    1.27    0.36
   6   3  -2    1.85    0.39
  -6  -3  -2    1.87    0.38
   6   3  -2    1.68    0.31
   6  -3   2    1.24    0.34
   6   3  -2    1.74    0.37
   6  -3   2    1.70    0.31
  -6   3   2    1.99    0.28
  -6  -3  -2    1.38    0.30
  -6   3   2    1.49    0.35
  -6   3   2    1.91    0.37
   6   3   2    1.62    0.37
   6  -3  -2    1.69    0.31
   6  -3  -2    1.38    0.35
  -6  -3   2    1.40    0.36
  -6  -3   2    1.69    0.33
   6   3   2    1.42    0.35
  -6   3  -2    1.26    0.35
  -6  -3   2    1.81    0.39
  -6   3  -2    1.95    0.38
  -6   3  -2    1.17    0.27
   6   3   2    1.54    0.28
   7   3  -2    8.28    0.57
   7  -3   2    7.35    0.71
   7   3  -2    8.43    0.75
   7  -3   2    7.90    0.66
  -7   3   2    7.17    0.67
   7   3  -2    7.75    0.72
  -7  -3  -2    6.99    0.53
  -7  -3  -2    7.65    0.64
  -7   3   2    7.39    0.51
   7  -3   2    6.37    0.57
  -7   3   2    6.03    0.65
   7   3   2    7.25    0.69
   7  -3  -2    7.33    0.57
   7   3   2    8.29    0.68
  -7   3  -2    6.73    0.68
  -7  -3   2    7.96    0.58
   7   3   2    7.53    0.52
  -7  -3   2    6.98    0.67
   7  -3  -2    7.10    0.65
  -7  -3   2    7.53    0.69
  -7   3  -2    6.97    0.54
  -7   3  -2    7.40    0.68
   8   3  -2   12.94    0.77
  -8   3   2   12.32    0.88
   8   3  -2   14.02    0.93
  -8  -3  -2   13.92    0.80
  -8   3   2   14.40    0.94
  -8  -3  -2   15.73    0.98
  -8   3   2   13.49    0.70
   8  -3   2   15.21    0.94
   8  -3   2   13.99    0.80
   8   3   2   15.19    0.96
  -8  -3   2   14.31    0.94
  -8  -3   2   12.45    0.77
   8  -3  -2   12.59    0.75
  -8   3  -2   13.02    0.93
  -8   3  -2   13.62    0.77
   8   3   2   13.45    0.73
  -9   3   2   13.35    0.94
  -9   3   2   11.81    0.70
   9  -3   2   12.02    0.78
  -9  -3  -2   11.67    0.78
   9   3  -2   11.87    0.76
  -9  -3   2   10.27    0.73
   9   3   2   12.64    0.98
  -9   3  -2   11.55    0.91
  -9   3  -2   11.81    0.75
   9  -3  -2    9.42    0.70
   9   3   2   10.33    0.69
 -10  -3  -2    2.49    0.46
  10   3  -2    2.30    0.47
 -10   3   2    2.93    0.44
  10  -3   2    2.92    0.50
 -10   3  -2    2.69    0.48
  10  -3  -2    2.60    0.50
  10   3   2    2.70    0.47
 -10  -3   2    3.22    0.50
 -11   3   2    3.05    0.47
 -11  -3  -2    2.69    0.53
  11  -3   2    2.71    0.53
  11   3  -2    2.90    0.52
  11   3   2    3.12    0.51
 -11   3  -2    2.66    0.50
  11  -3  -2    4.13    0.61
 -11  -3   2    3.44    0.56
 -12   3   2   -0.12    0.33
  12   3  -2   -0.73    0.36
 -12  -3  -2   -0.12    0.39
 -12   3  -2    0.03    0.38
  12   3   2   -0.23    0.37
  12  -3  -2   -0.39    0.37
 -12  -3   2   -0.23    0.37
  13   3  -2    1.49    0.51
 -13  -3  -2    1.06    0.52
 -13   3   2    1.14    0.42
  13   3   2    0.51    0.41
 -13  -3   2    0.49    0.43
  13  -3  -2    2.06    0.58
 -13   3  -2    0.73    0.47
 -14   3   2   12.09    0.89
  14   3  -2   12.61    1.05
 -14  -3  -2   11.02    1.02
 -14  -3   2   11.67    1.02
  14  -3  -2   11.37    1.06
  14   3   2   11.13    0.94
 -14   3  -2    9.53    0.91
   0   4  -2  361.49    9.85
   0  -4   2  348.59   10.76
   0  -4   2  360.64   10.78
   0  -4  -2  356.36    9.78
   0  -4  -2  351.21   10.68
   0  -4   2  348.67    9.86
   0   4  -2  353.27   10.78
   0   4   2  354.24   10.71
   0   4   2  355.26   10.71
   0  -4  -2  358.37   10.69
   0   4  -2  361.75   10.78
   1   4  -2   24.53    0.99
   1  -4   2   23.59    0.98
  -1  -4  -2   25.35    0.92
  -1   4   2   24.69    0.93
   1  -4   2   23.64    0.98
   1   4  -2   25.04    0.85
  -1   4   2   25.89    0.94
  -1  -4  -2   25.13    0.92
  -1  -4  -2   25.32    0.80
   1   4  -2   24.53    0.99
   1  -4  -2   25.21    0.80
  -1   4  -2   24.65    1.00
   1  -4  -2   24.43    0.92
   1   4   2   26.35    0.95
   1  -4  -2   26.47    0.81
  -1  -4   2   23.89    0.99
   1   4   2   24.80    0.94
  -1   4  -2   27.36    1.03
   1  -4  -2   24.26    0.92
  -1  -4   2   26.53    1.01
  -1   4  -2   24.87    0.85
  -2   4   2   73.34    2.02
  -2   4   2   73.50    2.37
  -2  -4  -2   70.27    2.12
  -2  -4  -2   68.53    2.34
   2  -4   2   76.66    2.42
   2   4  -2   74.44    2.42
  -2   4   2   73.24    2.02
  -2   4   2   73.81    2.36
   2   4  -2   71.84    2.42
  -2  -4  -2   74.41    2.36
   2  -4   2   68.83    2.40
   2   4  -2   71.77    2.15
  -2  -4   2   71.54    2.17
   2   4   2   71.60    2.37
  -2   4  -2   72.16    2.41
  -2   4  -2   69.59    2.42
  -2   4  -2   71.52    2.15
   2   4   2   72.79    2.05
   2   4   2   71.35    2.37
  -2   4  -2   73.25    2.15
  -2  -4   2   73.93    2.42
   2  -4  -2   72.70    2.11
  -2  -4   2   70.69    2.41
   2  -4  -2   71.30    2.34
   2  -4  -2   69.50    2.34
  -3  -4  -2   55.56    1.88
  -3  -4  -2   56.74    1.69
   3  -4   2   52.23    1.92
  -3   4   2   53.79    1.59
   3   4  -2   55.34    1.94
   3   4  -2   57.03    1.71
  -3  -4  -2   53.27    1.86
  -3   4   2   59.96    1.90
   3   4  -2   56.98    1.94
  -3  -4  -2   53.05    1.87
  -3   4   2   54.61    1.59
   3  -4   2   50.56    1.91
  -3   4   2   56.08    1.90
  -3  -4   2   53.24    1.72
   3  -4  -2   55.69    1.87
   3   4   2   55.26    1.90
  -3   4  -2   55.29    1.95
   3   4   2   54.92    1.63
   3  -4  -2   56.36    1.68
  -3  -4   2   53.69    1.92
  -3  -4   2   53.42    1.92
  -3   4  -2   56.95    1.94
   3   4   2   49.82    1.88
   3  -4  -2   53.81    1.87
  -3   4  -2   52.11    1.69
   3   4   2   52.85    1.62
   4   4  -2   16.62    0.72
  -4   4   2   17.27    0.83
   4  -4   2   17.71    0.87
  -4  -4  -2   15.90    0.81
  -4   4   2   16.91    0.83
   4   4  -2   17.62    0.86
   4  -4   2   18.37    0.85
  -4  -4  -2   16.73    0.71
  -4   4   2   17.56    0.63
  -4   4   2   17.22    0.63
  -4  -4  -2   16.40    0.82
   4   4  -2   17.69    0.86
  -4   4  -2   18.03    0.86
  -4   4  -2   16.62    0.71
   4   4   2   16.92    0.84
   4  -4  -2   17.79    0.81
   4  -4  -2   17.24    0.71
  -4  -4   2   17.32    0.86
  -4   4  -2   16.96    0.88
  -4  -4   2   17.54    0.73
   4   4   2   16.21    0.83
   4   4   2   18.64    0.66
   4  -4  -2   17.05    0.80
  -4  -4   2   16.32    0.84
   4   4   2   16.76    0.65
  -5   4   2   22.88    0.81
  -5   4   2   22.50    1.04
   5  -4   2   23.38    1.07
   5   4  -2   22.28    1.06
  -5   4   2   22.10    0.81
  -5   4   2   23.30    1.05
   5  -4   2   23.83    1.09
  -5  -4  -2   21.47    1.01
  -5  -4  -2   21.58    0.90
   5   4  -2   21.83    1.06
   5   4  -2   25.33    0.93
   5   4   2   23.54    0.86
  -5   4  -2   22.05    0.89
   5   4   2   23.42    1.05
  -5  -4   2   21.35    0.91
   5  -4  -2   22.80    1.03
  -5  -4   2   23.79    1.09
  -5  -4   2   21.06    1.04
  -5   4  -2   22.22    1.07
  -5   4  -2   21.13    1.04
  -5  -4   2   21.98    1.05
   5  -4  -2   22.04    0.90
   5   4   2   23.84    1.06
   6  -4   2   87.66    3.03
  -6   4   2   83.66    3.01
  -6   4   2   83.70    3.00
   6   4  -2   86.24    3.04
  -6  -4  -2   86.06    3.00
   6  -4   2   86.95    3.04
  -6  -4  -2   87.57    2.71
   6  -4   2   90.24    2.73
  -6   4   2   86.81    2.59
   6   4  -2   85.79    3.04
   6   4  -2   87.01    2.69
  -6   4  -2   87.04    2.68
  -6   4  -2   82.86    3.01
  -6  -4   2   95.77    3.08
   6   4   2   77.92    2.98
   6   4   2   86.24    2.63
   6  -4  -2   83.32    2.69
  -6  -4   2   83.00    2.70
   6   4   2   86.87    3.03
   6  -4  -2   85.60    2.98
  -6   4  -2   88.70    3.06
  -6  -4   2   86.70    3.04
   7   4  -2    1.76    0.35
  -7   4   2    1.19    0.38
  -7   4   2    1.38    0.39
   7  -4   2    0.78    0.38
   7   4  -2    1.55    0.42
  -7  -4  -2    1.20    0.34
  -7   4   2    1.64    0.29
  -7  -4  -2    0.99    0.38
   7   4  -2    1.97    0.46
   7  -4   2    1.06    0.36
   7  -4   2    1.42    0.35
  -7   4  -2    1.26    0.32
  -7  -4   2    1.58    0.36
   7   4   2    1.53    0.31
   7   4   2    1.56    0.41
  -7  -4   2    1.88    0.43
  -7  -4   2    1.38    0.41
  -7   4  -2    0.64    0.38
   7  -4  -2    1.15    0.39
   7   4   2    1.15    0.38
  -7   4  -2    1.07    0.39
   7  -4  -2    1.46    0.35
   8   4  -2    5.21    0.53
   8  -4   2    4.63    0.51
  -8   4   2    5.87    0.67
  -8  -4  -2    3.95    0.50
   8   4  -2    3.89    0.59
  -8   4   2    4.07    0.43
   8  -4  -2    4.35    0.51
  -8   4  -2    4.20    0.48
   8   4   2    5.05    0.66
  -8  -4   2    4.71    0.53
  -8   4  -2    5.31    0.66
  -8  -4   2    4.00    0.59
   8   4   2    3.29    0.42
  -9   4   2    8.29    0.83
  -9   4   2    7.63    0.60
  -9  -4  -2    8.12    0.72
   9  -4   2    9.41    0.70
   9   4  -2    9.63    0.69
   9   4   2    8.42    0.88
   9   4   2    9.48    0.63
   9  -4  -2    9.15    0.71
  -9  -4   2    6.46    0.65
  -9   4  -2    9.58    0.67
 -10   4   2    1.90    0.39
 -10  -4  -2    2.08    0.46
  10  -4   2    1.99    0.47
  10   4  -2    2.33    0.46
  10   4   2    2.03    0.40
  10  -4  -2    1.59    0.45
 -10  -4   2    2.06    0.47
 -10   4  -2    1.84    0.44
 -11  -4  -2    1.92    0.50
  11   4  -2    1.91    0.46
 -11   4   2    2.18    0.43
  11   4   2    1.63    0.42
 -11   4  -2    2.06    0.46
  11  -4  -2    1.73    0.46
 -11  -4   2    1.22    0.46
  12   4  -2    7.15    0.74
 -12   4   2    5.36    0.58
 -12  -4  -2    6.01    0.73
 -12  -4   2    5.57    0.70
 -12   4  -2    6.54    0.69
  12   4   2    5.07    0.62
  12  -4  -2    5.16    0.69
 -13  -4  -2    1.93    0.55
  13   4  -2    2.55    0.56
 -13   4   2    2.47    0.49
 -13  -4   2    2.30    0.56
  13  -4  -2    1.40    0.53
 -13   4  -2    2.25    0.54
  13   4   2    1.89    0.49
   0   5  -2  190.29    5.35
   0  -5  -2  195.65    5.83
   0  -5  -2  189.90    5.83
   0  -5   2  181.30    5.89
   0   5   2  184.77    5.85
   0   5   2  187.93    5.85
   0   5  -2  196.89    5.94
   0  -5   2  191.71    5.39
   0   5  -2  187.99    5.92
   0  -5   2  191.52    5.92
  -1   5   2   85.11    2.72
   1   5  -2   82.90    2.77
   1  -5   2   83.40    2.78
  -1   5   2   77.67    2.69
   1  -5   2   85.69    2.77
   1   5  -2   82.47    2.46
   1   5  -2   87.01    2.79
  -1  -5  -2   84.07    2.70
  -1  -5  -2   84.11    2.69
   1   5   2   81.70    2.71
  -1   5  -2   79.62    2.76
  -1   5  -2   83.04    2.78
   1  -5  -2   86.52    2.68
  -1  -5   2   83.28    2.49
  -1  -5   2   84.46    2.77
   1   5   2   88.86    2.73
  -1   5  -2   79.39    2.45
   1  -5  -2   83.76    2.69
  -1  -5   2   81.84    2.77
   2   5  -2   38.51    1.26
  -2   5   2   38.73    1.42
   2  -5   2   40.16    1.47
  -2   5   2   39.90    1.09
  -2  -5  -2   39.37    1.24
   2   5  -2   37.99    1.47
   2   5  -2   38.97    1.47
   2  -5   2   39.91    1.46
  -2  -5  -2   33.48    1.37
  -2  -5  -2   39.42    1.40
  -2   5   2   39.34    1.41
  -2  -5   2   38.77    1.46
   2  -5  -2   38.83    1.39
  -2  -5   2   38.05    1.29
   2   5   2   39.48    1.14
  -2   5  -2   36.14    1.45
   2   5   2   40.72    1.42
  -2   5  -2   38.55    1.26
   2  -5  -2   39.36    1.24
   2   5   2   37.17    1.41
  -2  -5   2   37.73    1.46
  -2   5  -2   37.87    1.45
  -3   5   2   54.41    1.97
  -3   5   2   54.42    1.62
  -3   5   2   59.57    1.97
   3   5  -2   57.65    1.77
   3  -5   2   59.70    2.02
   3  -5   2   55.40    2.00
   3   5  -2   57.07    2.02
  -3  -5  -2   56.76    1.95
   3   5  -2   54.54    2.01
  -3  -5  -2   56.85    1.75
  -3   5   2   56.19    1.62
  -3  -5   2   53.20    1.98
   3  -5  -2   55.58    1.94
  -3   5  -2   55.87    1.75
   3   5   2   58.00    1.99
  -3  -5   2   52.67    2.00
  -3   5  -2   52.07    2.00
   3   5   2   56.25    1.66
  -3  -5   2   54.84    1.79
   3  -5  -2   57.36    1.75
   3   5   2   55.17    1.97
  -3   5  -2   55.46    2.03
   4  -5   2    0.67    0.27
   4   5  -2    1.13    0.30
  -4   5   2    1.37    0.31
  -4   5   2    0.83    0.16
   4   5  -2    1.04    0.30
   4   5  -2    1.43    0.25
  -4  -5  -2    1.05    0.25
  -4  -5  -2    1.20    0.29
  -4   5   2    1.07    0.29
  -4   5   2    1.10    0.17
   4  -5   2    1.11    0.29
  -4   5  -2    0.91    0.29
   4   5   2    0.42    0.25
   4  -5  -2    1.16    0.28
  -4   5  -2    1.04    0.22
  -4   5  -2    0.39    0.26
  -4  -5   2    1.37    0.33
  -4  -5   2    1.07    0.25
   4   5   2    1.40    0.19
   4   5   2    1.23    0.20
   4  -5  -2    0.68    0.22
   4   5   2    0.65    0.26
  -4  -5   2    1.67    0.34
   5   5  -2    8.29    0.66
  -5   5   2    8.14    0.60
  -5   5   2    8.67    0.42
  -5  -5  -2    7.58    0.62
  -5  -5  -2    7.31    0.51
   5   5  -2    7.88    0.51
  -5   5   2    8.18    0.42
   5  -5   2    7.51    0.61
   5  -5   2    7.85    0.65
   5   5  -2    7.77    0.63
  -5   5   2    7.23    0.58
  -5  -5   2    8.63    0.64
  -5   5  -2    8.35    0.65
  -5  -5   2    8.65    0.54
   5   5   2    8.26    0.46
   5  -5  -2    7.99    0.57
  -5   5  -2    7.32    0.49
   5   5   2    6.97    0.58
   5  -5  -2    8.69    0.55
  -5  -5   2    8.87    0.65
  -5  -5   2    9.01    0.65
  -5   5  -2    8.42    0.64
   5   5   2    7.65    0.63
  -6  -5  -2    8.54    0.58
  -6   5   2    8.90    0.70
   6   5  -2    8.25    0.68
   6   5  -2    8.25    0.74
  -6   5   2    9.13    0.47
  -6  -5  -2    8.36    0.65
  -6   5   2    7.54    0.63
   6   5  -2    8.49    0.55
   6  -5   2    7.52    0.65
   6   5   2    8.53    0.71
   6   5   2    8.92    0.52
  -6  -5   2    8.07    0.73
  -6   5  -2    8.48    0.76
  -6  -5   2    9.07    0.74
   6  -5  -2    8.60    0.57
  -6   5  -2    8.38    0.54
  -6  -5   2    8.89    0.60
  -6   5  -2    8.66    0.70
   6  -5  -2    7.96    0.65
   6   5   2    8.99    0.68
   7   5  -2   53.16    2.13
   7   5  -2   52.86    1.83
  -7  -5  -2   52.07    1.83
   7  -5   2   53.94    2.11
  -7   5   2   51.60    1.68
   7   5  -2   52.59    2.13
  -7   5   2   48.62    2.05
  -7   5   2   53.19    2.11
  -7  -5  -2   52.58    2.08
  -7   5  -2   48.95    1.77
  -7   5  -2   51.61    2.08
   7   5   2   52.64    1.74
   7  -5  -2   52.12    1.84
   7  -5  -2   53.43    2.06
  -7  -5   2   50.31    2.10
   7   5   2   51.89    2.09
  -7  -5   2   53.76    1.86
  -7   5  -2   50.15    2.12
   7   5   2   50.20    2.07
  -8   5   2   40.80    1.82
  -8   5   2   42.37    1.46
  -8  -5  -2   40.92    1.61
   8   5  -2   42.33    1.58
   8   5  -2   43.40    1.88
  -8   5  -2   40.13    1.87
   8   5   2   46.80    1.91
   8  -5  -2   40.03    1.62
  -8   5  -2   42.83    1.57
  -8  -5   2   42.11    1.63
   8   5   2   40.69    1.50
  -9  -5  -2   21.88    1.11
  -9   5   2   21.58    0.95
  -9   5   2   21.14    1.26
   9   5  -2   22.23    1.09
  -9  -5   2   21.69    1.10
   9  -5  -2   23.91    1.14
   9   5   2   21.98    1.00
   9   5   2   25.43    1.35
  -9   5  -2   21.42    1.04
 -10   5   2    0.58    0.30
  10   5  -2    0.55    0.36
 -10  -5  -2    0.82    0.40
  10  -5  -2    0.48    0.38
  10   5   2    0.67    0.34
 -10  -5   2    0.46    0.37
 -10   5  -2    0.63    0.36
 -11  -5  -2    2.77    0.53
  11   5  -2    1.74    0.48
 -11   5   2    1.86    0.40
 -11  -5   2    2.24    0.51
  11   5   2    1.41    0.40
  11  -5  -2    1.38    0.47
 -11   5  -2    1.04    0.43
 -12  -5  -2    9.37    0.88
  12   5  -2    7.59    0.78
 -12   5   2    9.76    0.71
 -12  -5   2    7.38    0.79
  12   5   2    8.63    0.75
  12  -5  -2    8.23    0.86
 -12   5  -2    9.57    0.80
  13   5  -2    0.95    0.47
 -13  -5  -2    0.57    0.46
 -13  -5   2    0.39    0.46
  13   5   2    0.22    0.38
 -13   5  -2   -0.30    0.39
  13  -5  -2    0.42    0.50
   0   6  -2   98.45    3.00
   0  -6  -2  104.11    3.31
   0   6  -2  103.85    3.40
   0   6   2  100.20    3.33
   0  -6   2  104.75    3.07
   0  -6   2  107.26    3.40
   0   6  -2  103.78    3.41
   0  -6   2  103.26    3.39
   0   6   2  100.94    3.34
   1   6  -2   18.48    0.88
   1   6  -2   19.45    0.89
   1  -6   2   18.50    0.89
   1   6  -2   17.35    0.70
   1  -6   2   18.38    0.86
  -1  -6  -2   18.73    0.82
  -1   6   2   17.49    0.83
  -1   6   2   20.12    0.84
  -1   6  -2   19.69    0.89
  -1   6  -2   16.67    0.86
   1  -6  -2   19.18    0.81
  -1  -6   2   17.70    0.85
  -1   6  -2   17.72    0.71
  -1  -6   2   18.35    0.87
  -1  -6   2   18.52    0.76
   1   6   2   16.60    0.81
   1   6   2   18.82    0.84
  -2   6   2  153.27    5.10
   2  -6   2  156.76    5.14
  -2  -6  -2  164.88    4.64
  -2  -6  -2  167.94    5.10
   2   6  -2  162.93    4.64
   2   6  -2  165.26    5.18
   2  -6   2  154.75    5.15
  -2   6   2  163.42    5.12
   2   6  -2  160.12    5.17
  -2   6  -2  165.61    5.19
  -2  -6   2  170.93    4.70
  -2   6  -2  161.73    4.63
   2   6   2  158.04    5.11
   2  -6  -2  155.81    5.07
  -2  -6   2  162.50    5.16
   2   6   2  164.46    5.12
   2   6   2  162.25    4.49
  -2   6  -2  161.61    5.18
  -2  -6   2  161.84    5.17
   3   6  -2   84.08    2.92
  -3  -6  -2   85.54    2.84
  -3  -6  -2   83.65    2.57
   3  -6   2   88.98    2.92
   3  -6   2   81.68    2.89
  -3   6   2   84.78    2.88
  -3   6   2   86.45    2.88
   3   6  -2   84.83    2.57
   3   6  -2   78.86    2.90
  -3   6   2   88.07    2.39
  -3   6   2   85.32    2.39
   3   6   2   79.78    2.86
  -3  -6   2   84.56    2.90
  -3  -6   2   82.25    2.90
  -3   6  -2   88.17    2.95
  -3  -6   2   86.76    2.62
   3  -6  -2   88.16    2.84
  -3   6  -2   85.75    2.56
   3   6   2   85.63    2.44
  -3   6  -2   85.17    2.92
   3   6   2   83.47    2.87
   3  -6  -2   84.58    2.57
  -4  -6  -2   30.33    1.28
  -4   6   2   31.89    0.97
   4   6  -2   30.06    1.12
   4   6  -2   30.17    1.33
  -4  -6  -2   30.90    1.13
  -4   6   2   31.74    1.32
  -4   6   2   29.42    0.96
  -4   6   2   33.38    1.31
   4   6  -2   29.89    1.33
   4  -6   2   32.10    1.33
   4   6   2   30.29    1.32
  -4   6  -2   31.41    1.10
  -4  -6   2   29.67    1.16
   4  -6  -2   31.62    1.28
  -4   6  -2   31.33    1.35
   4  -6  -2   30.19    1.14
   4   6   2   30.79    1.31
  -4   6  -2   28.00    1.32
  -4  -6   2   31.85    1.34
  -4  -6   2   30.96    1.33
   4   6   2   31.05    1.02
  -5  -6  -2    2.79    0.36
  -5   6   2    2.37    0.41
   5   6  -2    2.16    0.42
   5   6  -2    3.09    0.45
  -5   6   2    2.78    0.25
   5   6  -2    3.05    0.35
  -5  -6  -2    2.56    0.41
   5  -6   2    3.25    0.46
  -5   6   2    2.25    0.39
  -5   6   2    2.90    0.25
   5   6   2    3.04    0.30
   5   6   2    2.77    0.44
   5  -6  -2    2.30    0.40
  -5  -6   2    3.21    0.39
  -5   6  -2    2.15    0.41
   5  -6  -2    2.77    0.36
   5   6   2    3.29    0.30
  -5   6  -2    3.00    0.46
  -5  -6   2    2.90    0.45
  -5   6  -2    2.69    0.33
   5   6   2    2.76    0.44
   6   6  -2   12.24    0.66
  -6   6   2   12.47    0.54
  -6  -6  -2   11.49    0.69
  -6  -6  -2   10.31    0.79
   6  -6   2   12.30    0.82
  -6   6   2   10.55    0.78
  -6   6   2   12.36    0.55
  -6   6   2   11.99    0.82
   6   6  -2   12.80    0.87
   6   6  -2   11.63    0.83
   6   6   2   12.28    0.84
  -6   6  -2   11.90    0.84
   6   6   2   10.18    0.58
  -6   6  -2   11.79    0.65
  -6  -6   2   12.05    0.73
   6   6   2   10.58    0.78
  -6  -6   2   11.84    0.86
  -6   6  -2   11.41    0.81
   6  -6  -2   12.55    0.80
   6  -6  -2   12.23    0.70
  -7  -6  -2   38.64    1.52
   7   6  -2   39.85    1.50
  -7   6   2   41.87    1.35
   7   6  -2   38.71    1.77
  -7   6   2   37.93    1.71
  -7   6   2   40.35    1.78
   7  -6  -2   38.32    1.52
  -7   6  -2   39.34    1.45
  -7  -6   2   41.59    1.55
   7   6   2   38.89    1.39
   7   6   2   41.98    1.79
  -7   6  -2   41.06    1.79
   7   6   2   39.13    1.74
  -8  -6  -2   34.30    1.45
  -8   6   2   39.98    1.73
   8   6  -2   37.18    1.72
   8   6  -2   33.84    1.39
  -8   6   2   35.82    1.26
   8  -6  -2   32.45    1.42
   8   6   2   34.55    1.67
  -8   6  -2   34.94    1.71
  -8  -6   2   35.22    1.46
  -8   6  -2   36.92    1.37
   8   6   2   33.32    1.30
  -9   6   2    2.12    0.57
   9   6  -2    2.78    0.45
  -9  -6  -2    3.02    0.51
  -9   6   2    2.76    0.37
  -9   6  -2    3.03    0.45
   9   6   2    3.26    0.63
   9  -6  -2    2.40    0.49
  -9  -6   2    3.40    0.54
   9   6   2    3.20    0.42
 -10  -6  -2    7.17    0.73
 -10   6   2    6.77    0.55
  10   6  -2    7.64    0.69
 -10  -6   2    7.81    0.74
  10   6   2    7.20    0.61
 -10   6  -2    6.71    0.64
  10  -6  -2    7.20    0.73
 -11   6   2    2.91    0.43
  11   6  -2    2.78    0.51
 -11  -6  -2    3.29    0.59
 -11  -6   2    2.62    0.55
 -11   6  -2    3.02    0.50
  11   6   2    3.15    0.48
  11  -6  -2    2.94    0.58
 -12  -6  -2    1.92    0.56
  12   6  -2    2.53    0.53
  12   6   2    2.11    0.46
 -12  -6   2    2.04    0.56
 -12   6  -2    3.01    0.54
  12  -6  -2    2.63    0.59
 -13  -6  -2    7.68    0.86
  13   6  -2    6.31    0.73
  13   6   2    5.35    0.63
 -13  -6   2    7.46    0.84
 -13   6  -2    6.55    0.70
   0   7  -2    8.93    0.60
   0   7   2    8.05    0.56
   0   7  -2    8.17    0.58
   0  -7   2    7.85    0.49
   0  -7  -2    7.33    0.53
   0   7  -2    7.40    0.44
   0   7   2    8.35    0.56
   0  -7   2    6.93    0.55
  -1   7   2    8.01    0.55
  -1   7   2    7.85    0.57
   1  -7   2    9.40    0.64
   1   7  -2    8.32    0.60
   1   7  -2    8.92    0.48
  -1  -7  -2    9.15    0.50
  -1  -7  -2    8.65    0.56
   1   7  -2    9.77    0.66
   1   7   2    9.95    0.60
   1  -7  -2    8.62    0.55
  -1  -7   2    9.23    0.54
  -1  -7   2    8.08    0.60
  -1   7  -2    8.54    0.64
   1   7   2    8.39    0.59
  -1   7  -2    8.62    0.60
  -1   7  -2    8.33    0.46
   2   7  -2   26.10    1.20
  -2  -7  -2   29.34    1.17
  -2  -7  -2   29.16    1.04
   2   7  -2   27.84    1.01
   2   7  -2   28.23    1.24
   2  -7   2   27.86    1.23
  -2   7   2   29.99    1.20
  -2   7   2   27.83    1.18
   2   7   2   27.50    1.19
  -2   7  -2   27.71    0.99
  -2   7  -2   27.33    1.24
   2  -7  -2   28.46    1.15
   2   7   2   26.74    1.18
  -2   7  -2   27.55    1.25
  -2  -7   2   27.31    1.23
  -2  -7   2   27.83    1.08
  -3   7   2   27.89    1.22
  -3  -7  -2   27.73    1.20
   3   7  -2   28.90    1.30
  -3   7   2   27.05    1.22
   3   7  -2   29.04    1.28
   3  -7   2   26.47    1.25
   3   7  -2   29.07    1.05
  -3  -7  -2   28.67    1.07
   3   7   2   30.78    1.26
  -3   7  -2   30.38    1.31
  -3   7  -2   27.95    1.03
  -3  -7   2   28.10    1.11
  -3   7  -2   27.44    1.26
   3   7   2   29.37    0.90
  -3  -7   2   28.61    1.28
   3   7   2   28.67    1.24
   3  -7  -2   28.22    1.19
  -4   7   2   17.07    0.92
   4   7  -2   15.02    0.90
  -4  -7  -2   15.31    0.85
  -4   7   2   16.13    0.54
  -4   7   2   16.38    0.54
  -4  -7  -2   16.61    0.76
  -4   7   2   15.05    0.88
   4   7  -2   15.59    0.91
   4   7  -2   16.15    0.73
   4  -7   2   16.41    0.91
  -4  -7   2   16.06    0.90
  -4  -7   2   15.13    0.76
   4   7   2   16.81    0.89
  -4   7  -2   16.68    0.93
  -4   7  -2   15.24    0.90
   4   7   2   15.91    0.61
   4  -7  -2   16.26    0.85
  -4   7  -2   15.21    0.70
   4   7   2   15.37    0.89
  -5   7   2    9.50    0.43
  -5   7   2   10.12    0.71
  -5   7   2   10.42    0.74
   5   7  -2   11.72    0.78
  -5  -7  -2    9.23    0.63
  -5   7   2    9.48    0.43
   5   7  -2   10.17    0.60
  -5  -7  -2   10.40    0.75
   5   7  -2    9.69    0.78
   5  -7   2    9.57    0.76
  -5  -7   2    9.91    0.79
  -5   7  -2   10.18    0.56
   5   7   2   11.08    0.50
  -5   7  -2    8.13    0.71
   5  -7  -2   12.29    0.66
   5   7   2    9.52    0.75
  -5   7  -2    9.42    0.79
   5   7   2   11.06    0.75
   5  -7  -2   11.08    0.73
  -5  -7   2    8.65    0.61
  -6   7   2   19.48    1.10
   6   7  -2   17.72    1.07
  -6   7   2   18.71    1.07
  -6   7   2   19.03    0.70
  -6  -7  -2   18.19    0.91
   6   7  -2   18.73    0.87
  -6  -7   2   19.64    0.95
   6   7   2   18.25    0.77
   6   7   2   18.44    1.09
  -6   7  -2   18.12    0.84
  -6   7  -2   19.18    1.08
   6   7   2   19.77    1.10
   6  -7  -2   18.08    0.93
  -6   7  -2   19.78    1.15
  -7   7   2    8.18    0.47
   7   7  -2    7.92    0.62
  -7   7   2    9.03    0.76
   7   7  -2    9.47    0.81
  -7  -7  -2    8.57    0.67
   7  -7  -2    9.69    0.69
   7   7   2    8.37    0.81
   7   7   2    8.74    0.54
  -7  -7   2    8.62    0.65
  -7   7  -2    7.44    0.80
  -7   7  -2    7.97    0.58
  -8   7   2    8.56    0.87
   8   7  -2    9.37    0.65
  -8  -7  -2    7.28    0.70
  -8   7   2    9.05    0.52
  -8   7  -2    8.81    0.63
   8   7   2    9.02    0.58
  -8  -7   2    9.36    0.77
  -8   7  -2    7.01    0.81
   8  -7  -2    9.38    0.73
   8   7   2    9.38    0.91
  -9  -7  -2   10.80    0.82
   9   7  -2    9.97    0.72
  -9   7   2   10.84    1.01
  -9   7   2   11.09    0.60
   9   7   2   10.68    0.66
  -9   7  -2   10.10    0.70
  -9  -7   2   10.94    0.81
   9  -7  -2   11.19    0.82
 -10   7   2    6.62    0.49
 -10  -7  -2    7.64    0.76
  10   7  -2    6.83    0.66
 -10  -7   2    6.56    0.73
  10  -7  -2    6.90    0.74
 -10   7  -2    5.29    0.58
  10   7   2    5.21    0.53
 -11  -7  -2    2.92    0.58
  11   7  -2    2.71    0.52
 -11   7  -2    1.66    0.43
  11  -7  -2    2.87    0.59
 -11  -7   2    2.65    0.57
  11   7   2    2.82    0.45
  12   7  -2    0.55    0.44
 -12  -7  -2    0.83    0.49
  12   7   2    1.29    0.40
 -12   7  -2    1.24    0.44
 -12  -7   2    0.02    0.48
   0  -8   2    1.86    0.36
   0   8   2    1.23    0.32
   0  -8   2    1.56    0.31
   0   8  -2    1.85    0.37
   0   8  -2    1.36    0.24
   0   8   2    1.42    0.33
   0  -8  -2    1.41    0.30
   0   8  -2    1.20    0.35
   1  -8   2    2.40    0.41
   1   8  -2    2.07    0.39
   1   8  -2    2.74    0.43
  -1   8   2    2.18    0.38
  -1  -8  -2    2.65    0.38
  -1  -8  -2    2.90    0.34
  -1   8   2    2.71    0.38
   1   8  -2    2.25    0.29
  -1   8  -2    2.26    0.40
  -1   8  -2    2.34    0.29
   1  -8  -2    2.61    0.37
  -1  -8   2    2.64    0.36
  -1  -8   2    2.78    0.43
   1   8   2    2.22    0.39
   1   8   2    2.27    0.38
  -1   8  -2    2.87    0.44
   2   8  -2   52.40    1.98
  -2  -8  -2   50.68    1.68
  -2   8   2   50.50    1.92
   2   8  -2   49.70    1.64
  -2  -8  -2   50.13    1.87
   2   8  -2   49.71    1.96
  -2   8   2   49.86    1.92
   2  -8   2   51.55    1.95
  -2  -8   2   52.07    1.97
   2   8   2   47.90    1.90
   2  -8  -2   51.71    1.86
  -2   8  -2   50.33    1.97
  -2   8  -2   47.13    1.95
   2   8   2   51.98    1.92
  -2   8  -2   50.81    1.63
  -2  -8   2   50.55    1.74
   3   8  -2   24.11    1.19
  -3   8   2   25.54    1.17
   3   8  -2   24.33    0.95
  -3  -8  -2   24.18    1.12
   3  -8   2   23.88    1.17
   3   8  -2   23.98    1.22
  -3   8   2   23.60    1.16
  -3  -8  -2   24.83    1.00
   3  -8  -2   26.62    1.13
   3   8   2   25.06    1.18
  -3   8  -2   23.21    1.21
  -3  -8   2   24.71    1.05
  -3  -8   2   21.84    1.15
   3   8   2   24.98    1.16
  -3   8  -2   23.48    1.18
  -3   8  -2   25.71    0.94
   4   8  -2   47.51    1.59
   4  -8   2   47.16    1.91
  -4  -8  -2   45.96    1.84
  -4   8   2   45.59    1.87
   4   8  -2   48.95    1.96
   4   8  -2   44.51    1.91
  -4  -8  -2   46.21    1.65
  -4   8   2   47.59    1.91
  -4   8  -2   47.20    1.94
  -4   8  -2   49.78    1.98
   4   8   2   49.05    1.91
   4   8   2   46.54    1.89
  -4   8  -2   46.25    1.57
  -4  -8   2   50.71    1.94
   4   8   2   47.38    1.43
  -4  -8   2   47.25    1.69
   5   8  -2    1.13    0.42
   5   8  -2    1.64    0.32
  -5   8   2    1.75    0.43
   5   8  -2    1.52    0.43
  -5   8   2    1.71    0.15
  -5  -8  -2    2.09    0.38
  -5   8   2    2.35    0.45
  -5   8  -2    0.99    0.42
   5   8   2    1.48    0.23
   5   8   2    1.58    0.41
  -5  -8   2    1.95    0.40
  -5   8  -2    1.39    0.29
  -5   8  -2    2.82    0.51
   5   8   2    2.87    0.50
   6   8  -2   10.23    0.85
  -6  -8  -2   11.10    0.72
   6   8  -2   10.98    0.64
  -6   8   2   10.86    0.81
  -6   8   2   10.54    0.86
  -6   8   2   10.58    0.44
  -6  -8   2   12.26    0.73
  -6   8  -2   10.95    0.64
  -6   8  -2    9.72    0.81
   6   8   2   10.95    0.55
   6   8   2   10.44    0.85
  -7   8   2    9.62    0.46
   7   8  -2   10.38    0.87
  -7  -8  -2    8.83    0.70
  -7   8   2    9.54    0.88
   7   8  -2   10.23    0.67
  -7  -8   2   10.70    0.77
   7   8   2   11.44    0.58
  -7   8  -2   10.36    0.94
   7   8   2    9.50    0.91
  -7   8  -2   10.34    0.64
  -8  -8  -2    6.31    0.65
  -8   8   2    6.55    0.40
  -8   8   2    6.42    0.75
   8   8  -2    5.83    0.57
   8   8   2    6.16    0.49
  -8  -8   2    6.11    0.65
  -8   8  -2    7.00    0.57
   8   8   2    7.46    0.85
  -9  -8  -2    2.80    0.52
  -9   8   2    2.38    0.64
   9   8  -2    2.98    0.48
   9   8   2    3.27    0.41
  -9   8  -2    2.99    0.43
  -9  -8   2    3.60    0.58
  10   8  -2    1.75    0.46
 -10  -8  -2    1.73    0.50
 -10  -8   2    1.88    0.51
 -10   8  -2    1.40    0.40
  10   8   2    1.70    0.37
  11   8  -2    0.86    0.41
 -11  -8  -2   -0.11    0.43
 -11  -8   2    0.32    0.47
 -11   8  -2   -0.01    0.34
  12   8  -2   -0.15    0.36
 -12  -8  -2    0.64    0.49
 -12  -8   2    0.06    0.45
 -12   8  -2   -0.22    0.35
   0   9  -2   39.83    1.70
   0   9  -2   37.65    1.69
   0   9   2   43.84    1.69
   0   9   2   42.47    1.68
   0   9  -2   41.17    1.38
   0  -9   2   41.10    1.69
   0  -9   2   41.65    1.52
   1   9  -2   34.12    1.57
   1   9  -2   36.13    1.25
  -1   9   2   35.25    1.52
  -1   9   2   35.83    1.53
   1  -9   2   37.78    1.58
   1   9  -2   35.05    1.56
  -1  -9  -2   38.22    1.35
  -1   9  -2   35.15    1.57
  -1   9  -2   36.82    1.60
   1   9   2   35.85    1.52
   1   9   2   37.17    1.54
  -1   9  -2   35.58    1.24
  -1  -9   2   35.09    1.54
  -1  -9   2   38.30    1.40
   2   9  -2   97.73    3.48
  -2   9   2   94.28    3.40
   2  -9   2  101.17    3.46
  -2   9   2  100.17    3.43
   2   9  -2  105.35    3.50
   2   9  -2   96.66    2.96
  -2  -9  -2   99.53    3.06
  -2   9  -2   98.91    2.95
  -2  -9   2  101.34    3.45
  -2   9  -2  100.00    3.49
  -2   9  -2   96.58    3.47
   2   9   2   98.68    3.42
   2   9   2   94.33    3.40
  -2  -9   2   99.15    3.11
   3   9  -2   48.15    2.01
  -3  -9  -2   49.64    1.74
  -3   9   2   50.17    2.00
  -3   9   2   49.15    1.96
   3   9  -2   49.96    2.03
   3   9  -2   49.66    1.66
   3   9   2   50.64    1.99
  -3   9  -2   50.18    1.63
  -3   9  -2   51.13    2.06
   3   9   2   51.57    2.00
  -3  -9   2   49.47    1.78
  -3   9  -2   48.44    2.01
  -4  -9  -2   52.18    1.88
  -4   9   2   55.91    2.18
   4   9  -2   52.05    2.19
  -4   9   2   55.41    2.17
   4   9  -2   52.58    1.80
   4   9   2   54.90    2.17
   4   9   2   54.80    2.17
  -4   9  -2   53.11    2.19
  -4  -9   2   54.20    1.93
  -4   9  -2   54.16    1.77
  -4   9  -2   61.26    2.28
   5   9  -2   34.66    1.27
  -5   9   2   32.44    1.54
   5   9  -2   31.53    1.61
  -5  -9  -2   34.41    1.37
  -5   9   2   33.46    1.57
  -5   9  -2   33.82    1.24
   5   9   2   34.00    1.06
   5   9   2   36.51    1.61
  -5  -9   2   34.24    1.39
  -5   9  -2   33.67    1.61
  -6  -9  -2   13.49    0.84
   6   9  -2   15.32    1.07
  -6   9   2   13.59    0.98
   6   9  -2   12.91    0.74
  -6   9  -2   14.83    0.73
   6   9   2   15.82    1.05
   6   9   2   15.12    0.61
  -6  -9   2   15.26    0.90
  -6   9  -2   15.75    1.06
   7   9  -2    5.21    0.52
  -7  -9  -2    5.22    0.60
  -7   9   2    5.95    0.73
   7   9   2    5.10    0.73
  -7   9  -2    6.82    0.53
   7   9   2    5.37    0.41
  -7  -9   2    5.64    0.64
  -7   9  -2    5.15    0.72
  -8  -9  -2    6.53    0.69
   8   9  -2    5.84    0.58
  -8   9   2    8.78    0.89
   8   9   2    6.18    0.82
   8   9   2    6.59    0.47
  -8   9  -2    7.40    0.56
  -8  -9   2    5.93    0.68
  -9  -9  -2    6.12    0.71
   9   9  -2    6.89    0.64
  -9  -9   2    6.44    0.73
  -9   9  -2    5.58    0.55
  10   9  -2    8.76    0.73
 -10  -9  -2    9.63    0.89
 -10  -9   2    7.60    0.81
 -10   9  -2    8.31    0.66
  11   9  -2   -0.38    0.34
 -11  -9  -2   -0.34    0.42
 -11  -9   2   -0.19    0.41
   0  10  -2   48.58    2.03
   0  10  -2   49.28    2.02
   0  10  -2   49.12    1.60
   0  10   2   51.92    1.99
   0 -10   2   46.63    1.76
   1  10  -2   58.71    2.36
   1  10  -2   62.15    1.91
   1 -10   2   60.95    2.10
  -1 -10  -2   61.34    2.04
   1  10  -2   56.07    2.34
  -1  10   2   61.96    2.32
  -1  10  -2   55.95    2.34
  -1  10  -2   60.28    1.90
  -1  10  -2   60.90    2.39
   1  10   2   61.22    2.32
  -1 -10   2   61.40    2.10
  -2  10   2   78.02    2.71
   2  10  -2   70.84    2.22
   2  10  -2   74.14    2.74
  -2 -10  -2   72.03    2.35
   2  10   2   64.37    2.61
   2  10   2   70.82    2.65
  -2  10  -2   70.58    2.20
  -2 -10   2   70.94    2.41
  -2  10  -2   70.52    2.72
  -2  10  -2   72.52    2.74
  -3 -10  -2   38.47    1.44
   3  10  -2   35.67    1.67
  -3  10   2   35.11    1.62
   3  10  -2   36.12    1.29
  -3  10  -2   36.66    1.27
   3  10   2   39.30    1.66
  -3 -10   2   34.40    1.44
  -3  10  -2   39.09    1.72
   4  10  -2   21.25    1.19
  -4  10   2   18.95    1.10
  -4 -10  -2   20.41    0.99
   4  10  -2   19.89    0.87
  -4  10  -2   20.41    0.83
   4  10   2   20.04    1.14
  -4  10  -2   20.76    1.18
  -4 -10   2   18.31    0.99
   5  10  -2    1.33    0.49
  -5  10   2    0.93    0.43
  -5 -10  -2    1.21    0.39
   5  10  -2    1.02    0.30
  -5  10  -2    0.87    0.27
   5  10   2    0.57    0.39
  -5 -10   2    0.92    0.38
  -5  10  -2    0.84    0.44
  -6 -10  -2    5.64    0.62
   6  10  -2    7.26    0.55
   6  10  -2    6.53    0.80
  -6  10   2    4.70    0.68
  -6  10  -2    5.52    0.73
  -6 -10   2    7.34    0.69
   6  10   2    5.23    0.71
  -6  10  -2    6.30    0.49
   7  10  -2    3.62    0.45
  -7  10   2    3.18    0.60
  -7 -10  -2    3.95    0.56
  -7  10  -2    3.95    0.42
   7  10   2    4.24    0.72
  -7 -10   2    3.70    0.57
  -8  10   2    5.56    0.80
  -8 -10  -2    5.57    0.70
   8  10  -2    5.97    0.57
  -8 -10   2    5.53    0.69
  -8  10  -2    5.77    0.50
  -9 -10  -2    6.70    0.76
   9  10  -2    5.77    0.59
  -9  10  -2    6.05    0.53
  -9 -10   2    4.70    0.68
 -10 -10  -2   -0.56    0.42
  10  10  -2    0.94    0.39
 -10 -10   2    0.88    0.50
  11  10  -2    0.97    0.42
 -11 -10  -2    0.27    0.49
 -11 -10   2    0.83    0.52
   0  11  -2    0.08    0.21
   0 -11   2   -0.16    0.32
   0  11   2    0.10    0.35
   0 -11  -2   -0.06    0.30
   0  11  -2   -0.21    0.34
  -1  11   2   11.26    0.85
   1  11  -2   11.90    0.90
   1 -11   2   11.41    0.79
  -1 -11  -2   11.97    0.75
   1  11  -2   12.18    0.60
  -1 -11   2   11.59    0.78
  -1  11  -2   13.22    0.95
   1  11   2   11.11    0.86
  -1  11  -2   11.38    0.57
   2  11  -2   48.67    2.12
   2  11  -2   51.30    1.63
  -2  11   2   50.14    2.08
  -2 -11  -2   48.57    1.81
   2  11   2   49.30    2.07
  -2  11  -2   51.50    2.14
  -2 -11   2   50.20    1.87
  -2  11  -2   50.03    1.60
  -3  11   2   18.82    1.12
   3  11  -2   17.60    0.79
   3  11  -2   18.49    1.16
  -3 -11  -2   18.89    0.96
  -3 -11   2   18.43    0.99
  -3  11  -2   18.80    0.76
   3  11   2   19.02    1.14
  -3  11  -2   18.52    1.14
   4  11  -2    0.54    0.26
  -4 -11  -2    0.80    0.36
  -4  11   2    0.94    0.43
   4  11  -2    0.55    0.45
  -4  11  -2    0.72    0.25
  -4  11  -2    0.40    0.43
   4  11   2    0.88    0.41
  -4 -11   2    0.44    0.36
   5  11  -2    3.89    0.43
   5  11  -2    4.63    0.72
  -5  11   2    3.47    0.61
  -5 -11  -2    4.00    0.55
   5  11   2    4.47    0.67
  -5  11  -2    3.51    0.63
  -5 -11   2    5.25    0.61
  -5  11  -2    4.48    0.39
   6  11  -2    0.89    0.31
  -6 -11  -2    1.27    0.43
  -6  11   2    0.64    0.46
   6  11   2    1.14    0.53
  -6  11  -2    1.08    0.27
  -6 -11   2    1.24    0.44
  -7  11   2    5.16    0.76
   7  11  -2    4.01    0.46
  -7 -11  -2    3.66    0.60
  -7  11  -2    3.82    0.40
  -7 -11   2    6.03    0.70
   7  11   2    4.88    0.75
   8  11  -2    1.08    0.36
  -8 -11  -2    1.76    0.51
  -8 -11   2    0.83    0.46
  -9 -11  -2    0.63    0.46
   9  11  -2   -0.23    0.31
  -9 -11   2   -0.18    0.42
 -10 -11  -2   12.96    1.01
 -10 -11   2   10.86    1.02
   0  12  -2    7.75    0.45
   0 -12  -2    8.06    0.69
   0  12   2    7.25    0.77
   0  12  -2    6.92    0.78
   0 -12   2    7.96    0.73
   1 -12   2   20.16    1.10
  -1  12   2   21.83    1.24
   1  12  -2   22.26    1.28
   1  12  -2   21.63    0.82
  -1 -12  -2   22.96    1.09
  -1  12  -2   21.37    0.80
  -1 -12   2   20.47    1.09
   1  12   2   21.74    1.24
  -1  12  -2   21.29    1.29
  -2 -12  -2    6.94    0.65
   2  12  -2    7.19    0.79
  -2  12   2    6.37    0.76
   2 -12   2    6.83    0.70
   2  12  -2    6.55    0.45
   2  12   2    7.18    0.78
  -2  12  -2    6.48    0.42
  -2 -12   2    7.17    0.69
  -2  12  -2    6.94    0.79
   3  12  -2    5.62    0.43
  -3  12   2    6.19    0.74
   3  12  -2    5.49    0.77
  -3 -12  -2    5.54    0.61
  -3  12  -2    6.62    0.78
  -3  12  -2    5.90    0.40
   3  12   2    4.65    0.68
  -3 -12   2    5.33    0.62
   4  12  -2    5.24    0.43
  -4  12   2    6.21    0.75
  -4 -12  -2    5.89    0.64
   4  12  -2    6.17    0.80
  -4 -12   2    5.08    0.62
  -4  12  -2    3.31    0.68
   4  12   2    7.23    0.81
  -5  12   2    4.79    0.71
  -5 -12  -2    4.50    0.60
   5  12  -2    4.91    0.43
   5  12   2    5.85    0.74
  -5 -12   2    4.24    0.60
  -6  12   2    7.52    0.87
  -6 -12  -2    6.06    0.71
   6  12  -2    6.53    0.51
   6  12   2    8.03    0.91
  -6 -12   2    7.36    0.76
  -7  12   2    1.67    0.60
  -7 -12  -2    0.87    0.45
  -7 -12   2    1.32    0.49
  -8 -12  -2    1.39    0.51
  -8 -12   2    1.33    0.54
  -9 -12  -2    3.25    0.66
  -9 -12   2    2.67    0.62
   0 -13   2    3.18    0.55
   0 -13  -2    3.31    0.51
   0  13   2    1.99    0.53
   0  13  -2    2.82    0.60
   1 -13   2    6.31    0.68
  -1 -13  -2    5.12    0.61
  -1  13   2    3.79    0.64
   1  13  -2    5.81    0.76
  -1  13  -2    5.28    0.77
  -1 -13   2    4.25    0.61
   1  13   2    4.52    0.69
   1 -13  -2    4.75    0.60
   2 -13   2    5.65    0.69
   2  13  -2    7.08    0.85
  -2  13   2    6.37    0.76
  -2 -13  -2    7.89    0.74
  -2 -13   2    8.04    0.76
   2  13   2    6.67    0.80
  -2  13  -2    8.45    0.91
  -3  13   2    2.36    0.56
  -3 -13  -2    2.51    0.50
  -3 -13   2    2.65    0.52
   3  13   2    3.24    0.63
  -3  13  -2    2.57    0.63
  -4 -13  -2   10.16    0.85
  -4  13   2   10.25    0.98
  -4 -13   2    9.38    0.84
   4  13   2    9.54    0.97
  -5  13   2    7.86    0.90
  -5 -13  -2    8.81    0.80
  -5 -13   2    6.82    0.75
   5  13   2    6.36    0.86
  -6 -13  -2    0.40    0.41
  -6  13   2    0.24    0.48
  -6 -13   2    0.02    0.40
  -7 -13  -2   15.51    1.06
  -7 -13   2   15.99    1.07
  -8 -13  -2    2.64    0.63
  -8 -13   2    4.30    0.70
   0 -14  -2    0.97    0.46
   0  14   2    0.81    0.48
   0 -14   2    0.28    0.41
  -1  14   2    2.91    0.62
  -1 -14  -2    2.40    0.51
   1 -14   2    2.56    0.55
  -1 -14   2    2.62    0.54
   1  14   2    2.07    0.60
   1 -14  -2    2.28    0.52
   2 -14   2    1.44    0.49
  -2 -14  -2    0.73    0.43
  -2  14   2    0.89    0.48
   2  14   2    0.75    0.51
  -2 -14   2    0.68    0.43
  -3  14   2    0.78    0.49
   3 -14   2    0.13    0.44
  -3 -14  -2    0.42    0.42
   3  14   2    0.38    0.47
  -3 -14   2   -0.12    0.38
  -4  14   2    0.53    0.51
  -4 -14  -2    0.72    0.45
   4  14   2    0.68    0.49
  -4 -14   2    0.43    0.42
  -5  14   2    7.98    0.97
  -5 -14  -2    7.48    0.81
  -5 -14   2    7.76    0.83
  -6 -14  -2    1.59    0.50
  -6 -14   2    1.50    0.53
  -7 -14  -2    8.61    0.92
  -7 -14   2    9.70    0.96
   0  15   2    0.43    0.51
   0 -15  -2    1.89    0.55
   0 -15   2    1.77    0.52
  -1  15   2    1.35    0.57
   1 -15   2    2.83    0.57
  -1 -15  -2    2.18    0.55
  -1 -15   2    2.82    0.58
   1  15   2    1.91    0.62
   1 -15  -2    1.45    0.54
  -2 -15  -2    4.08    0.65
  -2  15   2    2.93    0.67
   2 -15   2    5.05    0.71
   2 -15  -2    4.50    0.70
   2  15   2    4.61    0.76
  -2 -15   2    3.82    0.64
  -3  15   2    3.78    0.74
  -3 -15  -2    2.59    0.59
   3 -15   2    3.61    0.65
  -3 -15   2    2.22    0.56
  -4 -15  -2    7.02    0.80
   4 -15   2    7.98    0.88
  -4 -15   2    6.59    0.79
  -5 -15  -2    4.42    0.69
  -5 -15   2    4.12    0.70
   0 -16  -2    1.51    0.54
   0 -16   2    0.03    0.46
  -1 -16  -2   12.96    1.00
   1 -16   2    9.96    0.99
  -1 -16   2   14.02    1.05
   1 -16  -2   12.54    1.06
   2 -16   2    2.97    0.64
  -2 -16  -2    2.25    0.59
   2 -16  -2    2.48    0.59
  -2 -16   2    2.08    0.57
  -3 -16  -2    4.80    0.71
   3 -16   2    5.53    0.79
  -3 -16   2    3.34    0.66
   0   0  -3   -0.59    0.08
   0   0   3   -0.47    0.09
   0   0   3   -0.68    0.08
   0   0  -3   -0.63    0.07
   1   0   3   25.54    0.75
  -1   0  -3   25.73    0.76
   1   0   3   26.54    0.87
  -1   0   3   25.43    0.85
   1   0  -3   25.85    0.75
   1   0  -3   26.41    0.75
   1   0   3   25.83    0.86
  -1   0  -3   25.01    0.86
   1   0  -3   26.26    0.85
  -1   0   3   25.86    0.86
   1   0   3   25.54    0.74
  -1   0   3   25.58    0.73
  -1   0   3   25.60    0.73
   1   0  -3   26.55    0.86
  -1   0  -3   26.22    0.86
   2   0   3    0.20    0.12
   2   0  -3    0.30    0.12
   2   0  -3    0.10    0.14
  -2   0   3    0.10    0.11
  -2   0  -3    0.45    0.17
   2   0  -3    0.23    0.12
   2   0  -3    0.09    0.15
   2   0   3    0.38    0.17
  -2   0   3    0.22    0.15
  -2   0  -3    0.17    0.11
  -2   0  -3    0.35    0.14
   2   0   3    0.24    0.15
  -2   0  -3    0.07    0.16
  -2   0   3    0.40    0.10
  -2   0   3    0.11    0.16
  -2   0   3   -0.21    0.15
  -3   0   3   34.20    1.23
   3   0  -3   33.86    1.22
  -3   0   3   34.32    1.07
   3   0  -3   34.66    1.09
   3   0   3   33.25    1.08
   3   0   3   33.55    1.24
   3   0   3   34.21    1.23
  -3   0  -3   33.78    1.24
  -3   0   3   36.20    1.25
   3   0   3   34.99    1.09
  -3   0   3   35.42    1.08
  -3   0  -3   34.01    1.23
   3   0  -3   34.18    1.22
  -3   0  -3   34.23    1.10
  -4   0   3   69.80    2.08
   4   0   3   70.66    2.09
   4   0  -3   69.76    2.33
  -4   0  -3   69.39    2.34
   4   0   3   69.67    2.35
  -4   0  -3   68.73    2.33
   4   0  -3   67.72    2.09
   4   0  -3   70.58    2.34
  -4   0  -3   71.06    2.10
   4   0  -3   68.69    2.32
  -4   0   3   66.49    2.33
   4   0   3   72.59    2.34
  -4   0   3   70.34    2.07
  -4   0   3   66.09    2.33
   5   0   3    6.10    0.42
  -5   0  -3    5.79    0.51
   5   0  -3    6.63    0.43
  -5   0   3    6.41    0.41
   5   0   3    5.06    0.47
   5   0   3    6.57    0.51
  -5   0   3    6.50    0.53
  -5   0   3    5.51    0.51
   5   0  -3    6.34    0.50
   5   0  -3    5.34    0.46
  -5   0  -3    6.35    0.42
  -5   0  -3    6.70    0.50
   5   0  -3    5.88    0.50
  -6   0  -3    0.53    0.25
  -6   0   3    0.78    0.23
   6   0   3    1.02    0.33
   6   0  -3    0.50    0.27
   6   0   3    0.92    0.31
  -6   0   3    0.98    0.32
   6   0  -3    1.19    0.31
   6   0  -3    0.60    0.29
  -6   0  -3    1.60    0.33
   6   0   3    1.11    0.26
  -6   0  -3    0.64    0.29
   6   0  -3    0.92    0.27
  -6   0   3    0.60    0.31
  -7   0   3   79.60    2.94
   7   0  -3   85.21    2.65
   7   0   3   80.08    2.95
  -7   0  -3   80.52    2.94
   7   0  -3   86.31    2.95
  -7   0   3   82.23    2.95
  -7   0  -3   78.86    2.93
   7   0   3   85.34    2.96
   7   0  -3   90.65    2.96
   7   0  -3   83.70    2.94
   7   0   3   80.08    2.60
  -7   0  -3   81.14    2.63
  -7   0   3   85.11    2.60
   8   0   3   21.48    0.99
  -8   0   3   22.69    1.23
   8   0   3   23.27    1.24
  -8   0  -3   22.32    1.22
   8   0  -3   22.33    1.03
  -8   0  -3   21.08    1.18
  -8   0   3   21.50    0.98
  -8   0   3   24.29    1.23
   8   0  -3   24.28    1.22
  -8   0  -3   22.44    1.02
   8   0   3   20.16    1.16
  -9   0   3    0.28    0.30
  -9   0   3   -0.19    0.35
   9   0   3    0.12    0.41
   9   0  -3    0.54    0.32
  -9   0  -3   -0.66    0.27
   9   0   3   -0.28    0.27
  10   0  -3    8.06    0.75
  10   0   3   10.52    0.73
 -10   0   3    9.79    0.70
 -10   0  -3   10.53    0.76
  11   0   3    1.03    0.40
 -11   0  -3    1.81    0.46
  11   0  -3    1.18    0.44
 -11   0   3    1.82    0.42
 -12   0  -3    0.60    0.43
  12   0   3    0.70    0.42
 -12   0   3    1.26    0.43
  12   0  -3    0.74    0.45
 -13   0   3   58.90    2.21
 -13   0  -3   60.72    2.31
  13   0  -3   56.48    2.32
  14   0  -3    0.02    0.45
 -14   0  -3    0.23    0.45
 -14   0   3    0.46    0.46
   0  -1   3   61.96    2.08
   0  -1   3   67.93    1.89
   0   1  -3   66.78    2.08
   0   1  -3   67.53    1.89
   0   1  -3   65.48    2.08
   0  -1   3   68.70    1.89
   0  -1   3   66.15    2.09
   0   1  -3   67.27    1.89
   1   1  -3  185.22    5.02
   1  -1   3  185.75    5.02
  -1   1   3  179.19    5.43
   1   1  -3  175.40    5.48
  -1   1   3  181.13    5.43
  -1  -1  -3  187.50    5.43
   1  -1   3  178.77    5.49
   1   1  -3  179.22    5.48
  -1  -1  -3  183.08    5.43
   1  -1   3  182.12    5.49
  -1  -1   3  162.41    5.47
  -1  -1   3  181.58    5.01
   1  -1  -3  183.99    5.42
  -1   1  -3  182.88    5.49
  -1   1  -3  179.77    5.49
   1   1   3  185.00    5.44
  -1  -1   3  178.38    5.01
  -1   1  -3  184.99    5.02
   1   1   3  177.48    5.43
  -1  -1   3  185.18    5.49
   1  -1  -3  176.08    5.41
  -2   1   3   30.41    0.88
   2  -1   3   29.00    1.08
   2   1  -3   33.14    1.08
  -2  -1  -3   29.90    1.05
   2   1  -3   31.80    1.09
   2   1  -3   29.99    0.96
  -2  -1  -3   30.01    1.05
  -2  -1  -3   29.68    0.93
   2  -1   3   30.81    1.09
  -2   1   3   30.27    0.88
  -2   1   3   30.97    1.05
  -2   1   3   31.23    1.05
   2  -1   3   29.61    0.95
  -2  -1  -3   30.01    0.93
   2  -1  -3   30.51    0.92
   2  -1  -3   30.01    1.03
   2  -1  -3   30.26    0.92
  -2   1  -3   30.84    0.97
   2  -1  -3   30.88    1.04
   2   1   3   29.32    0.90
  -2  -1   3   30.20    1.08
  -2   1  -3   28.96    1.07
  -2  -1   3   31.72    1.09
  -2  -1   3   29.72    0.94
   2  -1  -3   31.57    1.04
   2   1   3   30.09    1.05
   2   1   3   30.29    1.06
  -2   1  -3   29.98    1.09
  -3   1   3   70.77    2.25
  -3   1   3   69.03    1.98
   3  -1   3   67.05    2.27
   3  -1   3   69.11    2.03
  -3   1   3   69.35    2.24
   3   1  -3   66.76    2.26
   3   1  -3   69.74    2.04
  -3  -1  -3   65.82    2.23
  -3  -1  -3   68.64    2.02
   3  -1   3   70.24    2.27
  -3  -1  -3   67.21    2.23
   3   1  -3   65.73    2.24
  -3   1   3   67.93    1.98
   3   1   3   67.36    2.00
  -3  -1   3   66.21    2.25
   3   1   3   69.26    2.25
   3  -1  -3   70.40    2.23
   3   1   3   72.18    2.00
  -3   1  -3   64.85    2.26
   3  -1  -3   68.75    2.22
   3   1   3   68.24    2.24
  -3  -1   3   69.87    2.27
   3  -1  -3   69.60    2.01
  -3  -1   3   67.85    2.26
  -3   1  -3   72.17    2.26
  -3  -1   3   67.47    2.02
  -4   1   3    9.15    0.43
  -4  -1  -3   10.02    0.49
   4  -1   3    9.86    0.50
  -4   1   3   10.56    0.59
   4   1  -3    9.09    0.49
  -4   1   3    9.66    0.45
   4   1  -3    9.84    0.60
  -4  -1  -3    9.85    0.58
  -4  -1  -3   10.05    0.59
  -4   1   3    9.89    0.56
   4   1  -3   10.84    0.59
   4  -1   3    9.05    0.57
   4  -1   3    9.18    0.59
   4   1   3    9.99    0.57
   4   1   3    9.47    0.46
  -4  -1   3   10.10    0.49
  -4  -1   3   11.27    0.59
   4   1   3    9.77    0.59
  -4  -1   3   10.38    0.58
   4  -1  -3   10.40    0.56
   4   1   3   10.24    0.48
   4  -1  -3    9.79    0.48
  -4   1  -3   10.34    0.58
  -4   1  -3    8.28    0.58
  -4   1  -3    9.66    0.50
   4  -1  -3   10.08    0.56
   5  -1   3   40.99    1.60
   5   1  -3   39.93    1.58
   5   1  -3   43.52    1.61
  -5  -1  -3   44.27    1.60
  -5   1   3   42.45    1.37
  -5  -1  -3   42.36    1.42
   5  -1   3   40.50    1.61
   5   1  -3   42.64    1.41
  -5  -1  -3   41.63    1.58
   5  -1   3   41.73    1.42
  -5   1   3   45.09    1.61
  -5   1   3   41.44    1.59
   5  -1  -3   43.02    1.42
  -5  -1   3   41.56    1.60
   5  -1  -3   43.78    1.59
  -5   1  -3   43.21    1.62
   5   1   3   43.46    1.40
  -5  -1   3   41.87    1.40
   5   1   3   43.97    1.61
  -5  -1   3   43.41    1.61
   5   1   3   42.42    1.60
   5  -1  -3   42.03    1.58
  -5   1  -3   41.15    1.42
  -5   1  -3   40.34    1.59
  -6   1   3    0.46    0.28
  -6  -1  -3    0.97    0.26
   6  -1   3    0.64    0.24
  -6  -1  -3    0.35    0.30
  -6   1   3    0.39    0.21
  -6   1   3    0.67    0.31
  -6  -1  -3    0.32    0.27
   6  -1   3    0.60    0.29
   6   1  -3    0.87    0.30
   6   1  -3    0.81    0.30
   6   1  -3    0.50    0.24
   6  -1   3    0.64    0.29
   6  -1  -3    0.53    0.27
  -6   1  -3    0.80    0.31
   6  -1  -3    0.66    0.25
   6  -1  -3    0.84    0.30
  -6  -1   3    0.59    0.23
   6   1   3    0.86    0.30
  -6  -1   3    0.64    0.29
   6   1   3    0.59    0.23
   6   1   3    0.58    0.29
  -6   1  -3    0.25    0.30
  -6   1  -3    0.53    0.25
  -6  -1   3    0.21    0.26
   6  -1  -3    0.40    0.27
  -7   1   3    3.24    0.36
  -7   1   3    3.36    0.48
  -7  -1  -3    3.90    0.42
  -7  -1  -3    3.22    0.48
   7  -1   3    3.15    0.39
   7   1  -3    3.09    0.50
   7   1  -3    3.39    0.41
   7   1  -3    3.96    0.50
   7  -1   3    3.93    0.53
  -7   1   3    2.68    0.45
  -7  -1  -3    3.13    0.49
   7  -1   3    3.89    0.51
   7  -1  -3    3.11    0.39
  -7  -1   3    3.38    0.48
  -7   1  -3    2.77    0.46
  -7  -1   3    3.82    0.50
  -7  -1   3    2.80    0.37
   7  -1  -3    3.49    0.49
  -7   1  -3    4.02    0.52
  -7   1  -3    2.44    0.38
   7   1   3    2.93    0.46
   7  -1  -3    3.41    0.47
   7   1   3    3.45    0.38
   7   1   3    2.51    0.45
  -8   1   3   12.61    0.71
   8   1  -3   12.98    0.74
  -8  -1  -3   12.65    0.76
  -8   1   3   13.95    0.89
   8  -1   3   12.10    0.73
   8   1  -3   13.78    0.90
   8  -1   3   13.93    0.91
  -8  -1  -3   13.44    0.88
   8  -1   3   12.44    0.93
  -8   1   3   13.29    0.89
   8   1  -3   12.72    0.93
  -8  -1   3   12.12    0.86
  -8  -1   3   12.85    0.73
  -8   1  -3   14.26    0.91
   8   1   3   12.49    0.71
  -8   1  -3   13.20    0.91
   8   1   3   12.20    0.88
  -8  -1   3   12.67    0.93
   8  -1  -3   13.07    0.76
  -8   1  -3   12.43    0.75
   8  -1  -3   11.21    0.82
   8  -1  -3   12.41    0.86
   8   1   3   13.29    0.89
  -9   1   3   33.65    1.30
  -9   1   3   35.45    1.60
  -9  -1  -3   31.59    1.35
   9  -1   3   32.76    1.34
   9  -1   3   33.19    1.59
   9   1  -3   30.56    1.34
  -9   1  -3   31.64    1.34
   9   1   3   31.99    1.31
   9  -1  -3   31.08    1.34
   9   1   3   30.90    1.56
   9   1   3   32.06    1.57
  -9  -1   3   34.73    1.61
  -9  -1   3   29.64    1.28
  10   1  -3   33.03    1.43
  10  -1   3   32.63    1.39
 -10   1   3   34.76    1.35
 -10  -1  -3   31.77    1.40
 -10   1  -3   29.93    1.37
 -10  -1   3   32.71    1.37
  10  -1  -3   31.52    1.42
  10   1   3   32.79    1.38
  11  -1   3    9.75    0.81
 -11  -1  -3   11.63    0.84
  11   1  -3   11.39    0.85
 -11   1   3    9.43    0.73
  11   1   3   10.12    0.75
 -11  -1   3    8.87    0.77
  11  -1  -3    9.30    0.81
 -11   1  -3   10.89    0.80
  12   1  -3    8.45    0.81
 -12   1   3    8.07    0.73
 -12  -1  -3    8.02    0.79
 -12  -1   3    7.91    0.75
  12  -1  -3    8.38    0.82
 -12   1  -3    8.75    0.80
  12   1   3    7.79    0.74
  13   1  -3    8.04    0.83
 -13  -1  -3    6.82    0.79
 -13   1   3    8.57    0.77
 -13  -1   3    7.44    0.77
  13  -1  -3    7.57    0.82
 -13   1  -3    6.45    0.77
 -14   1   3   14.24    0.94
 -14  -1  -3   10.18    1.01
  14   1  -3   11.96    1.06
  14  -1  -3   12.78    1.10
 -14  -1   3   13.34    0.96
 -14   1  -3   12.39    1.04
   0   2   3  376.74   11.18
   0  -2   3  371.90   10.35
   0   2  -3  379.62   10.35
   0  -2   3  391.45   10.35
   0  -2  -3  379.71   11.16
   0  -2   3  364.16   11.29
   0   2  -3  364.98   11.28
   0  -2   3  375.91   11.29
   0   2  -3  380.98   11.29
   0  -2  -3  371.43   11.16
   1   2  -3  219.92    6.70
  -1  -2  -3  223.49    6.61
  -1   2   3  219.94    6.61
   1  -2   3  211.84    6.70
   1  -2   3  226.74    6.13
  -1   2   3  221.97    6.61
  -1  -2  -3  215.34    6.61
   1  -2   3  216.75    6.70
   1   2  -3  224.36    6.13
   1   2  -3  211.75    6.69
   1  -2  -3  218.17    6.59
  -1  -2   3  223.52    6.12
   1   2   3  220.69    6.62
  -1   2  -3  222.87    6.13
  -1  -2   3  231.05    6.71
  -1  -2   3  214.60    6.70
  -1   2  -3  222.68    6.71
   1   2   3  219.26    6.62
  -1  -2   3  220.65    6.12
  -1   2  -3  227.92    6.70
   1  -2  -3  208.32    6.59
   1   2   3  222.43    6.62
  -2  -2  -3  499.44   13.52
   2  -2   3  508.12   13.58
  -2  -2  -3  496.41   14.74
   2   2  -3  515.98   14.81
  -2   2   3  471.98   14.74
  -2  -2  -3  498.70   13.53
   2   2  -3  494.37   14.81
  -2  -2  -3  511.42   14.75
  -2   2   3  485.92   14.74
   2  -2   3  474.36   14.81
   2  -2   3  495.65   14.81
  -2  -2   3  505.45   13.57
  -2   2  -3  480.52   13.58
   2  -2  -3  481.40   14.73
   2   2   3  489.74   13.47
  -2   2  -3  471.42   14.80
   2   2   3  487.45   14.75
  -2   2  -3  502.46   14.82
  -2  -2   3  482.30   13.57
   2   2   3  476.76   14.75
   2  -2  -3  490.07   13.51
   2  -2  -3  496.51   14.73
  -2  -2   3  514.48   14.82
  -2  -2   3  486.57   14.80
   2  -2  -3  500.55   13.51
   3   2  -3  275.88    7.67
   3  -2   3  257.31    8.38
  -3  -2  -3  275.15    7.63
  -3   2   3  282.29    8.35
  -3   2   3  270.80    7.56
  -3   2   3  271.16    7.57
  -3  -2  -3  287.38    8.35
   3  -2   3  296.53    8.41
   3   2  -3  268.22    8.37
   3   2  -3  264.83    8.37
  -3   2   3  274.77    8.34
  -3  -2  -3  267.90    8.33
  -3   2  -3  275.82    8.39
  -3  -2   3  266.66    8.38
  -3   2  -3  274.64    7.67
   3  -2  -3  270.07    8.32
   3   2   3  272.79    8.35
  -3   2  -3  285.02    8.39
   3   2   3  282.17    8.36
   3   2   3  266.95    7.59
   3  -2  -3  282.14    8.33
  -3  -2   3  269.86    7.66
   3  -2  -3  282.98    7.62
  -3  -2   3  262.27    8.37
   3   2   3  274.83    7.59
  -4   2   3  116.08    3.36
   4   2  -3  117.59    3.81
  -4   2   3  121.59    3.78
  -4   2   3  119.94    3.79
   4  -2   3  119.58    3.82
  -4  -2  -3  117.47    3.77
  -4  -2  -3  119.89    3.78
   4  -2   3  110.08    3.80
  -4  -2  -3  117.44    3.43
   4   2  -3  113.46    3.44
  -4   2   3  117.83    3.36
   4   2  -3  117.58    3.81
   4   2   3  117.60    3.39
  -4   2  -3  121.90    3.45
  -4  -2   3  119.91    3.81
   4   2   3  120.20    3.79
  -4  -2   3  124.42    3.82
  -4  -2   3  117.06    3.44
   4   2   3  111.55    3.78
   4  -2  -3  120.75    3.42
   4  -2  -3  115.02    3.75
  -4  -2   3  117.63    3.82
  -4   2  -3  120.96    3.83
  -4   2  -3  114.76    3.80
   4  -2  -3  121.61    3.77
   4   2   3  117.11    3.38
   5   2  -3  152.77    4.26
  -5  -2  -3  143.29    4.24
  -5   2   3  145.59    4.17
   5  -2   3  144.25    4.70
   5  -2   3  136.03    4.68
  -5  -2  -3  144.08    4.67
  -5   2   3  146.24    4.16
  -5   2   3  144.39    4.67
   5   2  -3  144.73    4.69
  -5   2   3  148.58    4.69
   5   2  -3  152.14    4.71
  -5  -2  -3  151.59    4.68
  -5  -2   3  151.30    4.72
  -5  -2   3  146.97    4.25
   5   2   3  146.02    4.20
   5  -2  -3  148.68    4.66
   5  -2  -3  151.38    4.67
   5  -2  -3  142.89    4.23
  -5   2  -3  148.13    4.73
  -5   2  -3  142.78    4.69
  -5  -2   3  136.49    4.68
  -5   2  -3  146.94    4.25
   5   2   3  144.34    4.68
   5   2   3  141.18    4.68
   6   2  -3   32.67    1.43
   6   2  -3   34.82    1.25
  -6   2   3   33.69    1.17
   6  -2   3   30.54    1.41
   6   2  -3   34.53    1.43
  -6  -2  -3   33.81    1.25
   6  -2   3   35.05    1.25
  -6   2   3   34.67    1.42
   6  -2   3   33.65    1.42
  -6  -2  -3   33.39    1.41
  -6  -2  -3   33.23    1.41
  -6   2   3   33.35    1.41
   6  -2  -3   33.30    1.24
   6   2   3   33.53    1.41
  -6  -2   3   35.12    1.24
  -6   2  -3   35.23    1.45
  -6   2  -3   33.90    1.25
   6  -2  -3   33.01    1.38
  -6  -2   3   36.31    1.46
   6   2   3   33.64    1.43
  -6  -2   3   34.06    1.44
   6   2   3   33.52    1.20
  -6   2  -3   33.82    1.42
   7   2  -3    9.10    0.70
   7   2  -3    9.86    0.73
  -7   2   3    8.43    0.54
  -7  -2  -3    8.70    0.60
   7  -2   3    8.06    0.70
   7   2  -3    7.94    0.59
   7  -2   3    7.94    0.68
   7  -2   3    7.58    0.57
  -7   2   3    7.36    0.64
  -7   2   3    8.07    0.67
  -7  -2  -3    7.45    0.68
  -7  -2   3    8.91    0.71
   7   2   3    9.18    0.72
   7  -2  -3    9.76    0.68
   7   2   3    9.25    0.75
  -7  -2   3    9.11    0.70
   7   2   3    8.80    0.55
  -7   2  -3    9.30    0.69
   7  -2  -3    8.88    0.59
   7   2   3    9.60    0.70
  -7   2  -3    9.07    0.77
  -7  -2   3    8.45    0.58
  -7   2  -3    9.66    0.58
  -8   2   3    2.94    0.39
  -8  -2  -3    2.66    0.43
   8  -2   3    2.72    0.50
  -8   2   3    2.77    0.54
  -8   2   3    2.07    0.47
   8   2  -3    3.68    0.56
   8  -2   3    3.34    0.57
   8  -2   3    2.40    0.41
   8   2  -3    3.29    0.45
   8   2  -3    3.85    0.55
  -8  -2  -3    2.55    0.48
  -8  -2   3    3.61    0.54
  -8   2  -3    3.54    0.54
  -8   2  -3    3.28    0.58
   8   2   3    3.19    0.53
   8   2   3    2.62    0.39
   8   2   3    2.89    0.52
   8  -2  -3    4.01    0.56
   8  -2  -3    2.95    0.44
  -8  -2   3    3.10    0.43
  -8  -2   3    3.66    0.59
   8   2   3    2.92    0.52
  -8   2  -3    3.67    0.46
  -9   2   3    7.55    0.77
   9   2  -3    6.51    0.63
   9  -2   3    7.67    0.65
  -9   2   3    8.14    0.59
  -9  -2  -3    6.07    0.62
   9   2   3    5.96    0.56
   9  -2  -3    6.20    0.60
   9   2   3    6.71    0.79
   9   2   3    6.35    0.74
  -9  -2   3    8.59    0.82
  -9   2  -3    6.96    0.62
  -9  -2   3    6.29    0.59
 -10  -2  -3    5.11    0.61
  10  -2   3    5.16    0.59
 -10   2   3    5.74    0.55
  10   2  -3    5.17    0.62
  10   2   3    5.49    0.57
 -10   2  -3    5.26    0.60
 -10  -2   3    6.08    0.63
  10  -2  -3    5.49    0.63
 -11   2   3   18.78    0.96
  11   2  -3   17.75    1.04
 -11  -2  -3   17.85    1.04
  11  -2   3   17.02    1.03
  11  -2  -3   18.45    1.07
 -11   2  -3   16.90    1.00
 -11  -2   3   17.02    0.99
  11   2   3   17.46    0.96
  12   2  -3    4.71    0.66
 -12  -2  -3    4.03    0.62
 -12   2   3    4.46    0.56
  12  -2  -3    4.49    0.65
 -12  -2   3    5.06    0.64
 -12   2  -3    4.25    0.63
  12   2   3    4.54    0.61
 -13  -2  -3    1.21    0.51
  13   2  -3    2.19    0.56
 -13   2   3    2.35    0.50
 -13   2  -3    2.00    0.54
  13  -2  -3    2.45    0.60
 -13  -2   3    2.55    0.54
 -14  -2  -3    0.46    0.53
  14   2  -3    0.72    0.49
 -14   2   3    1.08    0.48
  14  -2  -3    0.52    0.49
 -14   2  -3    1.42    0.52
 -14  -2   3    1.23    0.52
   0  -3   3  357.10   10.60
   0  -3   3  356.34   10.59
   0  -3  -3  356.61   10.47
   0   3  -3  345.71   10.59
   0  -3  -3  346.96   10.47
   0   3   3  351.66   10.49
   0  -3   3  346.80    9.70
   0   3  -3  353.09   10.59
   0   3  -3  345.22    9.69
   0   3   3  345.69   10.49
  -1  -3  -3   82.51    2.37
  -1  -3  -3   83.30    2.64
   1   3  -3   91.17    2.76
  -1   3   3   82.43    2.65
  -1  -3  -3   87.42    2.64
   1  -3   3   86.54    2.75
   1  -3   3   84.01    2.74
  -1  -3  -3   86.56    2.64
   1   3  -3   87.62    2.75
  -1   3   3   86.10    2.65
   1   3   3   85.46    2.66
  -1  -3   3   87.66    2.49
  -1  -3   3   85.39    2.75
  -1   3  -3   83.64    2.48
   1   3   3   80.71    2.65
   1  -3  -3   87.18    2.63
  -1  -3   3   81.34    2.73
   1  -3  -3   84.93    2.63
  -1   3  -3   85.85    2.75
  -1   3  -3   85.31    2.75
  -2  -3  -3   12.95    0.48
   2  -3   3   11.59    0.64
  -2  -3  -3   13.65    0.57
  -2   3   3   12.91    0.57
   2   3  -3   11.73    0.64
  -2  -3  -3   14.10    0.57
  -2  -3  -3   12.80    0.47
   2   3  -3   12.66    0.64
  -2   3   3   12.53    0.56
   2   3  -3   13.41    0.55
   2  -3   3   12.78    0.63
  -2   3  -3   12.44    0.63
   2  -3  -3   13.20    0.46
  -2   3  -3   13.48    0.66
   2  -3  -3   13.53    0.55
  -2   3  -3   13.02    0.53
   2  -3  -3   12.59    0.55
   2   3   3   13.31    0.58
   2   3   3   10.81    0.56
   2  -3  -3   13.62    0.46
  -2  -3   3   14.11    0.55
  -2  -3   3   13.44    0.64
  -2  -3   3   13.07    0.64
  -3   3   3   14.28    0.66
  -3  -3  -3   13.08    0.55
  -3   3   3   13.97    0.64
   3  -3   3   14.55    0.70
   3   3  -3   13.57    0.58
  -3  -3  -3   14.80    0.66
   3   3  -3   13.98    0.70
   3  -3   3   14.20    0.71
  -3   3   3   14.36    0.46
  -3   3   3   13.68    0.46
   3   3  -3   14.36    0.70
  -3  -3  -3   13.91    0.64
  -3  -3   3   14.11    0.71
   3  -3  -3   14.55    0.64
  -3   3  -3   13.76    0.72
   3   3   3   13.49    0.66
  -3  -3   3   15.05    0.70
   3   3   3   14.06    0.50
   3   3   3   13.54    0.50
  -3   3  -3   13.96    0.60
   3   3   3   14.25    0.67
   3  -3  -3   13.13    0.54
   3  -3  -3   14.16    0.63
  -3   3  -3   13.23    0.68
  -3  -3   3   13.68    0.60
   4   3  -3   48.51    1.78
   4  -3   3   48.41    1.78
  -4   3   3   50.95    1.74
  -4  -3  -3   49.43    1.56
   4  -3   3   48.01    1.78
   4   3  -3   47.49    1.78
  -4   3   3   50.00    1.46
   4   3  -3   49.30    1.58
  -4  -3  -3   49.24    1.74
  -4   3   3   47.85    1.46
  -4  -3  -3   48.73    1.74
  -4   3   3   50.23    1.75
  -4  -3   3   49.15    1.79
   4  -3  -3   49.24    1.55
   4   3   3   49.57    1.76
   4   3   3   49.57    1.50
   4  -3  -3   50.02    1.73
   4   3   3   49.74    1.77
  -4  -3   3   48.81    1.79
  -4  -3   3   49.07    1.58
   4   3   3   47.22    1.75
  -4   3  -3   44.84    1.76
  -4   3  -3   50.36    1.59
   4   3   3   47.70    1.49
  -4   3  -3   48.81    1.80
   4  -3  -3   47.43    1.71
  -5   3   3   54.47    2.03
  -5  -3  -3   55.71    2.02
   5  -3   3   60.98    2.11
   5  -3   3   61.54    2.11
  -5   3   3   58.34    1.73
   5   3  -3   55.80    2.07
  -5   3   3   58.48    2.06
   5   3  -3   57.05    2.08
  -5   3   3   55.00    1.72
  -5  -3  -3   57.69    1.82
  -5  -3  -3   57.29    2.04
   5   3   3   56.80    1.76
   5  -3  -3   58.42    2.02
  -5   3  -3   56.11    1.83
  -5   3  -3   53.96    2.05
  -5   3  -3   53.64    2.06
  -5  -3   3   54.17    2.06
   5  -3  -3   56.28    1.81
  -5  -3   3   55.28    1.83
   5   3   3   55.03    2.04
  -5  -3   3   60.21    2.10
   5   3   3   56.03    2.05
   5   3   3   55.61    2.05
  -5  -3   3   56.71    2.08
  -6  -3  -3    0.82    0.28
  -6   3   3    0.31    0.27
   6   3  -3    0.43    0.23
  -6   3   3    0.80    0.30
   6   3  -3    0.60    0.33
  -6   3   3    0.83    0.21
   6  -3   3    0.98    0.35
  -6  -3  -3    0.03    0.27
   6   3  -3    0.66    0.33
   6  -3   3    0.23    0.29
   6  -3   3    0.39    0.24
   6  -3  -3    0.28    0.25
   6   3   3    0.42    0.29
  -6   3  -3    0.49    0.28
   6   3   3    0.05    0.26
   6   3   3    0.46    0.23
  -6  -3   3    0.56    0.26
  -6   3  -3    0.38    0.25
  -6  -3   3    0.69    0.30
  -6  -3   3    0.33    0.29
   6   3   3    0.66    0.32
   6  -3  -3    0.72    0.30
  -6   3  -3    0.60    0.33
   7   3  -3   20.82    0.97
  -7   3   3   22.37    0.90
  -7  -3  -3   22.70    1.00
   7   3  -3   23.15    1.16
   7  -3   3   21.84    1.00
  -7   3   3   21.21    1.12
   7  -3   3   21.97    1.16
  -7   3   3   21.24    1.12
   7  -3   3   22.31    1.16
   7   3  -3   23.64    1.18
  -7  -3  -3   22.45    1.15
   7   3   3   26.05    1.20
   7   3   3   24.71    1.17
   7   3   3   22.85    1.15
   7  -3  -3   20.09    0.97
  -7   3  -3   23.15    1.18
  -7   3  -3   22.84    0.99
   7   3   3   22.22    0.94
  -7  -3   3   23.38    1.18
   7  -3  -3   23.99    1.15
  -7  -3   3   23.00    1.19
  -7  -3   3   23.60    1.00
  -7   3  -3   22.31    1.17
   8  -3   3    6.72    0.71
   8  -3   3    4.88    0.54
  -8   3   3    7.17    0.51
   8   3  -3    5.69    0.56
  -8   3   3    5.84    0.66
  -8   3   3    6.22    0.67
   8   3  -3    7.40    0.73
  -8  -3  -3    5.73    0.55
   8   3   3    6.32    0.52
  -8   3  -3    5.64    0.66
  -8  -3   3    6.84    0.72
   8  -3  -3    5.64    0.56
   8   3   3    6.47    0.70
  -8  -3   3    5.76    0.56
   8   3   3    5.31    0.64
   8   3   3    7.09    0.72
  -8   3  -3    6.01    0.56
   9  -3   3    7.63    0.68
  -9  -3  -3    7.67    0.68
  -9   3   3    7.69    0.79
   9   3  -3    8.71    0.67
  -9   3   3    9.07    0.59
   9   3   3    7.21    0.60
   9   3   3    8.18    0.82
  -9   3  -3    7.30    0.65
   9  -3  -3    8.24    0.70
  -9  -3   3    7.35    0.66
  10   3  -3   16.65    0.95
 -10   3   3   18.11    1.20
 -10   3   3   15.49    0.83
 -10  -3  -3   15.42    0.94
  10  -3  -3   17.54    0.99
  10   3   3   16.40    0.87
 -10   3  -3   16.13    0.92
 -10  -3   3   14.37    0.90
 -11   3   3    1.96    0.41
 -11  -3  -3    1.44    0.46
  11   3  -3    1.54    0.46
  11   3   3    2.38    0.45
 -11  -3   3    1.44    0.45
 -11   3  -3    2.44    0.49
  11  -3  -3    2.08    0.47
  12   3  -3    0.51    0.44
 -12   3   3    0.51    0.38
 -12  -3  -3    0.51    0.43
 -12   3  -3    1.27    0.47
  12   3   3    0.69    0.40
  12  -3  -3    0.49    0.45
 -12  -3   3    0.47    0.41
 -13  -3  -3    0.77    0.46
 -13   3   3    0.44    0.37
  13   3  -3    0.60    0.46
 -13  -3   3    0.42    0.48
 -13   3  -3   -0.07    0.43
  13  -3  -3    0.04    0.47
 -14  -3  -3    1.50    0.56
  14   3  -3    1.27    0.55
 -14   3   3    1.09    0.45
  14  -3  -3    1.54    0.58
 -14   3  -3    0.53    0.49
 -14  -3   3    1.87    0.57
   0  -4   3   36.58    1.33
   0  -4  -3   37.41    1.21
   0   4   3   34.10    1.22
   0  -4   3   34.04    1.17
   0   4  -3   35.63    1.33
   0  -4  -3   35.12    1.05
   0   4  -3   37.90    1.33
   0   4  -3   36.32    1.16
   0  -4  -3   34.84    1.05
   0  -4   3   40.16    1.34
   0  -4  -3   35.39    1.20
   0   4   3   35.57    1.23
   1  -4   3   63.14    2.09
   1   4  -3   62.60    1.85
  -1   4   3   62.69    2.00
  -1   4   3   61.38    2.00
   1  -4   3   60.83    2.08
  -1  -4  -3   60.07    1.97
  -1  -4  -3   60.50    1.97
  -1  -4  -3   61.39    1.76
   1   4  -3   62.61    2.09
   1   4  -3   58.93    2.07
   1   4   3   60.14    1.99
   1  -4  -3   61.53    1.76
  -1   4  -3   62.64    1.86
  -1   4  -3   61.04    2.08
   1  -4  -3   62.91    1.97
  -1  -4   3   62.34    2.09
  -1  -4   3   62.01    2.08
  -1  -4   3   59.27    1.86
  -1   4  -3   60.32    2.09
   1  -4  -3   62.06    1.97
   1  -4  -3   61.92    1.75
   1   4   3   59.18    1.99
   2   4  -3   52.73    1.90
  -2  -4  -3   54.48    1.81
   2   4  -3   57.68    1.92
  -2  -4  -3   54.32    1.81
   2   4  -3   52.48    1.68
  -2   4   3   52.01    1.82
  -2  -4  -3   53.20    1.62
   2  -4   3   52.58    1.91
   2  -4   3   60.82    1.93
  -2   4   3   54.95    1.83
  -2  -4  -3   53.16    1.81
   2   4   3   54.04    1.83
  -2   4  -3   54.62    1.69
  -2  -4   3   56.77    1.91
  -2   4  -3   53.43    1.90
  -2  -4   3   52.41    1.89
   2  -4  -3   55.45    1.80
   2  -4  -3   54.34    1.61
   2  -4  -3   55.27    1.80
  -2   4  -3   54.98    1.92
  -2  -4   3   52.76    1.69
   2   4   3   54.30    1.84
  -3   4   3   39.49    1.45
  -3   4   3   39.68    1.45
  -3  -4  -3   38.89    1.27
   3   4  -3   40.89    1.33
   3  -4   3   39.74    1.51
  -3  -4  -3   39.38    1.43
   3   4  -3   41.15    1.52
   3  -4   3   38.92    1.50
  -3  -4  -3   39.71    1.43
   3   4  -3   45.85    1.54
  -3  -4   3   40.08    1.50
  -3   4  -3   37.91    1.49
  -3   4  -3   39.04    1.31
   3   4   3   41.20    1.46
   3  -4  -3   39.47    1.27
  -3  -4   3   38.84    1.50
  -3  -4   3   39.48    1.33
   3   4   3   39.65    1.45
  -3   4  -3   37.75    1.51
   3  -4  -3   41.53    1.44
   3  -4  -3   40.88    1.43
   3   4   3   41.39    1.19
  -4   4   3   70.60    2.36
   4  -4   3   68.54    2.40
  -4   4   3   68.48    2.34
  -4  -4  -3   66.69    2.09
   4   4  -3   70.11    2.40
  -4   4   3   67.34    1.96
  -4  -4  -3   66.36    2.32
  -4   4   3   66.62    1.96
   4   4  -3   65.61    2.11
   4   4  -3   70.44    2.41
   4  -4   3   68.23    2.39
  -4   4  -3   71.12    2.43
  -4   4  -3   68.57    2.40
   4   4   3   67.17    2.34
  -4  -4   3   67.86    2.39
  -4  -4   3   67.52    2.13
   4  -4  -3   68.32    2.31
   4   4   3   68.31    2.35
   4   4   3   67.93    2.00
  -4   4  -3   68.20    2.12
   4   4   3   68.58    2.01
   4  -4  -3   68.50    2.09
  -4  -4   3   66.94    2.39
  -5  -4  -3    7.70    0.58
  -5   4   3    8.95    0.60
   5  -4   3    7.35    0.62
  -5   4   3    7.26    0.55
   5   4  -3    7.53    0.59
   5   4  -3    7.53    0.50
  -5  -4  -3    7.29    0.49
   5  -4   3    7.39    0.62
  -5   4   3    7.48    0.38
   5   4  -3    7.81    0.61
  -5   4   3    6.72    0.38
  -5   4  -3    7.48    0.63
  -5   4  -3    8.16    0.63
  -5   4  -3    6.56    0.48
   5   4   3    7.17    0.41
   5  -4  -3    7.34    0.55
  -5  -4   3    7.93    0.60
   5   4   3    7.62    0.42
  -5  -4   3    7.81    0.61
  -5  -4   3    7.30    0.58
   5   4   3    6.89    0.55
   5  -4  -3    7.66    0.48
  -5  -4   3    7.80    0.52
   5   4   3    7.53    0.60
  -6   4   3    3.95    0.32
  -6   4   3    3.94    0.32
  -6  -4  -3    4.18    0.50
  -6  -4  -3    3.90    0.42
   6  -4   3    4.50    0.54
  -6   4   3    4.33    0.50
   6   4  -3    5.21    0.58
   6  -4   3    4.07    0.51
  -6   4   3    4.30    0.51
   6   4  -3    3.58    0.49
   6   4  -3    3.85    0.40
  -6   4  -3    3.43    0.48
   6  -4  -3    3.99    0.42
   6  -4  -3    4.85    0.52
  -6   4  -3    4.26    0.54
  -6  -4   3    3.87    0.43
   6   4   3    3.01    0.46
  -6  -4   3    4.75    0.57
  -6  -4   3    4.08    0.51
   6   4   3    4.16    0.36
   6   4   3    3.99    0.50
  -6   4  -3    3.94    0.41
  -7   4   3   17.54    1.05
   7  -4   3   21.67    1.12
  -7   4   3   20.55    0.81
  -7  -4  -3   19.67    1.05
  -7   4   3   20.08    1.10
  -7  -4  -3   20.68    0.95
   7   4  -3   21.21    1.12
   7   4  -3   23.06    1.16
   7   4  -3   19.93    0.93
   7  -4   3   19.71    1.11
  -7   4  -3   20.73    1.12
   7   4   3   18.11    0.83
  -7   4  -3   18.53    1.09
   7  -4  -3   19.98    1.06
  -7  -4   3   20.86    1.13
  -7   4  -3   18.98    0.90
   7   4   3   19.24    1.07
   7  -4  -3   19.22    0.92
  -7  -4   3   19.72    1.10
   7   4   3   20.33    1.08
  -7  -4   3   19.57    0.93
  -8   4   3   12.36    0.65
  -8   4   3   11.26    0.88
   8   4  -3   12.53    0.75
   8   4  -3   12.66    0.93
  -8  -4  -3   11.40    0.75
   8  -4  -3   11.69    0.72
  -8  -4   3   10.53    0.85
   8   4   3   12.37    0.93
  -8  -4   3   11.61    0.72
  -8   4  -3   12.78    0.90
  -8   4  -3   12.01    0.73
   8   4   3   12.39    0.66
  -9   4   3   10.84    0.93
  -9   4   3   10.86    0.65
   9   4  -3    9.58    0.72
  -9  -4  -3   10.67    0.76
   9  -4  -3   10.78    0.76
  -9  -4   3   11.00    0.76
   9   4   3   10.11    0.67
  -9   4  -3   11.23    0.74
   9   4   3   11.35    0.92
 -10  -4  -3    0.19    0.38
 -10   4   3    0.12    0.28
  10   4  -3   -0.35    0.30
 -10   4   3    0.10    0.44
 -10   4  -3    0.43    0.34
  10   4   3    0.00    0.30
 -10  -4   3   -0.29    0.31
  10  -4  -3    0.10    0.37
  11   4  -3    5.87    0.67
 -11  -4  -3    5.61    0.67
 -11   4   3    5.75    0.54
 -11   4  -3    6.13    0.66
 -11  -4   3    5.79    0.68
  11  -4  -3    5.74    0.69
  11   4   3    5.93    0.60
 -12   4   3   14.44    0.82
  12   4  -3   13.70    0.94
 -12  -4  -3   11.92    0.94
  12   4   3   11.48    0.82
 -12   4  -3   12.74    0.89
  12  -4  -3   11.24    0.98
 -12  -4   3   12.32    0.93
 -13   4   3    7.97    0.69
 -13  -4  -3    9.48    0.92
  13   4  -3    7.64    0.83
 -13   4  -3    7.59    0.80
  13  -4  -3    8.40    0.90
 -13  -4   3   10.06    0.91
   0  -5   3  108.68    3.55
   0   5  -3  106.42    3.54
   0  -5  -3  112.09    3.43
   0  -5   3  102.28    3.54
   0   5  -3  111.56    3.57
   0   5   3  105.86    3.45
   0   5  -3  115.94    3.20
   0  -5   3  112.40    3.22
   0   5   3  109.49    3.46
  -1   5   3   91.63    3.01
  -1   5   3   92.29    3.01
  -1  -5  -3   92.11    2.99
   1   5  -3   92.37    2.77
   1   5  -3   95.51    3.12
   1   5  -3   98.31    3.12
   1  -5   3   97.63    3.11
   1  -5   3   91.57    3.10
   1  -5  -3   94.42    2.70
  -1   5  -3   91.96    2.77
  -1   5  -3   93.91    3.11
   1  -5  -3   94.34    2.98
  -1  -5   3   92.16    2.80
   1   5   3  100.98    3.03
  -1   5  -3   96.18    3.12
  -1  -5   3   93.47    3.11
  -1  -5   3   91.94    3.09
   1   5   3   94.30    3.02
   2  -5   3   96.55    3.25
  -2  -5  -3   97.82    3.15
   2   5  -3   99.39    2.91
  -2   5   3   97.36    3.18
  -2   5   3   99.85    3.17
  -2  -5  -3   98.26    2.85
   2   5  -3   96.67    3.25
   2  -5   3   98.59    3.25
   2   5  -3   95.52    3.25
  -2  -5   3   99.01    3.25
   2  -5  -3  100.75    3.14
  -2  -5   3   97.75    2.93
  -2   5  -3   94.67    3.25
  -2   5  -3   97.96    2.90
   2  -5  -3   99.90    2.84
   2   5   3  101.12    3.18
  -2   5  -3   97.30    3.25
   2   5   3   99.05    3.18
  -2  -5   3  100.14    3.26
   3   5  -3   25.73    1.14
   3  -5   3   25.46    1.14
   3   5  -3   26.61    1.17
  -3  -5  -3   27.95    1.08
  -3  -5  -3   26.85    0.95
   3  -5   3   28.62    1.18
  -3   5   3   27.35    1.10
   3   5  -3   27.17    0.99
  -3   5   3   26.69    1.10
   3  -5  -3   26.34    0.94
  -3  -5   3   25.86    1.14
  -3   5  -3   28.80    1.17
   3   5   3   27.03    1.11
  -3   5  -3   26.33    0.98
  -3  -5   3   27.07    1.16
  -3  -5   3   26.90    1.00
   3   5   3   26.61    1.10
  -3   5  -3   28.91    1.20
   3  -5  -3   28.51    1.08
   3   5   3   27.30    0.82
   4  -5   3    9.42    0.64
   4   5  -3   10.30    0.55
   4  -5   3   11.23    0.67
  -4  -5  -3   10.10    0.62
  -4  -5  -3    9.86    0.53
  -4   5   3   10.31    0.64
  -4   5   3    9.75    0.36
   4   5  -3   10.47    0.70
   4   5  -3    9.82    0.68
  -4   5   3    8.56    0.60
  -4   5   3    9.70    0.36
   4  -5  -3    9.63    0.59
  -4  -5   3    8.62    0.55
  -4  -5   3   10.10    0.66
  -4   5  -3   10.39    0.66
  -4  -5   3    9.48    0.66
   4   5   3    9.52    0.42
   4  -5  -3    8.97    0.51
   4   5   3    9.15    0.62
   4   5   3    9.98    0.61
  -4   5  -3   10.39    0.67
  -4   5  -3    9.35    0.53
  -5   5   3   12.81    0.49
  -5   5   3   12.80    0.50
  -5   5   3   13.34    0.78
   5  -5   3   14.10    0.80
   5  -5   3   13.43    0.79
  -5  -5  -3   13.39    0.65
   5   5  -3   12.60    0.80
  -5   5   3   12.17    0.75
   5   5  -3   12.04    0.77
  -5  -5  -3   12.39    0.76
   5   5  -3   13.07    0.66
   5  -5  -3   11.70    0.71
   5   5   3   12.16    0.74
  -5   5  -3   12.56    0.64
   5   5   3   12.13    0.54
  -5  -5   3   13.18    0.80
   5   5   3   11.12    0.75
  -5   5  -3   12.17    0.77
  -5  -5   3   13.01    0.69
   5   5   3   12.25    0.54
  -5  -5   3   11.97    0.77
   5  -5  -3   11.75    0.64
  -5  -5   3   11.14    0.76
  -5   5  -3   13.49    0.81
  -6   5   3   10.22    0.73
  -6  -5  -3   11.57    0.77
   6  -5   3   10.63    0.81
  -6   5   3   10.50    0.75
   6  -5   3   11.84    0.82
   6   5  -3   11.12    0.82
   6   5  -3   10.29    0.77
  -6   5   3   11.62    0.51
   6   5  -3   10.72    0.64
  -6  -5  -3   12.64    0.67
  -6   5   3   10.69    0.50
   6   5   3   12.20    0.78
  -6  -5   3   11.38    0.68
  -6  -5   3   11.20    0.80
  -6  -5   3   11.43    0.80
  -6   5  -3   11.11    0.78
   6  -5  -3   11.71    0.65
  -6   5  -3   11.69    0.81
   6   5   3   11.93    0.57
  -6  -5   3   11.29    0.82
   6  -5  -3   11.08    0.74
   6   5   3   10.10    0.77
  -6   5  -3   11.34    0.66
  -7  -5  -3    3.32    0.45
  -7   5   3    3.77    0.33
   7   5  -3    3.50    0.59
  -7   5   3    3.97    0.54
   7   5  -3    3.63    0.54
   7  -5   3    3.95    0.54
   7   5  -3    3.09    0.42
  -7   5   3    3.40    0.51
  -7  -5   3    3.70    0.47
  -7   5  -3    3.53    0.42
   7   5   3    3.47    0.38
  -7  -5   3    3.86    0.57
   7   5   3    3.55    0.55
   7   5   3    4.08    0.56
   7  -5  -3    3.04    0.43
  -7   5  -3    4.04    0.61
  -7  -5   3    3.72    0.58
  -7   5  -3    4.20    0.56
   8   5  -3   57.23    2.30
  -8   5   3   56.95    1.79
  -8   5   3   55.28    2.24
  -8  -5  -3   53.28    1.97
   8   5  -3   57.92    1.99
  -8   5  -3   52.41    1.92
  -8   5  -3   53.22    2.26
   8   5   3   57.16    2.26
  -8  -5   3   57.59    2.01
   8   5   3   55.83    1.85
   8  -5  -3   50.47    1.95
  -9   5   3    9.80    0.91
   9   5  -3    8.82    0.69
  -9  -5  -3    8.71    0.75
  -9   5   3    8.69    0.56
   9   5   3    9.38    0.62
  -9  -5   3   10.52    0.74
   9  -5  -3    8.39    0.74
   9   5   3    9.73    0.94
  -9   5  -3    9.05    0.69
 -10   5   3    3.63    0.43
 -10  -5  -3    3.89    0.57
  10   5  -3    3.79    0.54
 -10   5  -3    3.37    0.51
  10  -5  -3    4.03    0.58
 -10  -5   3    3.25    0.53
  10   5   3    2.87    0.44
 -11   5   3    2.46    0.40
 -11  -5  -3    2.10    0.52
  11   5  -3    2.48    0.53
  11   5   3    2.64    0.45
 -11  -5   3    2.88    0.54
  11  -5  -3    2.04    0.52
 -11   5  -3    2.14    0.48
  12   5  -3    1.87    0.50
 -12   5   3    2.29    0.41
 -12  -5  -3    1.60    0.52
  12  -5  -3    1.59    0.52
 -12  -5   3    1.06    0.48
  12   5   3    1.75    0.42
 -12   5  -3    1.76    0.49
 -13  -5  -3    1.24    0.54
  13   5  -3    1.50    0.52
  13  -5  -3    2.07    0.62
 -13   5  -3    1.85    0.52
 -13  -5   3    2.14    0.55
   0  -6   3   -0.23    0.20
   0  -6   3   -0.15    0.21
   0   6  -3    0.12    0.25
   0   6   3    0.11    0.20
   0   6  -3    0.14    0.18
   0   6   3    0.41    0.22
   0  -6   3    0.10    0.21
   0   6  -3    0.32    0.24
   0  -6  -3    0.08    0.19
  -1   6   3  160.11    5.09
  -1   6   3  168.74    5.10
   1   6  -3  162.02    5.18
  -1  -6  -3  164.21    5.06
   1   6  -3  162.58    5.19
   1  -6   3  158.11    5.17
   1   6  -3  165.09    4.67
   1  -6   3  150.09    5.14
  -1  -6   3  159.06    5.18
   1   6   3  157.39    5.08
  -1   6  -3  161.38    4.66
   1   6   3  161.72    5.10
  -1  -6   3  174.30    5.19
  -1   6  -3  161.11    5.19
  -1   6  -3  168.57    5.21
   1  -6  -3  166.10    5.05
  -1  -6   3  159.21    4.69
   2   6  -3    8.07    0.58
  -2   6   3    8.32    0.53
  -2   6   3    7.94    0.53
   2  -6   3    7.40    0.57
   2   6  -3    8.61    0.48
   2  -6   3    8.95    0.59
   2   6  -3    8.16    0.59
  -2  -6  -3    8.88    0.46
  -2  -6  -3    8.81    0.53
  -2   6  -3    8.89    0.64
   2   6   3    8.53    0.54
  -2  -6   3    9.29    0.53
   2  -6  -3    8.50    0.50
  -2  -6   3    8.13    0.59
  -2  -6   3    9.14    0.60
   2  -6  -3    7.93    0.44
  -2   6  -3    8.55    0.61
  -2   6  -3    8.68    0.48
   2   6   3    8.11    0.54
  -3  -6  -3   24.36    0.91
   3   6  -3   25.08    0.95
   3   6  -3   21.60    1.09
   3  -6   3   22.69    1.11
   3  -6   3   25.52    1.13
   3   6  -3   26.24    1.14
  -3   6   3   25.48    1.07
  -3  -6  -3   24.84    1.03
  -3   6   3   24.31    1.06
   3  -6  -3   24.31    1.02
  -3   6  -3   26.04    0.94
   3  -6  -3   24.45    0.90
  -3  -6   3   25.20    1.14
  -3   6  -3   24.80    1.14
   3   6   3   24.66    1.07
  -3  -6   3   24.86    1.13
   3   6   3   24.01    1.06
  -3  -6   3   24.21    0.97
  -3   6  -3   23.90    1.12
  -4   6   3    1.25    0.32
   4   6  -3    1.11    0.27
  -4  -6  -3    1.92    0.33
   4  -6   3    1.20    0.35
   4  -6   3    1.03    0.32
   4   6  -3    1.25    0.33
  -4  -6  -3    1.77    0.29
   4   6  -3    1.33    0.36
  -4   6   3    0.59    0.29
   4   6   3    1.30    0.33
  -4   6  -3    0.81    0.31
  -4  -6   3    1.96    0.38
   4  -6  -3    0.82    0.25
  -4   6  -3    0.78    0.30
  -4  -6   3    1.29    0.30
   4   6   3    1.06    0.30
  -4  -6   3    0.60    0.30
   4   6   3    1.14    0.16
   4  -6  -3    1.08    0.30
  -4   6  -3    1.07    0.25
   5  -6   3   13.35    0.83
  -5   6   3   12.74    0.79
   5   6  -3   10.56    0.78
  -5  -6  -3   12.68    0.76
   5   6  -3   11.91    0.82
  -5   6   3   12.58    0.77
   5   6  -3   11.10    0.63
  -5  -6  -3   11.97    0.64
  -5   6   3   11.69    0.43
  -5   6   3   11.36    0.43
  -5   6  -3   10.68    0.75
  -5   6  -3   11.26    0.62
   5  -6  -3   11.29    0.63
   5   6   3   11.61    0.74
   5  -6  -3   10.70    0.72
  -5  -6   3   10.65    0.79
  -5  -6   3   12.31    0.80
   5   6   3   11.40    0.50
  -5  -6   3   11.39    0.67
  -5   6  -3   10.67    0.78
   5   6   3   12.70    0.77
  -6  -6  -3    4.20    0.46
  -6   6   3    3.68    0.28
   6  -6   3    3.62    0.54
  -6  -6  -3    3.59    0.52
  -6   6   3    3.22    0.50
   6   6  -3    3.63    0.43
  -6   6   3    3.44    0.27
   6   6  -3    4.37    0.60
  -6   6   3    3.60    0.52
   6   6  -3    4.29    0.57
  -6  -6   3    4.31    0.49
   6   6   3    3.56    0.32
   6  -6  -3    3.90    0.50
  -6  -6   3    4.85    0.59
  -6   6  -3    3.99    0.56
  -6   6  -3    3.73    0.41
   6   6   3    4.12    0.53
   6   6   3    4.20    0.55
   6  -6  -3    3.05    0.41
  -6   6  -3    3.98    0.55
  -7   6   3   48.95    1.98
  -7   6   3   47.89    1.49
  -7   6   3   42.43    1.93
   7   6  -3   51.72    2.05
   7   6  -3   46.74    1.70
  -7  -6  -3   44.54    1.71
   7   6   3   45.24    1.96
   7  -6  -3   44.19    1.71
  -7   6  -3   47.88    1.69
   7   6   3   49.08    1.58
  -7   6  -3   48.14    2.01
   7   6   3   49.33    1.99
  -7  -6   3   47.16    1.75
  -8   6   3    0.47    0.23
   8   6  -3    0.52    0.33
  -8  -6  -3    0.24    0.33
  -8   6   3    1.11    0.45
   8   6   3    0.78    0.29
   8  -6  -3    0.60    0.35
  -8   6  -3   -0.37    0.36
   8   6   3    0.37    0.43
  -8   6  -3    0.14    0.30
  -8  -6   3    0.54    0.34
   9   6  -3    7.95    0.69
  -9   6   3    8.47    0.53
  -9   6   3    7.98    0.84
  -9  -6  -3    8.12    0.74
   9   6   3    8.35    0.59
   9  -6  -3    8.80    0.76
   9   6   3    8.92    0.89
  -9  -6   3    7.11    0.70
  -9   6  -3    8.70    0.66
 -10   6   3    1.35    0.30
  10   6  -3    1.12    0.41
 -10  -6  -3    0.63    0.42
 -10  -6   3    1.55    0.46
  10   6   3    1.22    0.36
 -10   6  -3    0.70    0.39
  10  -6  -3    1.20    0.44
 -11   6   3    2.29    0.37
 -11  -6  -3    2.28    0.54
  11   6  -3    2.16    0.50
  11  -6  -3    2.13    0.55
  11   6   3    2.09    0.42
 -11  -6   3    2.85    0.55
 -11   6  -3    2.46    0.49
 -12  -6  -3    3.12    0.60
  12   6  -3    2.05    0.55
  12  -6  -3    2.10    0.60
 -12  -6   3    2.53    0.58
  12   6   3    2.50    0.46
 -12   6  -3    2.94    0.54
  13   6  -3    2.83    0.59
 -13  -6  -3    2.15    0.60
 -13   6  -3    2.51    0.56
  13  -6  -3    2.31    0.61
 -13  -6   3    3.72    0.69
   0   7   3    0.12    0.21
   0   7  -3   -0.05    0.25
   0  -7   3    0.03    0.25
   0   7  -3   -0.21    0.21
   0   7  -3    0.05    0.17
   0  -7  -3    0.10    0.20
   0  -7   3    0.18    0.24
   0  -7   3    0.03    0.20
   0   7   3    0.01    0.21
   1   7  -3   82.14    2.87
  -1   7   3   83.87    2.79
   1  -7   3   81.16    2.86
  -1  -7  -3   85.72    2.75
  -1   7   3   82.52    2.78
   1   7  -3   82.95    2.51
   1   7  -3   82.54    2.88
   1  -7   3   84.50    2.85
  -1  -7   3   79.25    2.83
   1   7   3   81.95    2.78
  -1  -7   3   84.35    2.57
   1   7   3   82.27    2.79
   1  -7  -3   83.40    2.73
  -1   7  -3   83.68    2.51
  -1  -7   3   81.20    2.86
  -1   7  -3   84.48    2.89
  -1   7  -3   78.30    2.87
   2   7  -3    2.75    0.42
   2   7  -3    2.98    0.32
  -2   7   3    3.78    0.42
  -2  -7  -3    3.07    0.37
   2   7  -3    3.06    0.44
  -2   7   3    2.91    0.38
   2  -7   3    2.39    0.39
  -2  -7  -3    2.84    0.32
  -2   7  -3    3.77    0.47
  -2  -7   3    2.95    0.42
  -2   7  -3    2.41    0.39
   2   7   3    2.72    0.37
   2   7   3    2.88    0.37
  -2   7  -3    2.53    0.31
   2  -7  -3    3.56    0.38
  -2  -7   3    3.27    0.37
  -2  -7   3    2.69    0.41
  -3   7   3    4.96    0.48
   3   7  -3    5.31    0.55
   3   7  -3    5.49    0.56
  -3  -7  -3    5.22    0.42
  -3   7   3    5.04    0.49
   3   7  -3    5.25    0.42
   3  -7   3    5.62    0.57
  -3  -7  -3    5.40    0.49
   3   7   3    5.96    0.53
  -3  -7   3    5.54    0.47
  -3  -7   3    5.16    0.56
   3  -7  -3    5.49    0.48
  -3   7  -3    5.77    0.57
  -3   7  -3    4.53    0.52
   3  -7  -3    4.85    0.40
  -3   7  -3    5.07    0.40
   3   7   3    4.84    0.50
  -4   7   3   47.84    1.83
   4   7  -3   46.43    1.87
  -4  -7  -3   48.20    1.78
   4  -7   3   43.28    1.85
  -4  -7  -3   47.74    1.60
   4   7  -3   46.43    1.87
  -4   7   3   49.51    1.83
   4   7  -3   46.22    1.59
  -4   7  -3   48.15    1.58
   4  -7  -3   48.76    1.60
   4   7   3   45.29    1.80
  -4   7  -3   44.86    1.87
  -4  -7   3   48.28    1.65
   4   7   3   45.32    1.81
   4  -7  -3   45.68    1.74
  -4   7  -3   46.07    1.89
  -4  -7   3   44.41    1.85
   5   7  -3   15.05    0.93
   5   7  -3   16.28    0.97
   5  -7   3   16.41    0.95
  -5  -7  -3   14.56    0.76
  -5   7   3   15.32    0.89
  -5   7   3   14.69    0.88
   5   7  -3   14.29    0.74
  -5  -7  -3   14.32    0.87
  -5  -7   3   14.50    0.95
  -5   7  -3   16.01    0.75
  -5   7  -3   15.99    0.96
  -5  -7   3   13.50    0.79
  -5   7  -3   16.38    0.95
   5   7   3   16.29    0.91
   5   7   3   15.18    0.58
   5  -7  -3   14.57    0.76
   5   7   3   14.53    0.88
   6   7  -3    7.59    0.74
  -6   7   3    7.14    0.71
   6   7  -3    7.78    0.59
  -6  -7  -3    7.88    0.60
  -6   7   3    6.61    0.68
  -6   7  -3    6.57    0.70
   6   7   3    9.00    0.78
   6   7   3    7.75    0.42
  -6  -7   3    7.12    0.63
   6  -7  -3    7.14    0.59
  -6   7  -3    7.37    0.54
   6   7   3    7.08    0.70
  -7   7   3    5.25    0.66
   7   7  -3    6.06    0.72
  -7   7   3    5.64    0.33
   7   7  -3    5.09    0.53
  -7  -7  -3    5.66    0.58
  -7  -7   3    5.95    0.60
  -7   7  -3    5.16    0.50
   7   7   3    5.29    0.42
  -7   7  -3    5.54    0.68
   7  -7  -3    5.28    0.57
   7   7   3    5.92    0.69
  -8   7   3   24.15    1.37
  -8   7   3   27.33    0.92
  -8  -7  -3   26.85    1.24
   8   7  -3   27.36    1.20
   8   7   3   26.53    1.03
   8   7   3   27.57    1.48
  -8  -7   3   28.76    1.28
  -8   7  -3   26.19    1.16
   8  -7  -3   27.39    1.25
  -9   7   3    3.12    0.60
  -9  -7  -3    3.45    0.54
   9   7  -3    4.51    0.54
  -9   7   3    3.35    0.32
   9  -7  -3    3.77    0.56
  -9  -7   3    3.00    0.53
   9   7   3    3.84    0.69
   9   7   3    3.30    0.39
  -9   7  -3    2.25    0.43
 -10  -7  -3    1.63    0.49
  10   7  -3    2.08    0.44
 -10  -7   3    1.33    0.46
  10  -7  -3    2.38    0.53
  10   7   3    1.66    0.36
 -10   7  -3    2.19    0.43
 -11  -7  -3    7.19    0.79
  11   7  -3    5.92    0.67
 -11  -7   3    7.17    0.78
  11  -7  -3    7.36    0.81
  11   7   3    6.28    0.58
 -11   7  -3    7.82    0.70
 -12  -7  -3   -0.21    0.44
  12   7  -3    0.37    0.43
 -12  -7   3    0.26    0.44
 -12   7  -3    0.84    0.41
  12  -7  -3   -0.06    0.45
   0   8  -3    5.03    0.54
   0  -8   3    5.64    0.55
   0   8   3    6.70    0.54
   0   8  -3    5.62    0.41
   0   8   3    4.70    0.48
   0  -8   3    5.21    0.47
   0   8  -3    5.36    0.55
  -1   8   3   43.91    1.66
   1   8  -3   41.14    1.74
   1   8  -3   42.30    1.44
   1  -8   3   44.01    1.74
   1   8  -3   43.68    1.75
  -1  -8   3   41.53    1.73
  -1  -8   3   43.59    1.53
  -1   8  -3   43.62    1.44
  -1   8  -3   41.43    1.73
  -1   8  -3   41.88    1.73
   1   8   3   44.32    1.66
   1   8   3   42.34    1.65
  -2   8   3   15.97    0.83
   2  -8   3   13.00    0.84
  -2  -8  -3   13.88    0.68
   2   8  -3   13.72    0.85
  -2   8   3   11.92    0.75
   2   8  -3   12.96    0.86
   2   8  -3   13.16    0.67
   2   8   3   15.01    0.80
  -2   8  -3   14.11    0.66
  -2   8  -3   13.53    0.84
  -2  -8   3   13.22    0.83
  -2  -8   3   12.98    0.72
   2   8   3   15.70    0.82
  -2   8  -3   14.02    0.88
  -3   8   3    1.55    0.36
   3   8  -3    1.46    0.38
  -3   8   3    1.86    0.37
  -3  -8  -3    2.15    0.31
   3  -8   3    1.78    0.39
   3   8  -3    2.20    0.43
   3   8  -3    1.27    0.29
   3   8   3    1.75    0.39
  -3   8  -3    1.47    0.39
  -3   8  -3    1.31    0.28
  -3  -8   3    1.92    0.43
   3   8   3    1.79    0.39
  -3   8  -3    1.39    0.38
  -3  -8   3    1.17    0.33
  -4   8   3    8.63    0.68
   4   8  -3    8.30    0.57
   4   8  -3    9.64    0.79
   4   8  -3    9.44    0.75
  -4   8   3    8.90    0.70
   4  -8   3    7.55    0.72
  -4  -8  -3    8.69    0.58
  -4   8  -3   10.20    0.76
  -4  -8   3    9.51    0.78
   4   8   3    9.44    0.72
  -4  -8   3    8.56    0.62
  -4   8  -3    8.84    0.79
  -4   8  -3    9.41    0.56
   4   8   3    8.49    0.68
  -5  -8  -3   10.73    0.66
   5   8  -3   10.74    0.64
   5   8  -3   11.33    0.87
  -5   8   3   10.70    0.79
  -5   8   3   11.82    0.84
  -5   8  -3   10.62    0.85
   5   8   3   10.97    0.82
   5   8   3   10.78    0.82
  -5  -8   3   10.33    0.71
  -5   8  -3   11.89    0.63
  -6  -8  -3   78.80    2.56
   6   8  -3   76.37    2.93
   6   8  -3   77.19    2.49
  -6   8   3   74.31    2.85
  -6   8   3   78.61    2.89
   6  -8  -3   79.92    2.56
  -6   8  -3   78.24    2.46
   6   8   3   76.31    2.88
   6   8   3   75.16    2.24
  -6   8  -3   72.49    2.89
  -6  -8   3   74.24    2.57
   7   8  -3   17.61    0.89
  -7  -8  -3   16.90    0.94
  -7   8   3   17.32    1.08
   7   8  -3   17.66    1.13
  -7   8  -3   18.69    1.18
  -7   8  -3   17.87    0.85
   7   8   3   16.24    1.11
   7   8   3   16.82    0.69
  -7  -8   3   15.57    0.94
   7  -8  -3   16.75    0.95
  -8   8   3    9.56    0.91
   8   8  -3    6.99    0.65
  -8  -8  -3    9.02    0.77
   8  -8  -3    8.89    0.76
   8   8   3    7.07    0.85
  -8   8  -3    8.74    0.64
   8   8   3    9.03    0.51
  -8  -8   3    9.67    0.76
   9   8  -3    4.57    0.56
  -9  -8  -3    3.83    0.58
  -9   8   3    4.41    0.73
  -9  -8   3    3.87    0.59
   9  -8  -3    4.71    0.63
   9   8   3    4.60    0.42
  -9   8  -3    4.17    0.51
 -10  -8  -3    7.35    0.78
  10   8  -3    5.26    0.63
 -10   8  -3    6.39    0.63
 -10  -8   3    5.34    0.69
  10  -8  -3    5.35    0.70
 -11  -8  -3    2.58    0.58
  11   8  -3    3.37    0.54
 -11   8  -3    2.98    0.52
 -11  -8   3    3.17    0.61
 -12  -8  -3    0.61    0.51
  12   8  -3    1.40    0.49
 -12  -8   3    1.53    0.54
 -12   8  -3    2.47    0.51
   0   9   3   -0.08    0.16
   0   9  -3    0.93    0.37
   0   9   3    1.08    0.34
   0  -9   3    0.92    0.34
   0   9  -3    0.53    0.24
   0  -9   3    0.59    0.32
   0   9  -3    0.66    0.36
   1   9  -3   35.36    1.58
  -1   9   3   35.90    1.50
   1   9  -3   34.37    1.26
  -1  -9  -3   36.97    1.32
   1  -9   3   36.30    1.38
   1  -9   3   36.04    1.58
   1   9  -3   35.57    1.59
  -1  -9   3   35.15    1.57
  -1  -9   3   37.53    1.39
   1   9   3   33.27    1.47
  -1   9  -3   34.53    1.56
  -1   9  -3   37.23    1.27
  -1   9  -3   36.13    1.60
  -2  -9  -3    4.85    0.46
  -2   9   3    5.23    0.55
   2   9  -3    4.65    0.58
   2   9  -3    4.24    0.57
   2  -9   3    3.71    0.54
   2   9  -3    5.33    0.44
   2   9   3    4.38    0.53
  -2   9  -3    4.48    0.57
  -2   9  -3    4.72    0.40
  -2  -9   3    5.11    0.50
  -2  -9   3    4.50    0.56
  -2   9  -3    4.14    0.57
   3   9  -3   31.83    1.18
  -3  -9  -3   33.13    1.24
  -3   9   3   31.76    1.40
   3   9  -3   29.63    1.47
   3   9  -3   33.15    1.51
  -3   9  -3   32.01    1.16
  -3   9  -3   30.05    1.48
   3   9   3   28.76    1.38
  -3  -9   3   31.55    1.27
  -3   9  -3   32.63    1.47
   3   9   3   27.34    1.36
  -4  -9  -3    1.53    0.35
   4   9  -3    1.70    0.33
   4   9  -3    1.64    0.45
  -4   9   3    2.11    0.44
   4   9   3    2.42    0.47
  -4   9  -3    1.54    0.45
   4   9   3    2.21    0.46
  -4  -9   3    2.16    0.41
  -4   9  -3    1.48    0.31
  -5   9   3    2.73    0.50
  -5  -9  -3    3.36    0.46
   5   9  -3    2.59    0.38
   5   9  -3    2.37    0.54
   5   9   3    3.13    0.55
   5   9   3    2.83    0.53
  -5   9  -3    3.24    0.57
  -5   9  -3    2.83    0.37
  -5  -9   3    2.82    0.47
  -6   9   3    6.79    0.73
   6   9  -3    7.80    0.84
  -6  -9  -3    8.31    0.68
   6   9  -3    6.96    0.58
  -6  -9   3    6.91    0.67
  -6   9  -3    8.69    0.57
   6   9   3    7.23    0.75
  -6   9  -3    6.44    0.77
   7   9  -3   13.50    0.79
  -7  -9  -3   13.58    0.87
  -7   9   3   13.14    1.00
  -7   9  -3   13.49    0.75
   7   9   3   15.47    1.04
  -7  -9   3   12.10    0.85
  -8   9   3    1.68    0.50
   8   9  -3    1.84    0.42
  -8  -9  -3    2.70    0.51
   8   9   3    3.06    0.65
  -8   9  -3    2.84    0.43
  -8  -9   3    1.94    0.48
  -9  -9  -3   15.32    1.02
   9   9  -3   15.53    0.92
  -9   9   3   17.42    1.25
  -9  -9   3   17.28    1.06
  -9   9  -3   16.09    0.87
 -10  -9  -3    2.98    0.59
  10   9  -3    3.91    0.54
 -10   9  -3    3.50    0.49
 -10  -9   3    2.01    0.54
  11   9  -3    3.58    0.56
 -11  -9  -3    3.92    0.67
 -11   9  -3    3.14    0.50
 -11  -9   3    4.02    0.68
   0  10  -3   80.81    2.95
   0  10  -3   79.29    2.93
   0  10   3   75.84    2.82
   0 -10   3   80.13    2.61
   0  10  -3   78.40    2.44
   0  10   3   77.81    2.83
  -1 -10  -3   34.26    1.23
   1 -10   3   31.23    1.30
  -1  10   3   31.60    1.41
   1  10  -3   28.94    1.46
  -1  10   3   30.17    1.39
   1  10  -3   31.02    1.14
  -1  10  -3   30.91    1.48
   1  10   3   23.56    1.30
  -1  10  -3   30.68    1.12
   1  10   3   31.15    1.40
  -1 -10   3   30.48    1.28
  -2  10   3   24.68    1.27
   2  10  -3   24.60    1.33
   2  10  -3   26.84    1.05
  -2 -10  -3   27.97    1.14
  -2  10   3   28.53    1.32
  -2  10  -3   24.64    1.33
  -2 -10   3   26.90    1.18
   2  10   3   27.39    1.30
  -2  10  -3   26.49    1.03
   3  10  -3   31.98    1.23
  -3 -10  -3   33.40    1.31
   3  10  -3   30.61    1.57
  -3  10   3   31.75    1.49
  -3  10   3   31.99    1.49
   3  10   3   34.88    1.51
  -3 -10   3   32.29    1.36
  -3  10  -3   35.23    1.21
  -3  10  -3   33.47    1.59
   4  10  -3    1.73    0.51
  -4 -10  -3    2.29    0.42
  -4  10   3    2.56    0.50
   4  10  -3    1.78    0.34
  -4  10  -3    2.34    0.34
  -4  10  -3    2.56    0.54
  -4 -10   3    2.31    0.43
   4  10   3    1.86    0.44
   5  10  -3    2.12    0.37
  -5 -10  -3    2.70    0.45
  -5  10   3    2.61    0.52
   5  10  -3    2.99    0.61
  -5 -10   3    2.63    0.47
  -5  10  -3    2.57    0.56
   5  10   3    2.45    0.52
  -5  10  -3    2.05    0.34
  -6 -10  -3   17.14    0.96
   6  10  -3   17.11    0.87
  -6  10   3   18.39    1.14
  -6  10  -3   17.10    0.83
  -6  10  -3   17.35    1.16
  -6 -10   3   18.63    1.02
   6  10   3   18.84    1.15
  -7  10   3    2.06    0.55
  -7 -10  -3    1.39    0.45
   7  10  -3    1.54    0.38
  -7 -10   3    2.26    0.50
   7  10   3    3.11    0.63
  -7  10  -3    1.73    0.36
  -8 -10  -3    8.83    0.80
   8  10  -3    7.78    0.67
  -8  10   3    8.73    0.94
  -8 -10   3    9.20    0.82
   8  10   3    7.70    0.93
  -8  10  -3    7.14    0.59
  -9 -10  -3    4.42    0.65
   9  10  -3    4.76    0.57
  -9  10  -3    4.80    0.52
  -9 -10   3    5.19    0.70
  10  10  -3    1.71    0.45
 -10 -10  -3    1.61    0.55
 -10  10  -3    1.04    0.38
 -10 -10   3    1.52    0.57
  11  10  -3   27.12    1.27
 -11 -10  -3   25.16    1.46
 -11 -10   3   25.64    1.45
   0  11   3    3.34    0.54
   0 -11   3    2.71    0.48
   0  11  -3    3.24    0.37
   0  11   3    4.17    0.57
   0  11  -3    2.83    0.55
  -1  11   3   28.43    1.35
   1  11  -3   26.62    1.42
  -1  11   3   27.49    1.35
  -1 -11  -3   27.30    1.17
   1 -11   3   25.47    1.21
   1  11  -3   26.30    1.03
  -1  11  -3   25.66    1.38
  -1  11  -3   26.02    1.02
   1  11   3   26.72    1.33
  -1 -11   3   26.20    1.21
  -2  11   3    6.80    0.72
   2  11  -3    7.82    0.83
  -2 -11  -3    7.65    0.63
  -2  11   3    8.23    0.77
   2  11  -3    7.26    0.52
  -2  11  -3    7.51    0.81
   2  11   3    8.14    0.76
  -2  11  -3    7.65    0.53
  -2 -11   3    7.00    0.67
   3  11  -3    0.13    0.37
  -3 -11  -3    0.42    0.33
  -3  11   3    0.32    0.34
   3  11  -3   -0.06    0.25
   3  11   3    0.53    0.39
  -3 -11   3    0.50    0.34
  -3  11  -3   -0.06    0.35
  -3  11  -3    0.48    0.25
   4  11  -3    1.83    0.53
   4  11  -3    2.00    0.35
  -4 -11  -3    2.12    0.42
  -4  11   3    2.49    0.53
  -4  11  -3    1.78    0.50
  -4 -11   3    2.07    0.46
   4  11   3    1.53    0.48
  -4  11  -3    1.33    0.31
  -5 -11  -3    2.69    0.48
   5  11  -3    1.76    0.35
  -5  11   3    2.08    0.52
  -5 -11   3    0.89    0.41
  -5  11  -3    1.52    0.54
  -5  11  -3    2.03    0.34
   5  11   3    1.13    0.47
   6  11  -3   18.51    0.91
  -6  11   3   19.48    1.22
  -6 -11  -3   19.25    1.05
   6  11   3   21.05    1.29
  -6 -11   3   16.11    1.03
  -6  11  -3   19.25    0.86
   7  11  -3    5.74    0.56
  -7  11   3    5.60    0.78
  -7 -11  -3    5.14    0.65
  -7  11  -3    6.96    0.54
   7  11   3    5.48    0.77
  -7 -11   3    5.10    0.67
  -8 -11  -3    1.36    0.49
   8  11  -3    1.25    0.38
  -8  11   3    0.16    0.53
  -8 -11   3    1.22    0.49
  -8  11  -3    0.79    0.32
   9  11  -3    1.23    0.40
  -9 -11  -3    0.06    0.44
  -9 -11   3    0.30    0.45
  10  11  -3    2.21    0.48
 -10 -11  -3    2.70    0.65
 -10 -11   3    2.57    0.62
   0 -12   3    2.30    0.48
   0  12  -3    3.12    0.60
   0  12  -3    2.94    0.35
   0  12   3    2.10    0.50
   0 -12  -3    2.73    0.47
  -1 -12  -3    3.41    0.51
   1 -12   3    4.05    0.55
   1  12  -3    2.79    0.55
   1  12  -3    3.09    0.36
  -1  12   3    3.12    0.56
  -1  12  -3    2.28    0.54
   1  12   3    2.34    0.52
  -1  12  -3    2.94    0.35
  -1 -12   3    3.91    0.55
   2 -12   3    8.97    0.77
  -2  12   3    8.80    0.83
   2  12  -3    6.66    0.82
   2  12  -3    8.10    0.53
  -2 -12  -3    8.40    0.72
  -2  12  -3    8.43    0.51
   2  12   3    8.26    0.82
  -2  12  -3    8.08    0.88
  -2 -12   3    7.00    0.70
  -3  12   3    4.32    0.63
   3  12  -3    4.17    0.42
  -3 -12  -3    4.89    0.56
   3  12  -3    4.99    0.76
  -3  12  -3    5.34    0.73
  -3  12  -3    4.47    0.40
  -3 -12   3    3.10    0.53
   3  12   3    4.59    0.66
  -4 -12  -3   11.19    0.80
  -4  12   3   10.70    0.92
   4  12  -3   11.28    0.64
   4  12   3   12.17    0.96
  -4  12  -3   11.85    0.97
  -4  12  -3   11.80    0.61
  -4 -12   3   10.95    0.83
   5  12  -3    5.97    0.52
  -5  12   3    6.44    0.79
  -5 -12  -3    7.62    0.71
   5  12   3    6.82    0.83
  -5  12  -3    6.82    0.50
  -5 -12   3    6.70    0.71
  -6  12   3    1.28    0.52
  -6 -12  -3    1.42    0.46
   6  12  -3    1.59    0.36
   6  12   3    2.81    0.67
  -6 -12   3    1.17    0.45
  -7 -12  -3    3.16    0.59
  -7  12   3    3.17    0.69
   7  12  -3    3.76    0.47
  -7 -12   3    4.80    0.67
  -8 -12  -3    2.09    0.54
  -8 -12   3    1.24    0.51
  -9 -12  -3    3.50    0.67
  -9 -12   3    1.72    0.57
   0  13  -3    2.86    0.60
   0 -13  -3    2.84    0.49
   0  13   3    1.91    0.53
   0 -13   3    2.87    0.53
  -1  13   3    6.94    0.79
   1  13  -3    7.05    0.84
   1 -13   3    6.49    0.72
  -1 -13  -3    7.90    0.72
  -1 -13   3    6.49    0.71
   1  13   3    7.53    0.82
  -1  13  -3    8.05    0.88
   2  13  -3    2.73    0.34
  -2 -13  -3    2.90    0.52
   2 -13   3    1.80    0.50
  -2  13   3    3.21    0.60
   2  13   3    3.47    0.62
  -2  13  -3    2.93    0.63
  -2 -13   3    2.76    0.53
  -3 -13  -3   39.01    1.60
   3 -13   3   38.18    1.64
  -3  13   3   33.73    1.74
   3  13   3   35.48    1.78
  -3 -13   3   36.56    1.61
  -4  13   3    5.81    0.77
  -4 -13  -3    6.25    0.68
  -4 -13   3    4.74    0.64
   4  13   3    5.80    0.79
  -5  13   3    5.45    0.78
  -5 -13  -3    6.38    0.71
   5  13   3    6.75    0.87
  -5 -13   3    5.54    0.71
  -6  13   3    0.17    0.48
  -6 -13  -3    1.00    0.46
   6  13   3    1.36    0.56
  -6 -13   3    0.66    0.45
  -7 -13  -3    6.69    0.78
  -7 -13   3    5.81    0.77
  -8 -13  -3    0.96    0.52
  -8 -13   3    0.70    0.51
   0 -14   3   11.20    0.94
   0 -14  -3   13.59    0.93
   0  14   3    9.51    0.96
  -1 -14  -3    1.24    0.46
   1 -14   3    1.86    0.51
  -1  14   3    1.80    0.56
   1  14   3    1.63    0.54
   1 -14  -3    2.28    0.51
  -1 -14   3    1.85    0.49
   2 -14   3    0.13    0.39
  -2 -14  -3   -0.02    0.37
  -2  14   3    0.20    0.45
  -2 -14   3   -0.27    0.37
   2  14   3   -0.37    0.41
   3 -14   3    7.00    0.78
  -3 -14  -3    7.19    0.77
  -3  14   3    6.10    0.80
  -3 -14   3    5.46    0.71
   3  14   3    4.36    0.74
  -4  14   3    1.99    0.62
   4 -14   3    4.50    0.69
  -4 -14  -3    4.19    0.61
  -4 -14   3    4.78    0.67
   4  14   3    3.29    0.71
  -5  14   3    4.94    0.78
  -5 -14  -3    4.40    0.65
  -5 -14   3    4.60    0.68
   5  14   3    5.19    0.84
  -6 -14  -3   16.26    1.10
  -6 -14   3   17.27    1.14
  -7 -14  -3    0.77    0.49
  -7 -14   3    1.08    0.50
   0 -15   3    0.34    0.44
   0 -15  -3    0.58    0.43
   0  15   3    0.20    0.47
   1 -15   3    4.36    0.68
  -1 -15  -3    5.19    0.70
  -1  15   3    5.58    0.82
  -1 -15   3    4.70    0.68
   1  15   3    4.11    0.75
   1 -15  -3    6.21    0.74
   2 -15   3   13.53    1.06
  -2 -15  -3   12.64    0.95
  -2  15   3   11.76    1.12
  -2 -15   3   14.72    1.03
   2  15   3   14.68    1.16
  -3  15   3    0.56    0.53
   3 -15   3    0.65    0.49
  -3 -15  -3   -0.13    0.40
  -3 -15   3    1.09    0.48
   3  15   3   -0.19    0.49
   4 -15   3   -0.47    0.45
  -4 -15  -3    0.22    0.42
  -4  15   3    0.08    0.49
  -4 -15   3   -0.02    0.42
  -5 -15  -3    1.32    0.54
   5 -15   3    1.56    0.56
  -5 -15   3    1.94    0.58
   0  16   3    4.52    0.79
   0 -16   3    4.42    0.71
   1 -16   3    1.90    0.58
  -1  16   3    0.97    0.57
   1  16   3    0.46    0.55
  -1 -16   3    0.45    0.49
   2 -16   3    5.70    0.78
  -2  16   3    4.95    0.85
  -2 -16   3    5.44    0.77
   3 -16   3    2.39    0.62
  -3 -16   3    3.00    0.63
   0   0  -4  406.67   12.17
   0   0   4  404.71   12.18
   0   0  -4  411.55   12.17
   0   0   4  411.93   12.18
   1   0  -4  765.25   19.65
  -1   0  -4  759.94   21.42
  -1   0  -4  648.21   19.65
  -1   0  -4  738.76   21.41
  -1   0  -4  758.01   19.66
   1   0  -4  694.40   21.40
   1   0  -4  617.82   19.64
  -1   0   4  746.82   21.41
   1   0   4  739.90   21.42
   1   0   4  713.49   21.41
  -1   0   4  729.28   21.41
   2   0   4  299.40    9.05
  -2   0   4  302.14    9.04
  -2   0   4  308.88    8.24
  -2   0  -4  309.35    9.04
   2   0  -4  299.66    8.27
   2   0  -4  263.85    9.01
  -2   0  -4  301.87    9.04
   2   0   4  304.11    8.26
  -2   0   4  308.54    9.04
   2   0  -4  303.46    9.03
   2   0  -4  301.96    8.27
   2   0   4  298.68    9.05
  -2   0   4  294.39    8.24
  -2   0  -4  302.24    8.28
   3   0  -4  145.69    4.47
   3   0  -4  144.50    4.47
   3   0   4  147.91    4.50
  -3   0   4  141.58    4.04
  -3   0  -4  140.25    4.48
  -3   0   4  142.48    4.49
  -3   0   4  141.15    4.05
  -3   0  -4  144.82    4.09
   3   0   4  138.76    4.49
   3   0   4  144.93    4.06
  -3   0  -4  148.94    4.50
  -3   0   4  147.35    4.49
   3   0  -4  144.05    4.08
   4   0  -4   12.25    0.55
  -4   0  -4   11.38    0.66
  -4   0  -4   11.88    0.56
   4   0   4   12.52    0.53
   4   0  -4   12.43    0.65
   4   0  -4   13.21    0.64
  -4   0  -4   12.62    0.64
  -4   0   4   11.80    0.52
  -4   0   4   11.60    0.63
  -4   0   4   11.92    0.65
   4   0   4   12.27    0.66
  -4   0   4   12.27    0.51
   4   0   4   11.85    0.64
   5   0  -4    0.68    0.22
   5   0   4    1.08    0.23
   5   0  -4    0.80    0.27
   5   0   4    1.49    0.32
  -5   0  -4    1.03    0.25
  -5   0   4    1.02    0.29
  -5   0  -4    0.81    0.27
   5   0   4    1.33    0.29
  -5   0   4    0.80    0.28
   5   0  -4    0.96    0.29
  -5   0  -4    1.18    0.28
  -5   0   4    0.61    0.20
   6   0  -4    0.66    0.29
  -6   0   4    0.66    0.30
  -6   0   4    0.38    0.21
  -6   0  -4    0.59    0.25
   6   0   4    0.03    0.25
  -6   0  -4    0.47    0.29
   6   0  -4    0.33    0.28
   6   0   4    0.22    0.26
  -6   0   4    0.61    0.28
   6   0   4    0.34    0.22
   6   0  -4    0.34    0.21
  -6   0  -4    0.39    0.27
  -7   0  -4    2.91    0.49
  -7   0   4    2.89    0.35
  -7   0   4    3.14    0.48
   7   0  -4    3.12    0.39
  -7   0   4    3.11    0.47
  -7   0  -4    2.51    0.38
   7   0   4    3.77    0.51
   7   0   4    2.77    0.36
   7   0   4    3.30    0.48
  -7   0  -4    2.72    0.44
   7   0  -4    3.43    0.48
   8   0  -4    3.96    0.49
   8   0   4    4.75    0.62
  -8   0  -4    4.36    0.58
   8   0   4    4.68    0.48
  -8   0   4    5.12    0.63
   8   0   4    5.27    0.63
  -8   0   4    6.01    0.67
   8   0  -4    5.53    0.62
  -8   0   4    5.32    0.48
  -8   0  -4    4.44    0.49
   9   0   4    0.21    0.29
  -9   0   4    0.25    0.30
  -9   0   4   -0.20    0.35
   9   0  -4   -0.03    0.31
  -9   0  -4   -0.02    0.32
   9   0   4   -0.17    0.35
 -10   0  -4   -0.35    0.33
  10   0   4   -0.07    0.31
  10   0  -4    0.02    0.34
 -10   0   4    0.49    0.34
  11   0  -4    1.72    0.49
 -11   0  -4    2.66    0.52
 -11   0   4    2.52    0.47
 -12   0   4   10.56    0.79
  12   0  -4    9.57    0.88
 -12   0  -4   10.06    0.87
 -13   0  -4    0.20    0.44
 -13   0   4    0.38    0.41
  13   0  -4    0.10    0.42
 -14   0   4    1.69    0.52
 -14   0  -4    1.57    0.55
  14   0  -4    0.98    0.54
   0   1  -4   98.22    3.12
   0  -1   4   99.50    2.83
   0  -1   4  101.85    3.13
   0  -1   4  101.38    3.12
   0   1  -4   99.24    3.12
   0   1  -4  104.54    2.84
   0   1  -4  102.25    2.84
   0  -1   4  102.61    2.83
   1  -1   4  475.32   14.14
   1   1  -4  462.22   12.96
   1   1  -4  470.83   14.13
   1   1  -4  473.07   12.97
  -1   1   4  453.89   14.06
   1  -1   4  476.27   12.96
   1  -1   4  484.51   14.15
   1  -1   4  461.45   12.96
  -1  -1  -4  462.30   14.06
  -1  -1  -4  480.17   14.06
   1   1  -4  486.66   14.13
  -1   1   4  486.95   14.06
   1   1   4  457.76   14.07
  -1  -1   4  469.02   12.95
  -1  -1   4  493.26   14.14
  -1   1  -4  476.38   14.14
   1  -1  -4  492.76   14.05
  -1  -1   4  452.36   14.13
   1   1   4  477.02   14.08
  -1  -1   4  480.17   12.95
  -1   1  -4  470.56   12.97
  -1   1  -4  447.04   14.13
   1  -1  -4  473.44   14.05
  -2   1   4  796.96   25.14
  -2  -1  -4  838.60   23.09
   2   1  -4  848.29   23.13
   2  -1   4  859.27   25.20
   2   1  -4  859.36   23.13
   2  -1   4  861.69   23.12
   2   1  -4  827.37   25.18
   2  -1   4  859.89   25.20
  -2  -1  -4  837.42   25.14
   2   1  -4  864.15   25.19
  -2   1   4  847.83   25.14
  -2  -1  -4  899.03   25.15
  -2   1  -4  865.28   25.20
   2   1   4  842.40   25.16
  -2   1  -4  818.25   25.18
  -2  -1   4  843.36   23.11
  -2   1  -4  847.99   23.14
  -2  -1   4  844.16   23.12
   2   1   4  849.60   23.04
   2   1   4  876.49   25.16
   2  -1  -4  854.08   25.13
   2  -1  -4  848.12   23.07
   2  -1  -4  719.33   23.06
  -2  -1   4  867.25   25.19
   2  -1  -4  842.22   25.13
  -2  -1   4  822.43   25.19
  -3   1   4  223.82    6.61
   3   1  -4  217.84    6.06
   3  -1   4  215.79    6.04
  -3  -1  -4  208.89    6.60
   3   1  -4  218.50    6.63
  -3   1   4  222.20    6.61
   3  -1   4  214.04    6.64
  -3   1   4  211.49    5.97
  -3  -1  -4  218.17    6.04
  -3  -1  -4  215.84    6.60
  -3   1   4  218.84    5.97
   3   1  -4  210.44    6.62
   3  -1   4  205.32    6.63
  -3  -1   4  209.46    6.63
   3  -1  -4  214.73    6.59
   3   1   4  214.84    6.61
   3   1   4  215.86    6.62
  -3   1  -4  219.08    6.63
  -3  -1   4  221.70    6.04
  -3  -1   4  215.51    6.03
   3  -1  -4  217.73    6.02
   3  -1  -4  216.70    6.59
   3   1   4  214.26    5.99
  -3   1  -4  229.33    6.65
  -3   1  -4  215.32    6.06
   3  -1  -4  208.96    6.58
  -3  -1   4  214.52    6.64
   4   1  -4  339.61   10.31
  -4   1   4  343.73    9.36
   4   1  -4  316.20   10.29
   4   1  -4  339.27    9.44
  -4  -1  -4  344.76    9.43
  -4  -1  -4  327.50   10.28
  -4   1   4  336.96   10.30
  -4   1   4  348.99   10.31
   4  -1   4  333.49   10.33
  -4  -1  -4  367.95   10.32
   4  -1   4  330.98   10.32
  -4   1   4  342.90    9.36
   4   1   4  331.94   10.31
   4   1   4  338.16    9.38
  -4  -1   4  339.58   10.32
  -4  -1   4  344.25    9.41
   4  -1  -4  336.26   10.28
  -4   1  -4  329.97   10.33
   4   1   4  332.67   10.30
  -4  -1   4  341.76   10.33
  -4   1  -4  344.72   10.32
   4  -1  -4  332.39   10.27
   4  -1  -4  351.96   10.29
  -4  -1   4  333.52   10.32
   4  -1  -4  340.21    9.41
  -4   1  -4  344.22    9.45
   4   1   4  314.97    9.38
  -5  -1  -4   79.63    2.77
  -5   1   4   85.09    2.80
  -5   1   4   82.36    2.44
   5  -1   4   80.64    2.80
  -5   1   4   80.52    2.43
  -5  -1  -4   82.87    2.78
   5  -1   4   79.78    2.80
   5   1  -4   84.26    2.80
  -5   1   4   85.52    2.80
   5   1  -4   82.18    2.78
  -5  -1  -4   82.91    2.51
  -5  -1   4   86.94    2.82
  -5   1  -4   79.74    2.79
   5  -1  -4   85.84    2.51
   5  -1  -4   79.27    2.75
   5   1   4   83.21    2.79
   5   1   4   82.65    2.47
  -5  -1   4   82.09    2.49
  -5  -1   4   77.46    2.78
  -5   1  -4   83.82    2.81
   5   1   4   81.11    2.80
   5  -1  -4   82.62    2.76
   5  -1  -4   81.25    2.75
  -6   1   4   13.89    0.82
   6  -1   4   13.17    0.80
   6   1  -4   15.22    0.71
  -6   1   4   14.49    0.65
  -6  -1  -4   14.53    0.82
   6   1  -4   12.90    0.79
   6   1  -4   15.39    0.83
   6  -1   4   15.48    0.87
  -6  -1  -4   14.58    0.72
  -6   1   4   15.27    0.82
  -6  -1  -4   14.99    0.83
   6  -1   4   15.33    0.71
   6   1   4   13.55    0.66
  -6  -1   4   14.53    0.83
   6   1   4   15.04    0.83
  -6   1  -4   14.99    0.84
   6  -1  -4   15.55    0.71
   6  -1  -4   12.99    0.79
   6  -1  -4   15.34    0.83
  -6   1  -4   14.81    0.84
  -6  -1   4   15.01    0.69
   6   1   4   14.93    0.82
  -6   1  -4   13.92    0.70
  -6  -1   4   16.19    0.84
   7   1  -4    3.83    0.50
  -7   1   4    4.12    0.54
  -7   1   4    4.50    0.52
   7  -1   4    3.55    0.50
   7  -1   4    4.06    0.53
   7   1  -4    3.86    0.52
  -7  -1  -4    3.91    0.43
  -7   1   4    4.08    0.39
  -7  -1  -4    3.72    0.49
   7  -1   4    4.90    0.46
   7   1  -4    4.00    0.43
  -7  -1   4    3.70    0.40
  -7  -1   4    4.24    0.51
   7   1   4    4.64    0.56
  -7   1  -4    3.50    0.41
   7   1   4    4.43    0.55
   7   1   4    3.16    0.39
   7  -1  -4    5.02    0.47
  -7   1  -4    3.55    0.50
   7  -1  -4    4.66    0.54
  -7   1  -4    3.83    0.51
   7  -1  -4    4.58    0.53
  -7  -1   4    3.67    0.54
  -8  -1  -4   31.34    1.45
  -8  -1  -4   30.01    1.25
  -8   1   4   30.34    1.43
  -8   1   4   30.61    1.17
   8  -1   4   28.99    1.43
   8   1  -4   32.48    1.47
   8   1  -4   31.34    1.26
  -8   1   4   29.93    1.43
   8  -1   4   28.87    1.44
   8  -1   4   31.37    1.23
  -8  -1   4   29.39    1.42
   8  -1  -4   30.96    1.26
  -8   1  -4   27.18    1.39
  -8   1  -4   29.17    1.23
  -8  -1   4   29.85    1.19
   8   1   4   32.82    1.47
  -8   1  -4   29.35    1.46
   8  -1  -4   27.99    1.37
   8   1   4   31.30    1.43
   8   1   4   28.97    1.18
   8  -1  -4   29.26    1.39
  -8  -1   4   28.17    1.45
  -9   1   4   30.44    1.21
  -9   1   4   31.41    1.53
   9  -1   4   30.36    1.51
   9   1  -4   30.62    1.29
   9  -1   4   31.32    1.27
  -9  -1  -4   27.90    1.26
  -9  -1   4   28.43    1.23
   9   1   4   29.05    1.49
  -9  -1   4   28.16    1.48
   9   1   4   28.52    1.21
  -9   1  -4   31.97    1.31
   9  -1  -4   29.31    1.29
  10   1  -4    4.04    0.55
 -10  -1  -4    4.01    0.55
 -10   1   4    4.21    0.49
  10  -1   4    4.11    0.53
  10  -1  -4    3.53    0.54
 -10   1  -4    4.68    0.57
  10   1   4    3.67    0.50
 -10  -1   4    4.53    0.54
 -11   1   4    7.27    0.66
 -11  -1  -4    8.59    0.77
  11   1  -4    9.86    0.83
  11  -1  -4    8.20    0.78
 -11  -1   4    8.28    0.71
  11   1   4    6.69    0.67
 -11   1  -4    7.46    0.73
 -12  -1  -4    1.07    0.46
  12   1  -4    2.25    0.52
 -12   1   4    3.47    0.52
 -12   1  -4    2.46    0.55
 -12  -1   4    2.43    0.51
  12  -1  -4    2.37    0.52
  13   1  -4    2.01    0.56
 -13  -1  -4    0.46    0.46
 -13   1   4    1.05    0.45
 -13   1  -4    0.71    0.46
  13  -1  -4    1.20    0.51
 -13  -1   4    1.51    0.49
  14   1  -4    5.44    0.77
 -14  -1  -4    5.71    0.77
 -14   1   4    7.54    0.75
 -14  -1   4    6.06    0.73
 -14   1  -4    6.24    0.79
  14  -1  -4    5.18    0.77
   0  -2   4  109.87    3.54
   0  -2   4  113.06    3.55
   0   2  -4  115.58    3.23
   0  -2   4  116.37    3.22
   0   2  -4  111.72    3.54
   0  -2   4  112.49    3.22
   0   2   4  115.69    3.40
   0   2  -4  114.62    3.55
   1  -2   4  788.72   24.28
   1  -2   4  830.46   24.29
   1   2  -4  853.26   24.28
   1   2  -4  842.11   22.30
  -1   2   4  723.00   24.16
   1  -2   4  849.65   22.29
   1   2  -4  870.92   24.29
  -1  -2  -4  844.57   24.16
  -1   2   4  760.61   24.16
  -1  -2  -4  819.83   24.16
   1  -2   4  820.80   22.30
  -1  -2   4  798.73   24.28
   1   2   4  804.06   24.18
   1  -2  -4  755.75   24.13
   1  -2  -4  782.66   24.13
  -1  -2   4  827.98   22.29
   1   2   4  848.68   24.18
  -1   2  -4  767.55   24.27
  -1   2  -4  827.52   24.29
  -1   2  -4  833.95   22.30
  -1  -2   4  843.60   24.29
  -1  -2   4  795.35   22.29
  -2   2   4  372.44   10.53
   2  -2   4  360.05   10.62
  -2  -2  -4  359.67    9.64
  -2  -2  -4  348.75   10.52
  -2   2   4  352.27   10.53
   2  -2   4  351.67   10.61
  -2  -2  -4  356.30   10.52
   2   2  -4  347.78   10.60
   2   2  -4  354.42    9.71
   2  -2   4  355.10    9.70
  -2  -2  -4  353.98    9.63
   2   2  -4  346.99   10.60
  -2   2  -4  347.08   10.61
   2  -2  -4  353.34    9.61
  -2  -2   4  345.60    9.70
   2  -2  -4  347.75   10.50
  -2  -2   4  356.83    9.70
   2  -2  -4  347.46   10.50
  -2   2  -4  316.61   10.58
   2   2   4  349.79   10.54
   2  -2  -4  352.49    9.61
   2   2   4  350.92   10.54
  -2  -2   4  351.80   10.61
  -2  -2   4  338.00   10.60
  -2   2  -4  343.58    9.71
  -3   2   4   83.85    2.69
  -3   2   4   83.09    2.32
  -3  -2  -4   82.07    2.68
  -3   2   4   83.57    2.32
   3   2  -4   87.46    2.48
   3  -2   4   79.24    2.73
   3  -2   4   84.20    2.75
  -3  -2  -4   84.52    2.43
  -3   2   4   80.85    2.68
   3   2  -4   84.49    2.74
  -3  -2  -4   85.14    2.69
   3   2  -4   81.48    2.73
   3   2   4   84.30    2.70
  -3  -2   4   83.90    2.46
  -3  -2   4   81.20    2.73
   3   2   4   83.32    2.36
   3  -2  -4   84.45    2.41
  -3  -2   4   82.80    2.75
  -3   2  -4   83.66    2.74
  -3   2  -4   84.87    2.48
   3  -2  -4   85.72    2.67
   3   2   4   84.52    2.71
  -3   2  -4   84.70    2.75
   3  -2  -4   80.86    2.66
   4   2  -4    9.36    0.57
  -4   2   4    8.84    0.54
  -4  -2  -4    8.86    0.52
  -4  -2  -4    8.68    0.45
  -4  -2  -4    8.43    0.52
  -4   2   4    8.57    0.37
  -4   2   4    8.37    0.36
   4  -2   4    9.35    0.60
   4   2  -4    9.05    0.48
   4  -2   4    8.10    0.56
  -4   2   4    8.45    0.53
   4   2  -4    8.00    0.53
  -4   2  -4    8.80    0.57
  -4  -2   4    7.44    0.54
  -4   2  -4    7.96    0.48
   4  -2  -4    8.39    0.53
   4   2   4    7.65    0.39
   4  -2  -4    8.42    0.43
  -4  -2   4    8.28    0.55
  -4  -2   4    8.75    0.56
  -4   2  -4    7.81    0.57
   4  -2  -4    8.67    0.50
   4   2   4    8.10    0.39
   4   2   4    8.70    0.53
  -4  -2   4    8.92    0.47
   4   2   4    8.44    0.53
   5   2  -4   46.77    1.73
  -5  -2  -4   47.68    1.70
  -5   2   4   44.62    1.41
  -5   2   4   45.16    1.70
  -5  -2  -4   44.97    1.51
  -5   2   4   46.40    1.71
   5   2  -4   44.08    1.72
  -5   2   4   46.41    1.43
   5  -2   4   44.21    1.73
   5  -2   4   44.51    1.73
  -5  -2  -4   47.01    1.71
   5   2   4   48.68    1.74
  -5  -2   4   43.95    1.74
   5   2   4   45.40    1.44
  -5  -2   4   44.53    1.51
   5   2   4   45.20    1.71
   5   2   4   45.50    1.46
  -5  -2   4   48.80    1.75
   5  -2  -4   45.48    1.50
   5  -2  -4   46.99    1.69
  -5   2  -4   46.81    1.73
  -5   2  -4   45.73    1.54
  -5   2  -4   46.17    1.75
  -6   2   4   75.06    2.58
  -6  -2  -4   69.83    2.30
  -6   2   4   72.86    2.57
  -6  -2  -4   76.94    2.58
   6   2  -4   71.46    2.59
  -6   2   4   70.36    2.20
   6   2  -4   76.16    2.60
   6   2  -4   71.88    2.31
   6  -2   4   72.24    2.61
   6  -2   4   70.48    2.60
   6  -2  -4   71.23    2.54
  -6  -2   4   70.25    2.59
  -6   2  -4   72.36    2.60
   6  -2  -4   71.18    2.30
  -6   2  -4   74.95    2.33
   6   2   4   75.49    2.60
  -6  -2   4   69.40    2.29
   6   2   4   72.86    2.25
  -6   2  -4   75.99    2.63
   6   2   4   72.99    2.58
  -6  -2   4   73.93    2.61
   7   2  -4   47.30    1.92
  -7   2   4   49.05    1.60
   7  -2   4   50.38    1.96
   7  -2   4   46.14    1.93
   7   2  -4   48.12    1.70
  -7  -2  -4   46.29    1.89
  -7  -2  -4   48.61    1.71
  -7   2   4   50.75    1.95
  -7   2   4   48.14    1.94
   7   2  -4   47.81    1.92
   7   2   4   49.21    1.65
   7   2   4   52.02    1.96
  -7   2  -4   51.25    1.72
  -7   2  -4   49.01    1.94
   7  -2  -4   47.88    1.70
  -7   2  -4   47.24    1.96
  -7  -2   4   50.04    1.98
   7   2   4   43.44    1.90
   7  -2  -4   48.93    1.90
  -7  -2   4   49.93    1.69
   7  -2  -4   48.42    1.90
  -7  -2   4   49.58    1.96
  -8  -2  -4   15.73    0.86
  -8   2   4   17.87    1.06
   8  -2   4   18.54    1.07
  -8  -2  -4   16.25    1.02
   8  -2   4   17.32    1.04
   8   2  -4   17.99    1.04
  -8   2   4   18.66    0.80
  -8   2   4   16.61    1.04
  -8   2  -4   16.67    0.88
  -8  -2   4   16.42    0.85
  -8  -2   4   17.52    1.04
   8   2   4   16.00    1.01
   8   2   4   17.58    1.05
  -8   2  -4   17.74    1.09
   8   2   4   16.19    1.03
  -8  -2   4   16.36    1.07
  -8   2  -4   17.75    1.07
   8   2   4   15.65    0.81
   8  -2  -4   16.40    0.87
  -9   2   4    2.28    0.37
   9   2  -4    1.77    0.41
  -9   2   4    1.17    0.45
  -9  -2  -4    1.66    0.41
   9   2   4    2.74    0.55
   9  -2  -4    1.85    0.42
  -9   2  -4    1.81    0.41
  -9  -2   4    1.33    0.38
   9   2   4    2.06    0.38
  -9  -2   4    2.13    0.51
   9   2   4    2.46    0.53
 -10   2   4    1.32    0.54
  10   2  -4    1.06    0.40
 -10  -2  -4    0.62    0.39
 -10   2   4    1.06    0.34
  10   2   4    1.45    0.37
 -10   2  -4    1.14    0.41
 -10  -2   4    1.38    0.40
  10  -2  -4    1.47    0.45
 -11  -2  -4    1.87    0.48
  11   2  -4    1.89    0.48
 -11   2   4    1.29    0.38
  11  -2  -4    1.52    0.46
 -11   2  -4    2.08    0.47
  11   2   4    1.72    0.41
 -11  -2   4    1.82    0.45
 -12   2   4    5.74    0.61
 -12  -2  -4    4.99    0.67
  12   2  -4    5.46    0.70
 -12   2  -4    4.87    0.67
  12  -2  -4    4.87    0.67
 -12  -2   4    5.31    0.64
 -13   2   4    2.80    0.49
 -13  -2  -4    2.64    0.59
  13   2  -4    1.78    0.55
 -13  -2   4    2.10    0.55
 -13   2  -4    2.78    0.61
  13  -2  -4    2.16    0.59
 -14   2   4    7.52    0.72
 -14  -2  -4    7.04    0.83
  14   2  -4    6.12    0.81
  14  -2  -4    8.27    0.90
 -14  -2   4    6.71    0.78
 -14   2  -4    7.67    0.85
   0   3  -4  442.70   12.05
   0   3   4  440.93   13.01
   0  -3   4  435.46   13.16
   0  -3  -4  421.69   12.97
   0  -3   4  437.21   12.04
   0  -3   4  428.25   12.05
   0  -3  -4  437.81   12.97
   0   3  -4  450.78   13.16
   0   3  -4  457.66   13.16
   0  -3   4  409.36   13.14
   1   3  -4   22.94    0.92
   1  -3   4   21.68    0.89
   1   3  -4   19.55    0.88
   1   3  -4   22.63    0.78
   1  -3   4   22.78    0.91
  -1  -3  -4   22.58    0.76
  -1   3   4   23.11    0.78
   1  -3   4   22.65    0.78
  -1  -3  -4   22.32    0.77
  -1   3   4   21.81    0.78
  -1  -3   4   21.86    0.78
   1  -3  -4   22.89    0.75
   1   3   4   23.07    0.80
  -1   3  -4   24.68    0.92
   1  -3  -4   21.78    0.74
  -1  -3   4   24.17    0.92
  -1  -3   4   22.85    0.77
  -1  -3   4   19.83    0.90
   1   3   4   22.44    0.79
  -1   3  -4   22.10    0.90
   2  -3   4   18.09    0.79
  -2  -3  -4   17.62    0.68
   2   3  -4   15.94    0.76
  -2  -3  -4   17.60    0.69
   2   3  -4   18.87    0.67
  -2   3   4   18.39    0.70
  -2  -3  -4   18.73    0.59
  -2   3   4   17.98    0.70
  -2  -3  -4   17.12    0.58
   2   3  -4   17.42    0.80
   2  -3   4   16.54    0.77
   2   3   4   17.85    0.71
  -2   3  -4   17.63    0.68
  -2  -3   4   17.50    0.78
   2  -3  -4   17.27    0.66
   2  -3  -4   17.86    0.56
   2  -3  -4   17.57    0.67
  -2  -3   4   18.09    0.67
  -2   3  -4   17.06    0.78
  -2  -3   4   17.01    0.78
   2   3   4   17.24    0.70
  -2   3  -4   16.63    0.77
   2  -3  -4   17.92    0.56
   3  -3   4   34.32    1.32
   3  -3   4   33.46    1.30
   3   3  -4   33.74    1.15
  -3  -3  -4   34.25    1.23
  -3  -3  -4   33.63    1.23
  -3  -3  -4   33.38    1.08
   3   3  -4   29.82    1.27
  -3   3   4   31.95    1.23
   3   3  -4   34.18    1.32
  -3   3   4   34.42    1.24
   3  -3  -4   33.91    1.07
   3  -3  -4   36.10    1.22
  -3  -3   4   34.06    1.31
  -3   3  -4   36.03    1.32
  -3  -3   4   35.04    1.15
  -3   3  -4   35.00    1.32
  -3   3  -4   33.51    1.15
   3   3   4   32.53    1.24
   3   3   4   36.51    1.27
   3   3   4   34.97    1.25
  -3  -3   4   34.20    1.30
   3  -3  -4   33.78    1.21
   4   3  -4    2.34    0.29
  -4   3   4    2.04    0.31
  -4  -3  -4    1.86    0.25
  -4  -3  -4    2.65    0.33
   4  -3   4    1.77    0.34
  -4  -3  -4    2.17    0.31
   4  -3   4    2.21    0.34
  -4   3   4    2.18    0.16
   4   3  -4    1.88    0.34
  -4   3   4    2.36    0.18
   4   3  -4    2.37    0.34
  -4   3   4    2.65    0.34
  -4  -3   4    1.96    0.28
  -4   3  -4    2.53    0.37
  -4  -3   4    2.04    0.34
   4  -3  -4    2.07    0.25
   4   3   4    1.92    0.32
  -4   3  -4    1.84    0.28
  -4  -3   4    1.89    0.33
   4   3   4    2.21    0.21
   4   3   4    1.99    0.32
   4   3   4    2.30    0.33
  -4   3  -4    2.14    0.34
   4  -3  -4    2.15    0.30
   4   3   4    2.16    0.20
   5   3  -4   62.69    2.32
  -5   3   4   64.17    2.29
  -5   3   4   66.09    1.92
  -5  -3  -4   66.28    2.05
  -5  -3  -4   66.99    2.28
   5  -3   4   68.96    2.36
   5   3  -4   66.73    2.34
  -5   3   4   65.01    1.92
  -5   3   4   59.37    2.26
   5  -3   4   65.80    2.34
   5   3   4   65.11    2.29
   5   3   4   65.52    2.29
   5   3   4   66.45    1.97
  -5   3  -4   65.91    2.35
  -5   3  -4   66.64    2.08
  -5  -3   4   65.17    2.32
  -5   3  -4   59.81    2.31
   5  -3  -4   67.02    2.26
   5   3   4   63.68    1.95
  -5  -3   4   62.45    2.33
   5  -3  -4   63.76    2.03
  -5  -3   4   61.56    2.31
   5   3   4   67.54    2.31
  -5  -3   4   66.42    2.07
  -6   3   4   37.47    1.55
  -6   3   4   40.86    1.58
  -6  -3  -4   37.93    1.38
  -6  -3  -4   37.79    1.55
  -6   3   4   39.66    1.26
   6  -3   4   38.95    1.60
   6   3  -4   37.24    1.38
   6  -3   4   38.13    1.59
   6   3  -4   41.04    1.62
   6   3  -4   39.38    1.60
  -6   3   4   39.64    1.25
   6  -3  -4   37.84    1.53
   6   3   4   37.16    1.56
   6   3   4   38.86    1.58
  -6   3  -4   37.05    1.58
  -6  -3   4   35.26    1.56
  -6  -3   4   38.77    1.39
   6   3   4   38.78    1.57
  -6   3  -4   39.63    1.40
   6   3   4   37.85    1.30
  -6   3  -4   38.41    1.60
   6  -3  -4   38.02    1.37
  -6  -3   4   38.52    1.59
   7   3  -4    0.77    0.29
  -7  -3  -4    0.73    0.30
   7  -3   4    0.23    0.33
   7   3  -4    0.82    0.35
  -7   3   4    0.30    0.32
  -7   3   4    0.18    0.21
  -7  -3  -4    0.94    0.35
   7   3  -4    0.35    0.33
   7  -3   4    0.39    0.33
  -7   3   4    0.24    0.32
   7  -3  -4    0.03    0.25
   7  -3  -4    0.50    0.31
  -7   3  -4    0.68    0.36
  -7  -3   4    0.43    0.26
  -7   3  -4    0.27    0.28
  -7  -3   4    0.40    0.33
  -7  -3   4    0.73    0.35
   7   3   4    0.11    0.22
   7   3   4    0.05    0.30
   7   3   4    0.11    0.31
   7   3   4   -0.33    0.28
  -7   3  -4    0.42    0.31
   8   3  -4    3.24    0.55
  -8   3   4    3.00    0.54
   8   3  -4    2.64    0.42
  -8  -3  -4    2.44    0.43
  -8   3   4    2.75    0.50
   8  -3   4    3.00    0.52
  -8   3   4    2.93    0.35
  -8  -3   4    3.14    0.57
  -8   3  -4    1.58    0.38
   8  -3  -4    2.70    0.43
   8   3   4    2.22    0.49
   8   3   4    3.28    0.56
   8   3   4    2.76    0.53
  -8  -3   4    2.17    0.40
   8   3   4    2.66    0.36
  -8   3  -4    2.52    0.52
  -9   3   4   49.95    2.13
  -9  -3  -4   51.21    1.88
  -9   3   4   51.61    1.71
   9   3   4   50.97    2.17
   9   3   4   49.72    1.76
   9   3   4   48.05    2.14
  -9  -3   4   47.68    1.82
   9  -3  -4   51.12    1.89
  -9   3  -4   50.00    1.85
 -10   3   4    0.85    0.48
 -10  -3  -4    1.28    0.43
  10   3  -4    0.31    0.38
 -10   3   4    0.80    0.31
 -10  -3   4    1.08    0.39
 -10   3  -4    0.77    0.37
  10  -3  -4    0.17    0.37
  10   3   4    1.16    0.35
  11   3  -4   -0.15    0.34
 -11  -3  -4    0.72    0.42
 -11   3   4    0.84    0.34
  11   3   4    0.36    0.33
 -11   3  -4    0.74    0.40
  11  -3  -4   -0.09    0.36
 -11  -3   4    0.40    0.38
  12   3  -4   10.84    0.95
 -12  -3  -4   13.71    0.97
 -12   3   4   13.20    0.79
  12  -3  -4   13.27    0.98
 -12   3  -4   13.86    0.93
 -12  -3   4   14.29    0.93
  13   3  -4   10.79    0.98
 -13   3   4   11.56    0.77
 -13  -3  -4    9.56    0.94
  13  -3  -4   11.12    1.01
 -13   3  -4   10.81    0.95
 -13  -3   4    9.53    0.89
   0   4  -4    0.79    0.23
   0   4   4    0.67    0.17
   0   4  -4    0.53    0.22
   0  -4   4    0.95    0.26
   0  -4   4    0.80    0.22
   0  -4  -4    0.47    0.14
   0  -4  -4    0.63    0.15
   0   4   4    0.96    0.17
   0  -4   4    0.58    0.18
   0   4  -4    0.72    0.18
   1   4  -4    5.46    0.43
   1   4  -4    6.28    0.38
   1   4  -4    6.44    0.49
  -1  -4  -4    6.16    0.34
  -1   4   4    5.74    0.36
   1  -4   4    6.21    0.45
  -1  -4  -4    6.28    0.34
  -1  -4  -4    5.77    0.24
   1  -4   4    6.14    0.46
  -1   4   4    6.34    0.35
  -1  -4  -4    6.80    0.35
  -1  -4   4    5.82    0.39
   1  -4  -4    5.76    0.21
  -1   4  -4    6.96    0.48
  -1   4  -4    6.33    0.38
   1   4   4    6.24    0.36
  -1  -4   4    5.84    0.45
   1  -4  -4    5.81    0.33
   1  -4  -4    6.17    0.33
  -1  -4   4    5.75    0.48
  -1   4  -4    5.90    0.44
   1   4   4    5.71    0.36
   2   4  -4   50.94    1.73
  -2  -4  -4   46.46    1.59
  -2   4   4   47.99    1.62
   2   4  -4   48.20    1.73
   2  -4   4   47.06    1.72
   2   4  -4   50.82    1.53
  -2  -4  -4   47.45    1.42
   2  -4   4   44.50    1.69
  -2   4   4   49.74    1.62
  -2  -4  -4   46.55    1.59
  -2  -4   4   45.81    1.52
   2  -4  -4   51.30    1.41
  -2   4  -4   47.48    1.51
  -2  -4   4   49.06    1.72
  -2  -4   4   45.68    1.71
  -2   4  -4   47.17    1.72
   2  -4  -4   50.49    1.59
   2  -4  -4   46.98    1.57
   2  -4  -4   47.61    1.40
   2   4   4   45.14    1.62
   2   4   4   47.29    1.62
  -2   4  -4   46.32    1.71
  -3   4   4    9.24    0.55
  -3  -4  -4   10.73    0.57
   3   4  -4   10.59    0.53
   3  -4   4   10.48    0.64
   3   4  -4   10.27    0.62
  -3  -4  -4   11.22    0.47
   3  -4   4   10.18    0.62
  -3   4   4    9.66    0.55
   3   4  -4   10.56    0.62
   3   4   4   10.36    0.57
   3  -4  -4   10.72    0.45
   3   4   4   10.29    0.57
  -3  -4   4   10.07    0.53
  -3   4  -4   10.73    0.62
  -3   4  -4   10.32    0.53
  -3   4  -4   10.57    0.64
  -3  -4   4    9.49    0.64
   3  -4  -4   10.25    0.53
  -3  -4   4   10.01    0.64
   4  -4   4    3.39    0.41
   4   4  -4    3.51    0.35
  -4   4   4    2.39    0.34
  -4   4   4    3.55    0.38
  -4  -4  -4    3.94    0.33
  -4  -4  -4    3.32    0.37
   4   4  -4    3.69    0.42
   4   4  -4    3.41    0.42
   4  -4   4    3.64    0.42
   4  -4  -4    3.51    0.36
  -4   4  -4    3.09    0.34
  -4   4  -4    3.51    0.42
   4   4   4    3.70    0.24
   4   4   4    3.49    0.39
   4   4   4    3.42    0.24
   4   4   4    3.22    0.39
  -4  -4   4    4.10    0.44
   4  -4  -4    3.65    0.31
  -4  -4   4    2.95    0.32
  -4  -4   4    2.92    0.40
  -4   4  -4    3.21    0.41
   5   4  -4   35.72    1.51
  -5  -4  -4   37.57    1.46
   5   4  -4   35.94    1.53
  -5   4   4   38.05    1.13
  -5   4   4   35.42    1.47
   5  -4   4   39.44    1.56
  -5  -4  -4   37.64    1.30
  -5   4   4   37.80    1.48
   5   4  -4   36.06    1.32
   5  -4   4   37.76    1.55
  -5   4   4   36.84    1.13
   5   4   4   37.13    1.18
  -5   4  -4   36.69    1.32
  -5  -4   4   35.44    1.51
   5  -4  -4   38.15    1.29
  -5  -4   4   37.05    1.52
   5   4   4   36.91    1.47
   5  -4  -4   37.65    1.44
  -5  -4   4   36.89    1.33
   5   4   4   37.96    1.19
  -5   4  -4   37.64    1.53
  -5  -4   4   37.82    1.52
  -5   4  -4   36.47    1.53
   5   4   4   36.14    1.48
  -6  -4  -4   23.01    1.10
   6   4  -4   20.41    1.12
   6  -4   4   24.04    1.16
  -6   4   4   21.60    1.09
   6  -4   4   21.11    1.12
   6   4  -4   23.20    1.15
  -6   4   4   21.75    1.08
  -6  -4  -4   23.71    0.97
   6   4  -4   23.02    0.97
  -6   4   4   23.46    0.81
  -6   4   4   22.35    0.80
  -6  -4   4   21.54    1.13
  -6   4  -4   21.83    1.14
   6   4   4   24.09    1.15
  -6   4  -4   22.62    1.17
  -6  -4   4   25.76    1.18
  -6   4  -4   23.37    0.98
   6   4   4   24.49    1.13
  -6  -4   4   23.46    0.99
   6  -4  -4   23.27    1.08
   6  -4  -4   24.15    0.96
   6   4   4   22.69    0.86
  -6  -4   4   24.15    1.16
  -7   4   4   23.21    1.14
  -7  -4  -4   20.30    1.09
   7   4  -4   22.24    1.21
   7   4  -4   20.27    0.97
  -7   4   4   22.04    0.83
  -7   4   4   20.56    1.13
   7  -4   4   24.52    1.21
  -7   4   4   21.94    0.83
   7   4  -4   23.66    1.20
  -7  -4  -4   20.28    0.97
   7  -4   4   22.78    1.20
   7   4   4   21.28    1.14
   7  -4  -4   23.13    1.13
  -7   4  -4   22.15    1.16
  -7  -4   4   24.99    1.21
  -7  -4   4   20.39    0.98
  -7   4  -4   23.35    1.23
  -7  -4   4   22.19    1.20
  -7   4  -4   21.11    0.98
   7   4   4   21.48    0.88
   7  -4  -4   19.81    0.96
   7   4   4   21.18    1.15
  -8   4   4   36.39    1.64
  -8  -4  -4   33.80    1.39
   8   4  -4   32.53    1.37
  -8   4   4   34.90    1.21
   8   4  -4   34.89    1.62
  -8   4   4   36.23    1.62
  -8  -4   4   33.45    1.61
  -8   4  -4   33.52    1.37
   8  -4  -4   33.70    1.39
  -8   4  -4   33.50    1.62
   8   4   4   33.92    1.26
  -8  -4   4   34.65    1.38
   8   4   4   36.40    1.62
  -9   4   4   20.20    1.22
  -9   4   4   19.79    0.86
   9   4  -4   18.71    1.01
  -9  -4  -4   20.51    1.04
  -9   4  -4   17.62    0.97
   9   4   4   19.73    1.20
   9   4   4   18.13    0.90
  -9  -4   4   21.45    1.03
   9  -4  -4   20.96    1.04
  10   4  -4    1.41    0.43
 -10   4   4    1.62    0.55
 -10   4   4    1.77    0.34
 -10  -4  -4    1.41    0.44
  10   4   4    1.89    0.38
 -10  -4   4    1.69    0.43
 -10   4  -4    1.09    0.40
  10  -4  -4    1.31    0.44
 -11   4   4    4.70    0.49
 -11  -4  -4    4.22    0.61
  11   4  -4    4.11    0.60
  11  -4  -4    4.67    0.64
  11   4   4    5.15    0.56
 -11   4  -4    3.72    0.57
 -11  -4   4    4.72    0.62
 -12   4   4    0.76    0.35
 -12  -4  -4    1.25    0.49
  12   4  -4    0.80    0.44
 -12   4  -4    0.74    0.45
 -12  -4   4    0.09    0.42
  12  -4  -4    1.08    0.49
  13   4  -4    2.56    0.59
 -13  -4  -4    2.10    0.58
 -13   4  -4    1.90    0.55
 -13  -4   4    0.83    0.49
  13  -4  -4    1.24    0.53
   0  -5   4   37.63    1.25
   0   5  -4   35.41    1.21
   0   5   4   35.30    1.27
   0   5  -4   36.41    1.40
   0  -5   4   37.27    1.40
   0   5   4   38.75    1.29
   0  -5  -4   35.94    1.08
   0   5  -4   35.53    1.39
   0  -5   4   36.26    1.41
   0  -5  -4   36.71    1.24
  -1   5   4    7.75    0.45
   1   5  -4    8.20    0.45
   1  -5   4    7.91    0.53
   1   5  -4    8.25    0.54
  -1   5   4    7.93    0.45
   1  -5   4    8.99    0.56
   1   5  -4    7.36    0.53
  -1  -5  -4    7.34    0.43
   1  -5  -4    8.00    0.34
  -1  -5   4    8.44    0.55
  -1  -5   4    7.53    0.46
  -1   5  -4    8.60    0.46
   1   5   4    7.27    0.44
  -1   5  -4    8.44    0.54
   1  -5  -4    7.45    0.42
  -1  -5   4    7.27    0.53
   1   5   4    7.67    0.46
   2   5  -4   83.82    2.45
  -2   5   4   79.57    2.63
   2  -5   4   80.48    2.74
  -2   5   4   77.16    2.61
   2   5  -4   77.13    2.73
  -2  -5  -4   82.75    2.61
  -2  -5  -4   81.85    2.35
   2  -5   4   79.61    2.73
   2   5  -4   77.99    2.73
   2   5   4   82.27    2.64
  -2   5  -4   79.66    2.73
  -2  -5   4   82.53    2.74
  -2  -5   4   76.73    2.73
   2  -5  -4   78.58    2.58
   2   5   4   84.21    2.65
  -2   5  -4   80.37    2.43
  -2   5  -4   84.07    2.76
  -2  -5   4   81.97    2.46
   2  -5  -4   79.57    2.33
   3   5  -4   23.20    0.99
   3  -5   4   19.38    0.95
  -3   5   4   19.66    0.87
  -3  -5  -4   19.23    0.75
  -3   5   4   19.58    0.87
   3  -5   4   20.29    0.96
  -3  -5  -4   20.50    0.86
   3   5  -4   19.55    0.95
   3   5  -4   20.12    0.81
   3   5   4   19.24    0.88
  -3   5  -4   20.18    0.96
   3   5   4   17.98    0.86
  -3  -5   4   20.25    0.96
  -3   5  -4   18.16    0.79
   3  -5  -4   20.40    0.83
  -3   5  -4   20.96    0.97
  -3  -5   4   21.25    0.98
  -3  -5   4   19.60    0.82
   3  -5  -4   21.91    0.75
   4   5  -4   19.94    0.85
  -4  -5  -4   21.99    0.95
  -4   5   4   19.43    0.93
   4   5  -4   18.84    0.98
   4   5  -4   21.47    1.02
  -4  -5  -4   22.20    0.81
  -4   5   4   20.14    0.93
   4  -5   4   20.75    1.02
   4  -5   4   20.62    1.01
   4  -5  -4   20.16    0.89
   4  -5  -4   22.08    0.82
  -4   5  -4   19.44    0.84
  -4  -5   4   19.48    0.99
  -4  -5   4   19.25    0.98
  -4   5  -4   20.44    1.01
   4   5   4   21.20    0.95
  -4   5  -4   20.17    1.00
   4   5   4   20.84    0.95
  -4  -5   4   20.10    0.86
   5   5  -4    5.21    0.56
  -5  -5  -4    6.04    0.44
   5  -5   4    4.57    0.55
  -5  -5  -4    6.21    0.55
   5  -5   4    5.58    0.56
   5   5  -4    5.39    0.56
  -5   5   4    4.66    0.49
   5   5  -4    5.05    0.46
  -5   5   4    5.03    0.50
   5  -5  -4    5.17    0.49
  -5  -5   4    4.66    0.46
   5   5   4    4.53    0.31
  -5  -5   4    5.13    0.56
  -5   5  -4    5.39    0.58
   5   5   4    5.22    0.53
  -5  -5   4    6.44    0.61
  -5   5  -4    4.18    0.51
  -5   5  -4    4.78    0.43
   5   5   4    5.34    0.52
   5  -5  -4    4.94    0.43
   5   5   4    5.57    0.32
  -6   5   4   18.65    0.97
  -6  -5  -4   15.65    0.81
   6  -5   4   17.46    1.00
   6  -5   4   17.45    1.00
  -6   5   4   17.70    0.99
   6   5  -4   16.27    0.98
   6   5  -4   17.05    1.00
   6   5  -4   17.20    0.83
  -6   5   4   18.44    0.63
  -6  -5  -4   19.33    0.98
  -6   5   4   17.62    0.62
   6   5   4   18.02    0.69
  -6   5  -4   17.55    0.84
   6   5   4   16.48    0.96
  -6  -5   4   18.34    0.85
  -6  -5   4   19.05    1.04
  -6  -5   4   17.83    1.04
   6   5   4   17.43    0.70
   6  -5  -4   16.76    0.92
  -6   5  -4   15.80    0.97
  -6   5  -4   18.83    1.07
  -6  -5   4   17.61    1.04
   6   5   4   18.26    1.00
   6  -5  -4   18.41    0.83
  -7  -5  -4    7.08    0.61
   7  -5   4    8.30    0.76
   7   5  -4    7.55    0.58
   7   5  -4    8.19    0.78
  -7   5   4    8.77    0.78
  -7   5   4    8.04    0.42
  -7   5   4    6.77    0.68
   7   5   4    9.20    0.73
  -7  -5   4    7.33    0.62
  -7  -5   4    7.78    0.78
  -7   5  -4    6.72    0.70
  -7   5  -4    6.06    0.56
   7   5   4    7.48    0.48
   7  -5  -4    7.38    0.57
   7   5   4    8.42    0.71
   8   5  -4   11.95    0.77
  -8   5   4   13.28    0.61
  -8   5   4   13.22    0.91
  -8  -5  -4   13.69    0.81
  -8   5  -4   15.28    1.00
   8   5   4   14.06    0.99
  -8  -5   4   11.69    0.79
  -8   5  -4   12.77    0.77
   8   5   4   12.98    0.67
   8  -5  -4   11.50    0.77
  -9  -5  -4   29.42    1.28
  -9   5   4   27.05    1.02
   9   5  -4   25.12    1.21
  -9   5   4   26.91    1.45
  -9  -5   4   26.45    1.23
  -9   5  -4   26.40    1.21
   9   5   4   28.26    1.49
   9  -5  -4   27.48    1.26
   9   5   4   26.67    1.09
  10   5  -4   11.18    0.84
 -10   5   4   12.28    0.65
 -10   5   4   12.63    1.05
 -10  -5  -4   11.09    0.84
  10   5   4   11.87    0.71
 -10  -5   4   11.18    0.82
 -10   5  -4   11.44    0.80
  10  -5  -4   10.98    0.84
 -11   5   4    2.52    0.36
  11   5  -4    2.26    0.51
 -11  -5  -4    1.91    0.52
 -11  -5   4    2.53    0.53
  11  -5  -4    1.30    0.49
  11   5   4    2.43    0.43
 -11   5  -4    2.76    0.53
  12   5  -4    3.60    0.61
 -12  -5  -4    2.46    0.59
  12  -5  -4    2.88    0.61
 -12  -5   4    3.07    0.58
 -12   5  -4    1.87    0.51
 -13  -5  -4    1.19    0.54
  13   5  -4    1.71    0.54
 -13   5  -4    0.89    0.49
  13  -5  -4    1.70    0.59
 -13  -5   4    1.48    0.55
   0  -6   4   16.15    0.73
   0   6  -4   16.95    0.84
   0  -6   4   16.66    0.86
   0  -6   4   15.82    0.83
   0   6   4   15.02    0.73
   0   6   4   17.20    0.75
   0   6  -4   16.96    0.70
   0  -6  -4   16.68    0.70
   0   6  -4   16.98    0.85
   1  -6   4   29.48    1.23
   1   6  -4   28.52    1.24
   1   6  -4   28.59    1.05
  -1  -6  -4   30.73    1.10
   1   6  -4   27.64    1.23
   1  -6   4   28.40    1.24
  -1   6   4   28.13    1.12
  -1   6   4   29.04    1.12
   1  -6  -4   30.08    1.08
  -1   6  -4   28.55    1.04
   1  -6  -4   29.84    0.96
  -1   6  -4   28.62    1.26
   1   6   4   29.64    1.14
  -1  -6   4   28.00    1.23
  -1  -6   4   29.07    1.08
  -1  -6   4   33.31    1.27
  -1   6  -4   29.96    1.25
   1   6   4   29.66    1.13
  -2  -6  -4   27.53    0.95
  -2   6   4   25.61    1.08
   2  -6   4   26.20    1.18
   2   6  -4   28.31    1.02
   2   6  -4   27.25    1.19
  -2   6   4   28.57    1.11
   2  -6   4   29.07    1.22
   2   6  -4   29.80    1.23
  -2  -6  -4   25.70    1.06
  -2   6  -4   27.01    1.00
  -2  -6   4   28.23    1.05
  -2   6  -4   27.29    1.21
  -2   6  -4   25.73    1.18
  -2  -6   4   29.11    1.21
   2   6   4   26.49    1.10
  -2  -6   4   28.63    1.23
   2   6   4   26.88    1.10
   2  -6  -4   27.82    1.06
   2  -6  -4   28.34    0.94
   3  -6   4   77.72    2.68
  -3  -6  -4   76.24    2.54
  -3  -6  -4   78.63    2.31
  -3   6   4   76.39    2.58
   3   6  -4   76.86    2.37
   3   6  -4   77.51    2.69
   3   6  -4   82.72    2.72
  -3   6   4   75.00    2.58
   3  -6   4   74.90    2.68
  -3  -6   4   72.92    2.38
  -3  -6   4   73.31    2.66
   3   6   4   78.24    2.59
  -3   6  -4   75.71    2.35
  -3   6  -4   74.61    2.68
  -3   6  -4   72.72    2.68
   3   6   4   75.71    2.59
  -3  -6   4   73.77    2.66
   3  -6  -4   72.80    2.51
   3  -6  -4   76.79    2.29
   4   6  -4    9.76    0.70
  -4  -6  -4   10.14    0.56
   4   6  -4    9.79    0.58
   4   6  -4   10.11    0.70
   4  -6   4    9.41    0.72
  -4   6   4   10.36    0.66
  -4   6   4   10.65    0.66
   4  -6   4    9.36    0.72
  -4  -6  -4    9.59    0.62
   4  -6  -4   10.59    0.61
   4  -6  -4    9.76    0.54
   4   6   4    9.27    0.65
  -4  -6   4   10.30    0.72
  -4   6  -4   10.02    0.70
   4   6   4    9.16    0.65
  -4   6  -4   10.07    0.72
  -4   6  -4    9.94    0.57
  -4  -6   4   10.34    0.71
  -4  -6   4   10.30    0.59
  -5  -6  -4   16.27    0.76
   5   6  -4   16.81    0.79
   5  -6   4   16.07    0.96
  -5  -6  -4   17.96    0.89
   5  -6   4   16.16    0.94
  -5   6   4   15.13    0.88
   5   6  -4   15.97    0.94
   5   6  -4   16.64    0.96
  -5   6   4   17.34    0.92
   5   6   4   16.26    0.57
   5   6   4   16.75    0.91
   5  -6  -4   15.85    0.83
  -5   6  -4   16.57    0.94
  -5   6  -4   16.18    0.77
   5  -6  -4   15.35    0.74
  -5  -6   4   15.41    0.80
  -5  -6   4   16.11    0.95
   5   6   4   16.29    0.88
  -5   6  -4   16.89    1.00
  -5  -6   4   16.79    0.98
   6   6  -4   11.06    0.82
  -6   6   4   11.56    0.77
  -6  -6  -4   10.67    0.76
   6  -6   4    9.43    0.77
   6   6  -4   10.16    0.80
  -6  -6  -4   10.36    0.65
  -6   6   4    9.23    0.71
   6   6  -4   10.37    0.65
   6   6   4   10.23    0.78
  -6  -6   4   11.71    0.86
  -6  -6   4   12.29    0.90
  -6  -6   4   11.27    0.70
  -6  -6   4   11.16    0.83
   6   6   4   10.47    0.76
   6  -6  -4    9.62    0.62
  -6   6  -4   11.06    0.65
   6   6   4   10.34    0.49
  -6   6  -4   10.00    0.81
  -6   6  -4   10.77    0.82
   7   6  -4   26.12    1.40
  -7   6   4   29.96    1.39
  -7   6   4   29.27    0.91
  -7   6   4   30.56    1.43
   7   6  -4   28.24    1.20
  -7  -6  -4   29.33    1.22
  -7  -6   4   26.99    1.21
   7  -6  -4   27.98    1.20
  -7   6  -4   28.58    1.20
   7   6   4   28.23    1.41
  -7   6  -4   28.45    1.44
   7   6   4   30.19    1.42
   7   6   4   29.03    1.03
   8   6  -4   14.65    0.85
  -8  -6  -4   15.53    0.89
  -8   6   4   13.26    0.98
  -8   6   4   15.58    0.60
   8   6   4   14.53    1.04
  -8   6  -4   15.26    0.84
   8   6   4   15.76    0.70
  -8  -6   4   15.16    0.89
   8  -6  -4   14.83    0.87
  -9  -6  -4    4.23    0.57
  -9   6   4    4.20    0.67
  -9   6   4    4.21    0.34
   9   6  -4    3.17    0.49
   9  -6  -4    4.32    0.58
   9   6   4    3.95    0.42
  -9   6  -4    3.49    0.50
  -9  -6   4    4.32    0.57
   9   6   4    3.98    0.68
  10   6  -4   10.22    0.78
 -10  -6  -4    9.15    0.82
 -10   6   4    9.81    0.97
  10   6   4    8.92    0.60
 -10   6  -4    9.87    0.74
  10  -6  -4    9.99    0.85
 -10  -6   4    8.74    0.79
  11   6  -4    1.51    0.47
 -11  -6  -4    2.22    0.53
 -11  -6   4    0.80    0.45
 -11   6  -4    1.77    0.46
  11  -6  -4    2.09    0.53
 -12  -6  -4    7.34    0.82
  12   6  -4    6.44    0.75
  12  -6  -4    7.21    0.82
 -12   6  -4    6.60    0.72
 -12  -6   4    6.32    0.76
  13   6  -4    3.38    0.64
 -13  -6  -4    2.70    0.63
 -13   6  -4    3.55    0.60
  13  -6  -4    4.33    0.73
 -13  -6   4    4.11    0.69
   0   7  -4    1.56    0.34
   0   7   4    1.63    0.29
   0  -7   4    1.45    0.33
   0   7  -4    1.98    0.28
   0  -7   4    1.25    0.32
   0   7  -4    1.55    0.34
   0  -7   4    1.48    0.28
   1   7  -4    4.96    0.51
   1   7  -4    4.54    0.50
  -1   7   4    5.11    0.44
   1   7  -4    4.51    0.39
   1  -7   4    4.99    0.50
   1  -7   4    4.23    0.47
   1  -7   4    5.04    0.45
  -1   7  -4    4.79    0.51
  -1   7  -4    4.52    0.50
  -1  -7   4    5.13    0.52
   1   7   4    4.09    0.42
  -1  -7   4    5.22    0.53
  -1   7  -4    4.34    0.38
  -1  -7   4    5.11    0.44
   2   7  -4   -0.14    0.24
   2   7  -4   -0.04    0.24
  -2   7   4    0.17    0.16
  -2  -7  -4    0.14    0.18
   2  -7   4   -0.21    0.25
   2  -7   4   -0.02    0.25
   2   7  -4    0.27    0.22
  -2   7   4    0.52    0.24
  -2   7  -4   -0.44    0.21
  -2   7  -4    0.44    0.22
   2   7   4    0.11    0.22
   2   7   4   -0.02    0.19
  -2  -7   4    0.06    0.27
  -2  -7   4   -0.11    0.23
  -2  -7   4    0.43    0.25
  -2   7  -4   -0.04    0.24
  -3  -7  -4    1.92    0.29
   3  -7   4    1.69    0.38
   3   7  -4    1.77    0.31
  -3   7   4    0.52    0.23
   3   7  -4    1.89    0.40
  -3   7   4    1.38    0.31
   3  -7   4    1.55    0.38
   3   7  -4    1.63    0.37
   3   7   4    1.49    0.31
  -3  -7   4    0.92    0.29
   3  -7  -4    1.35    0.26
  -3  -7   4    1.03    0.35
  -3   7  -4    2.16    0.31
   3   7   4    1.67    0.33
  -3   7  -4    1.38    0.36
  -3   7  -4    1.49    0.36
  -3  -7   4    1.14    0.34
   4   7  -4    9.05    0.70
  -4  -7  -4    7.55    0.58
   4  -7   4    8.26    0.67
   4   7  -4    7.76    0.66
   4   7  -4    8.01    0.54
  -4  -7  -4    7.43    0.52
  -4   7   4    6.47    0.57
  -4   7   4    8.00    0.62
   4   7   4    8.75    0.62
  -4   7  -4    8.06    0.67
   4   7   4    7.98    0.64
  -4   7  -4    7.89    0.52
  -4  -7   4    8.17    0.59
  -4  -7   4    9.76    0.70
   4  -7  -4    8.61    0.52
  -4   7  -4    6.55    0.65
  -4  -7   4    8.67    0.71
  -5   7   4   27.17    1.28
  -5   7   4   25.92    1.23
   5  -7   4   29.86    1.37
  -5  -7  -4   29.38    1.12
   5   7  -4   25.59    1.33
   5   7  -4   30.51    1.38
   5   7  -4   27.68    1.11
   5   7   4   28.50    1.28
   5   7   4   27.15    1.29
  -5   7  -4   25.62    1.08
  -5   7  -4   27.11    1.33
  -5  -7   4   28.33    1.17
   5  -7  -4   24.42    1.07
  -5   7  -4   28.16    1.36
  -5  -7   4   26.57    1.35
   6   7  -4    9.32    0.62
  -6  -7  -4    8.73    0.61
   6   7  -4    8.04    0.79
  -6   7   4    7.98    0.73
  -6   7   4    8.64    0.74
   6   7   4    7.98    0.75
  -6  -7   4    7.93    0.66
  -6   7  -4    6.82    0.73
   6   7   4    9.36    0.77
  -6   7  -4    8.52    0.59
   6  -7  -4    8.71    0.61
   7   7  -4   65.93    2.49
  -7  -7  -4   59.33    2.10
   7   7  -4   58.44    2.06
  -7   7   4   59.06    2.35
  -7   7  -4   57.34    2.41
   7   7   4   59.21    1.81
   7   7   4   59.55    2.38
   7  -7  -4   56.53    2.07
  -7   7  -4   61.01    2.06
   8   7  -4   20.36    1.02
  -8  -7  -4   19.35    1.03
  -8   7   4   18.54    1.19
   8   7   4   22.92    1.26
  -8   7  -4   19.37    0.98
   8  -7  -4   20.06    1.06
   8   7   4   20.73    0.80
  -8  -7   4   18.61    1.04
  -9  -7  -4    1.34    0.43
   9   7  -4    1.57    0.41
  -9   7   4    0.98    0.51
   9  -7  -4    0.57    0.41
   9   7   4    0.92    0.27
   9   7   4    0.89    0.48
  -9  -7   4    0.87    0.41
  -9   7  -4    0.73    0.36
  10   7  -4    4.54    0.60
 -10  -7  -4    3.92    0.61
 -10   7  -4    4.55    0.57
  10  -7  -4    4.31    0.64
 -10  -7   4    4.42    0.62
 -11  -7  -4    3.33    0.60
  11   7  -4    3.69    0.57
  11  -7  -4    3.97    0.64
 -11   7  -4    3.01    0.53
 -11  -7   4    2.37    0.55
 -12  -7  -4    4.62    0.73
  12   7  -4    6.33    0.75
  12  -7  -4    6.87    0.84
 -12  -7   4    6.50    0.78
 -12   7  -4    6.34    0.69
   0  -8   4    1.31    0.34
   0   8  -4    1.28    0.26
   0   8   4    1.47    0.31
   0   8  -4    1.13    0.33
   0   8   4    0.46    0.22
   0  -8   4    1.81    0.33
   0   8  -4    1.53    0.35
   1  -8   4    2.11    0.39
   1  -8   4    1.57    0.31
   1   8  -4    1.99    0.40
  -1   8   4    0.98    0.26
  -1   8   4    1.91    0.34
   1   8  -4    1.22    0.36
   1   8  -4    2.32    0.31
  -1  -8   4    2.17    0.35
  -1   8  -4    2.01    0.30
   1   8   4    1.29    0.33
  -1   8  -4    1.90    0.39
  -1   8  -4    1.41    0.36
  -1  -8   4    2.58    0.43
  -2   8   4    2.68    0.40
   2   8  -4    4.60    0.41
   2   8  -4    3.21    0.49
   2  -8   4    3.76    0.49
  -2  -8  -4    3.75    0.36
   2   8  -4    3.52    0.49
  -2   8   4    1.84    0.33
  -2  -8   4    2.75    0.39
  -2   8  -4    3.16    0.48
  -2  -8   4    3.37    0.47
  -2   8  -4    2.00    0.40
   2   8   4    3.20    0.42
  -2   8  -4    3.23    0.35
  -3   8   4   11.70    0.76
   3  -8   4   13.01    0.83
  -3  -8  -4   12.47    0.66
   3   8  -4   11.11    0.85
   3   8  -4   13.10    0.86
   3   8  -4   12.75    0.68
  -3  -8   4   12.85    0.86
  -3   8  -4   12.54    0.66
  -3   8  -4   12.71    0.83
   3   8   4   12.17    0.77
  -3  -8   4   12.27    0.72
  -3   8  -4   12.54    0.85
   4   8  -4   26.44    1.06
  -4  -8  -4   25.42    1.04
   4   8  -4   24.93    1.28
  -4   8   4   24.67    1.20
   4   8  -4   25.25    1.29
   4  -8   4   25.96    1.31
   4   8   4   25.22    1.21
  -4   8  -4   26.36    1.33
   4  -8  -4   26.82    1.06
  -4  -8   4   25.80    1.12
  -4   8  -4   25.66    1.28
  -4  -8   4   25.81    1.28
   4   8   4   26.03    1.23
  -4   8  -4   26.22    1.05
  -5   8   4   49.87    1.98
   5   8  -4   48.42    2.06
  -5  -8  -4   48.80    1.73
  -5  -8   4   51.17    1.83
  -5   8  -4   46.79    2.04
   5   8   4   51.31    2.01
   5   8   4   50.59    2.01
  -5   8  -4   50.63    1.71
   5  -8  -4   47.91    1.73
  -6  -8  -4   18.27    0.91
   6   8  -4   15.34    1.06
   6   8  -4   18.32    0.88
  -6   8   4   16.48    1.03
   6  -8  -4   17.19    0.89
  -6   8  -4   14.89    1.06
   6   8   4   16.72    1.05
  -6  -8   4   16.63    0.92
  -6   8  -4   18.18    0.85
   6   8   4   17.26    1.06
   7   8  -4    0.36    0.31
  -7   8   4    0.13    0.35
  -7  -8  -4    0.04    0.31
   7  -8  -4    0.14    0.35
  -7   8  -4    0.52    0.32
   7   8   4   -0.06    0.37
  -7  -8   4   -0.24    0.32
  -7   8  -4   -0.15    0.40
  -8   8   4    3.40    0.59
   8   8  -4    3.00    0.48
  -8  -8  -4    2.60    0.49
  -8  -8   4    3.50    0.54
   8   8   4    3.15    0.61
  -8   8  -4    3.27    0.46
   8  -8  -4    3.99    0.55
  -9  -8  -4    2.92    0.53
   9   8  -4    2.60    0.49
  -9   8   4    3.18    0.66
   9   8   4    3.26    0.70
  -9   8  -4    3.62    0.51
   9  -8  -4    3.85    0.58
  -9  -8   4    3.94    0.59
  10   8  -4    1.32    0.45
 -10  -8  -4    2.17    0.52
 -10   8  -4    0.24    0.37
  10  -8  -4    1.03    0.47
 -10  -8   4    1.28    0.46
  11   8  -4    1.99    0.49
 -11  -8  -4    0.11    0.42
 -11  -8   4    2.34    0.55
 -11   8  -4    1.58    0.45
  11  -8  -4    1.35    0.53
  12   8  -4    6.70    0.75
 -12  -8  -4    7.13    0.86
 -12  -8   4    6.69    0.81
 -12   8  -4    6.24    0.69
   0   9   4   14.65    0.83
   0  -9   4   14.16    0.89
   0  -9   4   14.19    0.79
   0   9  -4   12.69    0.86
   0   9   4   13.39    0.79
   0   9  -4   14.04    0.70
   0   9  -4   12.85    0.91
   1   9  -4    7.13    0.71
   1  -9   4    7.26    0.71
  -1   9   4    8.05    0.63
  -1   9   4    8.53    0.64
   1   9  -4    8.79    0.74
   1  -9   4    7.90    0.62
   1   9  -4    8.67    0.55
  -1  -9   4    8.70    0.63
   1   9   4    8.48    0.65
  -1  -9   4    7.49    0.71
  -1   9  -4    8.12    0.75
  -1   9  -4    8.99    0.74
   1   9   4    9.37    0.65
  -1   9  -4    8.08    0.52
   2   9  -4   25.31    1.29
   2   9  -4   24.71    0.99
  -2   9   4   25.11    1.17
  -2  -9  -4   25.52    1.01
   2  -9   4   24.86    1.26
   2   9  -4   25.45    1.26
  -2   9   4   24.58    1.15
   2   9   4   22.39    1.12
  -2   9  -4   22.55    0.97
   2   9   4   24.70    1.16
  -2   9  -4   22.71    1.22
  -2  -9   4   22.60    1.21
  -2  -9   4   25.94    1.10
  -2   9  -4   24.96    1.27
  -3   9   4   23.35    1.14
  -3   9   4   24.94    1.18
   3   9  -4   22.76    1.26
  -3  -9  -4   24.47    0.99
   3   9  -4   26.27    1.29
   3   9  -4   22.07    0.97
  -3  -9   4   20.59    1.04
  -3   9  -4   21.77    1.23
   3   9   4   23.43    1.16
  -3   9  -4   23.22    0.96
  -3   9  -4   23.35    1.22
  -4   9   4   21.66    1.08
   4   9  -4   18.67    0.89
  -4  -9  -4   18.99    0.91
  -4   9   4   18.10    1.02
   4   9  -4   19.06    1.12
  -4   9  -4   18.94    1.14
  -4  -9   4   18.68    0.96
   4   9   4   17.80    1.04
  -4   9  -4   18.66    0.86
  -5  -9  -4   39.19    1.45
   5   9  -4   40.17    1.78
   5   9  -4   36.63    1.40
  -5   9   4   32.95    1.59
  -5   9  -4   35.93    1.36
   5   9   4   38.07    1.67
  -5  -9   4   34.65    1.46
  -5   9  -4   36.23    1.71
   6   9  -4   96.10    3.49
   6   9  -4   91.34    2.94
  -6   9   4   89.35    3.34
  -6  -9  -4   93.05    3.00
   6   9   4   92.01    3.38
  -6   9  -4   90.00    2.89
  -6  -9   4   92.94    3.06
  -6   9  -4   92.44    3.45
   7   9  -4   11.67    0.74
  -7  -9  -4   10.70    0.78
  -7   9   4   12.11    0.94
   7   9   4   11.87    0.96
  -7   9  -4   11.07    0.71
  -7  -9   4   10.17    0.80
  -8   9   4   22.70    1.34
  -8  -9  -4   23.78    1.17
   8   9  -4   18.07    1.04
   8   9   4   21.59    1.32
  -8   9  -4   21.30    1.02
  -8  -9   4   21.78    1.16
   9   9  -4    8.63    0.74
  -9   9   4    8.51    0.95
  -9  -9  -4    7.91    0.79
  -9   9  -4    8.51    0.69
  -9  -9   4    6.82    0.76
 -10  -9  -4    6.41    0.77
  10   9  -4    7.05    0.70
 -10   9  -4    8.41    0.70
 -10  -9   4    7.36    0.80
  11   9  -4    0.71    0.44
 -11  -9  -4    1.09    0.52
 -11   9  -4    0.38    0.39
 -11  -9   4    0.87    0.50
   0  10  -4    2.91    0.54
   0  10   4    2.28    0.43
   0  10  -4    2.48    0.36
   0  10   4    3.05    0.47
   0 -10   4    2.83    0.46
   1  10  -4   27.63    1.38
   1 -10   4   30.20    1.24
  -1 -10  -4   28.35    1.13
   1  10  -4   25.73    1.07
  -1  10   4   26.60    1.27
  -1  10   4   26.83    1.30
  -1  10  -4   28.29    1.08
   1  10   4   27.32    1.28
   1  10   4   26.55    1.28
  -1 -10   4   27.27    1.18
  -1  10  -4   26.02    1.38
   2  10  -4   20.65    0.94
   2  10  -4   23.09    1.25
  -2  10   4   21.90    1.16
  -2 -10  -4   24.02    1.01
  -2  10   4   24.03    1.17
  -2 -10   4   22.00    1.07
   2  10   4   22.38    1.15
  -2  10  -4   23.19    1.27
  -2  10  -4   21.54    0.93
   2  10   4   21.65    1.14
  -3  10   4   53.49    2.17
  -3 -10  -4   57.22    1.95
   3  10  -4   55.38    1.90
   3  10  -4   56.04    2.30
  -3  10   4   56.04    2.21
   3  10   4   55.93    2.21
   3  10   4   57.80    2.22
  -3  10  -4   57.40    2.32
  -3 -10   4   57.20    2.04
  -3  10  -4   57.11    1.88
  -4  10   4    4.38    0.59
  -4 -10  -4    3.84    0.48
  -4  10   4    4.29    0.57
   4  10  -4    4.02    0.45
   4  10  -4    3.37    0.60
  -4  10  -4    3.72    0.42
  -4  10  -4    3.90    0.61
   4  10   4    3.70    0.56
  -4 -10   4    4.77    0.56
  -5  10   4   12.78    0.91
  -5 -10  -4   13.58    0.80
   5  10  -4   14.23    0.75
   5  10  -4   12.02    0.97
  -5  10  -4   10.77    0.92
  -5  10  -4   12.51    0.69
   5  10   4   12.95    0.91
  -5 -10   4   11.07    0.79
   6  10  -4   16.67    0.87
  -6 -10  -4   15.11    0.91
  -6  10   4   17.09    1.09
  -6 -10   4   15.67    0.96
  -6  10  -4   17.48    0.84
   6  10   4   15.43    1.08
   7  10  -4    2.89    0.45
  -7  10   4    1.74    0.53
  -7 -10  -4    2.67    0.49
  -7  10  -4    2.28    0.40
  -7 -10   4    1.86    0.48
   7  10   4    1.50    0.57
  -8 -10  -4    0.99    0.45
  -8  10   4    1.57    0.53
   8  10  -4    1.47    0.41
  -8  10  -4    1.41    0.39
  -8 -10   4    1.91    0.48
   8  10   4    0.54    0.51
  -9 -10  -4   10.23    0.91
   9  10  -4    7.59    0.73
  -9  10  -4    9.54    0.69
  -9 -10   4    9.14    0.86
 -10 -10  -4   17.61    1.17
  10  10  -4   17.46    1.03
 -10 -10   4   20.33    1.23
 -10  10  -4   21.62    1.02
  11  10  -4    9.36    0.84
 -11 -10  -4   10.56    1.02
 -11 -10   4   10.57    0.99
   0 -11   4   30.74    1.36
   0  11  -4   32.10    1.22
   0  11  -4   32.22    1.59
   0  11   4   32.28    1.48
   0  11   4   32.93    1.49
  -1 -11  -4   41.44    1.51
   1  11  -4   40.40    1.41
   1 -11   4   37.16    1.56
  -1  11   4   39.61    1.70
  -1  11   4   39.03    1.70
   1  11  -4   36.80    1.78
  -1  11  -4   39.85    1.81
  -1  11  -4   37.13    1.38
   1  11   4   38.59    1.69
   1  11   4   37.72    1.69
  -1 -11   4   40.17    1.59
  -2 -11  -4    9.85    0.69
  -2  11   4   11.12    0.83
   2  11  -4   11.06    0.65
  -2  11   4   10.55    0.82
   2  11  -4   11.97    0.96
   2 -11   4   10.22    0.78
  -2  11  -4   10.45    0.64
  -2  11  -4   11.84    0.92
   2  11   4   10.66    0.82
   2  11   4   10.33    0.81
  -2 -11   4   11.70    0.76
  -3  11   4    0.61    0.38
  -3 -11  -4    0.28    0.32
   3  11  -4    1.10    0.30
   3  11  -4    0.50    0.42
  -3 -11   4    1.51    0.40
   3  11   4    0.72    0.39
  -3  11  -4    1.29    0.32
  -3  11  -4    0.50    0.40
  -4 -11  -4    4.23    0.53
  -4  11   4    3.91    0.59
   4  11  -4    3.49    0.64
   4  11  -4    3.22    0.42
  -4 -11   4    4.34    0.57
   4  11   4    4.97    0.65
  -4  11  -4    4.35    0.66
  -4  11  -4    4.27    0.44
  -5 -11  -4   12.08    0.82
   5  11  -4   12.67    0.74
  -5  11   4   12.59    0.94
  -5  11  -4   11.25    0.66
   5  11   4   11.01    0.93
  -5 -11   4   13.07    0.87
  -6 -11  -4    4.00    0.57
  -6  11   4    3.16    0.61
   6  11  -4    3.34    0.45
   6  11   4    3.41    0.64
  -6 -11   4    2.75    0.54
  -6  11  -4    3.24    0.42
  -7  11   4    4.55    0.71
  -7 -11  -4    4.07    0.59
   7  11  -4    3.04    0.49
  -7 -11   4    3.49    0.59
   7  11   4    4.08    0.73
  -7  11  -4    4.42    0.49
   8  11  -4    2.80    0.48
  -8 -11  -4    3.10    0.58
  -8  11   4    3.76    0.69
  -8  11  -4    3.45    0.47
  -8 -11   4    4.42    0.65
  -9 -11  -4    8.34    0.85
   9  11  -4    7.17    0.67
  -9  11  -4    7.39    0.61
  -9 -11   4    7.93    0.86
  10  11  -4    9.37    0.80
 -10 -11  -4   10.78    0.99
 -10 -11   4   11.14    1.01
   0  12   4    2.60    0.53
   0  12  -4    5.29    0.71
   0  12  -4    4.49    0.44
   0 -12   4    3.78    0.56
   0 -12  -4    4.76    0.54
   1  12  -4    2.28    0.57
   1 -12   4    1.70    0.45
  -1  12   4    1.37    0.45
   1  12  -4    1.51    0.32
  -1 -12  -4    1.90    0.43
   1  12   4    1.56    0.47
  -1  12  -4    1.82    0.33
  -1  12  -4    1.85    0.55
  -1 -12   4    1.91    0.46
   2  12  -4    2.65    0.57
  -2  12   4    1.57    0.47
   2  12  -4    2.30    0.36
  -2 -12  -4    1.53    0.40
   2 -12   4    2.04    0.48
  -2  12  -4    2.28    0.36
  -2 -12   4    2.16    0.49
  -2  12  -4    1.56    0.52
   2  12   4    1.33    0.46
   3 -12   4    4.74    0.61
   3  12  -4    3.64    0.42
  -3 -12  -4    3.52    0.50
  -3  12   4    4.07    0.62
  -3  12  -4    3.36    0.63
  -3 -12   4    4.54    0.59
   3  12   4    3.41    0.58
  -3  12  -4    4.75    0.44
   4  12  -4    1.40    0.34
  -4 -12  -4    1.07    0.41
  -4  12   4    1.35    0.48
  -4  12  -4    1.55    0.33
   4  12   4    1.36    0.48
  -4 -12   4    2.32    0.49
  -5 -12  -4    1.00    0.41
   5  12  -4    1.30    0.36
  -5  12   4    1.42    0.49
   5  12   4    1.94    0.55
  -5 -12   4    1.74    0.48
  -5  12  -4    1.33    0.33
  -6  12   4    1.11    0.49
   6  12  -4    1.34    0.39
  -6 -12  -4    1.59    0.46
   6  12   4    2.61    0.62
  -6 -12   4    1.96    0.51
  -6  12  -4    2.13    0.36
  -7  12   4    4.03    0.73
   7  12  -4    3.65    0.49
  -7 -12  -4    3.47    0.61
   7  12   4    4.62    0.79
  -7 -12   4    4.17    0.64
  -7  12  -4    4.20    0.46
  -8 -12  -4    0.37    0.43
   8  12  -4    0.40    0.36
  -8 -12   4    0.90    0.48
  -9 -12  -4   13.01    1.01
  -9 -12   4   11.24    1.02
   0  13  -4    4.44    0.43
   0 -13  -4    5.17    0.59
   0 -13   4    4.60    0.62
   0  13   4    4.60    0.66
   1 -13   4    2.41    0.52
  -1  13   4    2.14    0.51
  -1 -13  -4    2.41    0.49
   1  13  -4    2.15    0.34
  -1 -13   4    2.40    0.53
   1  13   4    2.89    0.56
  -1  13  -4    1.66    0.33
   2 -13   4    0.28    0.39
  -2 -13  -4    0.98    0.39
   2  13  -4   -0.20    0.25
  -2  13   4    1.37    0.47
  -2 -13   4   -0.19    0.37
   2  13   4    0.96    0.45
  -2  13  -4    0.43    0.27
   3 -13   4   10.37    0.89
   3  13  -4   10.84    0.62
  -3 -13  -4    8.82    0.79
  -3  13   4    9.01    0.89
   3  13   4    9.77    0.95
  -3  13  -4    8.67    0.56
  -3 -13   4    8.14    0.79
  -4  13   4   13.84    1.08
  -4 -13  -4   14.99    0.96
   4  13  -4   17.40    0.81
   4  13   4   16.00    1.13
  -4 -13   4   15.88    1.02
  -5 -13  -4    2.19    0.51
  -5  13   4    1.15    0.52
   5  13  -4    1.87    0.37
   5  13   4    2.61    0.62
  -5 -13   4    1.91    0.51
  -6  13   4    1.15    0.54
  -6 -13  -4    0.83    0.45
  -6 -13   4    0.37    0.44
   6  13   4    0.91    0.54
  -7 -13  -4    1.39    0.51
  -7  13   4    0.84    0.55
  -7 -13   4    0.39    0.45
  -8 -13  -4    2.30    0.58
  -8 -13   4    2.33    0.61
   0  14   4    0.14    0.43
   0 -14   4    0.79    0.44
  -1  14   4    0.46    0.47
   1 -14   4    0.80    0.45
  -1 -14  -4    1.31    0.45
   1  14   4    0.34    0.46
  -1 -14   4    1.30    0.47
  -2  14   4   23.77    1.39
   2 -14   4   24.59    1.30
  -2 -14  -4   22.19    1.21
   2  14   4   23.43    1.40
  -2 -14   4   23.66    1.28
  -3 -14  -4    1.87    0.49
   3 -14   4    1.75    0.53
  -3  14   4    1.93    0.56
  -3 -14   4    1.68    0.50
   3  14   4    2.11    0.57
  -4  14   4    2.90    0.63
  -4 -14  -4    3.04    0.57
   4 -14   4    2.98    0.61
   4  14   4    3.45    0.68
  -4 -14   4    2.96    0.58
  -5 -14  -4   -0.03    0.41
  -5  14   4    0.46    0.50
   5  14   4    1.10    0.55
  -5 -14   4    0.35    0.45
  -6 -14  -4    2.80    0.61
  -6  14   4    3.24    0.71
  -6 -14   4    3.01    0.62
  -7 -14  -4   -0.12    0.45
  -7 -14   4    0.52    0.47
   0 -15   4    1.06    0.49
   0  15   4   -0.01    0.44
  -1  15   4    1.89    0.59
   1 -15   4    0.05    0.44
   1  15   4    0.58    0.52
  -1 -15   4    1.12    0.52
   2 -15   4    0.18    0.44
  -2  15   4    0.78    0.50
   2  15   4    0.21    0.50
  -2 -15   4    0.19    0.43
   3 -15   4    2.00    0.57
  -3  15   4    2.71    0.63
   3  15   4    2.64    0.66
  -3 -15   4    3.07    0.61
   4 -15   4    0.81    0.52
  -4  15   4    0.86    0.55
  -4 -15   4    1.11    0.51
   4  15   4    0.64    0.57
  -5  15   4    3.55    0.77
   5 -15   4    5.17    0.78
  -5 -15   4    6.52    0.83
   0 -16   4    7.99    0.89
   0  16   4    8.61    1.01
   1 -16   4   -0.52    0.43
  -1  16   4    1.16    0.57
  -1 -16   4   -0.14    0.44
   1  16   4    0.94    0.55
   2 -16   4    1.43    0.55
  -2  16   4    2.55    0.69
   2  16   4    2.01    0.65
  -2 -16   4    3.22    0.63
  -3  16   4    0.97    0.60
   3 -16   4    1.09    0.56
  -3 -16   4    2.03    0.57
   0   0   5   -0.06    0.11
   0   0  -5   -0.13    0.11
   0   0   5    0.05    0.12
   0   0  -5   -0.26    0.09
   1   0   5  703.74   21.30
   1   0  -5  735.49   19.52
   1   0   5  686.12   21.29
  -1   0   5  712.70   21.29
  -1   0  -5  694.85   21.28
  -1   0  -5  722.12   19.53
   1   0  -5  743.65   21.27
  -1   0   5  711.60   21.28
   1   0  -5  721.74   19.52
  -1   0  -5  734.82   21.29
   1   0  -5  688.09   21.27
  -1   0  -5  720.04   19.53
   2   0   5  186.00    5.61
  -2   0  -5  184.94    5.11
   2   0  -5  182.85    5.09
  -2   0   5  179.55    5.59
   2   0   5  181.48    5.07
  -2   0   5  182.03    5.04
  -2   0   5  176.43    5.58
  -2   0   5  183.21    5.04
   2   0  -5  183.83    5.58
  -2   0  -5  184.74    5.60
   2   0  -5  185.37    5.58
   2   0   5  179.35    5.60
   2   0  -5  187.17    5.09
  -2   0  -5  188.97    5.59
  -3   0   5    8.14    0.50
   3   0   5    8.53    0.39
   3   0  -5   10.26    0.51
  -3   0   5    8.55    0.36
  -3   0  -5    8.74    0.42
  -3   0   5    8.40    0.37
   3   0   5    8.23    0.49
  -3   0   5    8.42    0.49
   3   0  -5    8.19    0.48
   3   0   5    9.66    0.53
   3   0  -5    8.60    0.40
  -3   0   5    7.95    0.49
  -3   0  -5    7.85    0.50
  -3   0  -5    8.01    0.49
  -4   0   5  160.79    4.45
   4   0   5  150.60    4.95
  -4   0   5  154.53    4.95
  -4   0  -5  156.23    4.95
   4   0   5  153.24    4.46
   4   0  -5  158.68    4.50
   4   0  -5  156.17    4.93
  -4   0  -5  160.46    4.51
  -4   0   5  163.76    4.96
   4   0   5  161.73    4.97
  -4   0   5  154.27    4.43
  -4   0  -5  156.24    4.94
   4   0  -5  158.56    4.94
  -5   0   5    5.40    0.51
  -5   0   5    6.92    0.52
  -5   0  -5    6.83    0.55
   5   0  -5    6.88    0.44
   5   0   5    6.93    0.55
   5   0  -5    6.48    0.54
  -5   0  -5    7.46    0.52
   5   0   5    7.16    0.52
  -5   0   5    5.90    0.39
   5   0  -5    6.89    0.54
  -5   0  -5    5.69    0.43
  -5   0   5    6.99    0.38
  -6   0  -5   17.02    0.90
   6   0  -5   17.15    0.77
  -6   0  -5   16.66    0.91
  -6   0   5   16.84    0.71
   6   0   5   18.04    0.92
  -6   0   5   16.00    0.88
   6   0   5   17.59    0.91
   6   0  -5   17.23    0.88
  -6   0   5   17.49    0.90
  -6   0  -5   16.61    0.78
   7   0   5    0.73    0.34
   7   0  -5    0.61    0.33
   7   0   5    0.56    0.34
  -7   0  -5    0.68    0.32
   7   0  -5    0.97    0.29
  -7   0   5    0.78    0.34
  -7   0  -5    1.23    0.32
  -7   0   5    1.17    0.38
  -7   0   5    0.78    0.25
  -8   0   5    0.52    0.36
   8   0  -5    0.68    0.32
  -8   0   5    0.54    0.40
   8   0   5    0.08    0.34
  -8   0  -5    0.17    0.34
  -8   0  -5    0.23    0.31
   8   0  -5    0.36    0.35
   8   0   5    0.60    0.41
  -8   0   5    0.24    0.28
   9   0   5   18.90    1.19
  -9   0  -5   18.79    0.99
  -9   0   5   19.15    1.18
  -9   0   5   19.51    0.92
   9   0  -5   18.74    0.99
 -10   0  -5   10.29    0.77
  10   0  -5    9.25    0.71
 -10   0   5    7.85    0.63
  11   0  -5   46.09    1.91
 -11   0   5   50.06    1.81
 -11   0  -5   47.22    1.90
  12   0  -5    2.35    0.56
 -12   0  -5    3.53    0.58
 -12   0   5    2.98    0.50
 -13   0   5    0.73    0.43
  13   0  -5    0.51    0.47
 -13   0  -5    0.27    0.45
  14   0  -5   13.33    1.05
 -14   0   5   12.80    0.90
 -14   0  -5   13.93    1.07
   0  -1   5   22.18    0.67
   0   1  -5   21.90    0.80
   0   1  -5   21.54    0.70
   0   1   5   22.03    0.68
   0  -1   5   22.42    0.80
   0   1  -5   21.53    0.79
   0  -1   5   20.93    0.67
   0  -1   5   21.14    0.80
   0   1  -5   22.46    0.70
  -1   1   5  215.44    7.09
   1   1  -5  220.32    7.16
   1  -1   5  237.45    7.19
   1  -1   5  227.46    7.18
  -1   1   5  236.41    7.09
   1   1  -5  243.35    6.56
  -1  -1  -5  242.40    7.09
   1   1  -5  237.46    6.56
   1   1  -5  236.87    7.17
   1  -1   5  239.15    6.54
  -1  -1  -5  235.52    7.09
   1  -1   5  230.16    6.54
  -1  -1   5  239.75    6.53
  -1  -1   5  235.39    6.53
  -1   1  -5  242.00    7.18
   1   1   5  245.15    7.11
   1  -1  -5  248.33    7.07
   1  -1  -5  236.88    7.07
  -1  -1   5  242.34    7.18
   1   1   5  249.32    7.11
  -1  -1   5  230.66    7.17
  -1   1  -5  242.39    6.57
  -1   1  -5  236.14    7.18
  -2  -1  -5  455.13   13.74
  -2  -1  -5  454.14   13.73
   2  -1   5  455.48   12.62
   2  -1   5  440.60   13.79
   2   1  -5  466.07   12.64
  -2  -1  -5  460.29   12.59
   2   1  -5  459.10   13.78
  -2   1   5  438.96   13.73
   2   1  -5  457.04   13.78
  -2   1   5  446.54   13.73
   2  -1   5  493.12   13.82
   2   1  -5  458.21   12.64
  -2   1   5  458.72   13.74
  -2   1  -5  459.62   12.65
  -2  -1   5  451.22   13.79
   2   1   5  446.30   13.74
   2  -1  -5  467.79   13.72
   2  -1  -5  455.52   13.71
  -2  -1   5  465.85   12.62
  -2  -1   5  454.86   12.61
  -2   1  -5  470.64   13.80
  -2  -1   5  467.20   13.80
   2  -1  -5  452.21   12.57
  -2   1  -5  467.22   13.79
   2   1   5  466.79   13.75
   2  -1  -5  461.40   12.57
   3   1  -5   35.79    1.32
  -3  -1  -5   36.93    1.31
  -3   1   5   37.85    1.31
   3   1  -5   38.16    1.19
   3  -1   5   32.39    1.32
  -3   1   5   37.45    1.05
   3  -1   5   37.45    1.35
  -3   1   5   36.59    1.30
  -3   1   5   36.09    1.05
  -3  -1  -5   38.74    1.31
   3   1  -5   38.59    1.33
  -3  -1  -5   35.53    1.15
   3  -1   5   36.30    1.16
   3  -1  -5   36.93    1.28
   3  -1  -5   37.67    1.14
   3   1   5   35.72    1.09
   3   1   5   37.10    1.31
   3   1   5   35.07    1.31
  -3   1  -5   34.42    1.33
   3  -1  -5   36.51    1.28
  -3  -1   5   35.85    1.33
  -3   1  -5   37.48    1.20
  -3   1  -5   36.57    1.34
  -3  -1   5   35.91    1.34
  -3  -1   5   36.58    1.14
  -3  -1   5   37.02    1.16
   4  -1   5   47.43    1.81
   4   1  -5   51.43    1.81
  -4  -1  -5   51.64    1.60
  -4   1   5   50.31    1.79
  -4  -1  -5   52.41    1.79
  -4   1   5   51.40    1.51
  -4   1   5   50.76    1.51
  -4   1   5   49.84    1.78
   4   1  -5   53.07    1.81
   4   1  -5   51.64    1.61
   4  -1   5   51.03    1.82
  -4  -1  -5   49.13    1.77
   4  -1  -5   50.88    1.76
  -4   1  -5   52.04    1.62
   4  -1  -5   50.16    1.57
  -4  -1   5   51.77    1.57
   4   1   5   50.38    1.53
  -4  -1   5   49.59    1.80
  -4   1  -5   51.39    1.82
  -4  -1   5   51.23    1.58
  -4  -1   5   50.24    1.80
  -4   1  -5   46.92    1.79
  -4  -1   5   52.66    1.82
   4  -1  -5   51.14    1.77
   4   1   5   51.39    1.80
   4   1   5   50.52    1.80
   5   1  -5   62.42    2.22
  -5   1   5   61.96    1.90
   5   1  -5   65.36    2.24
   5  -1   5   64.76    2.27
  -5  -1  -5   64.26    2.22
  -5   1   5   62.33    2.22
  -5  -1  -5   62.62    2.21
   5  -1   5   59.96    2.23
  -5   1   5   62.27    2.22
  -5  -1  -5   62.67    1.98
  -5   1   5   63.38    1.90
   5   1  -5   63.77    2.00
  -5   1  -5   60.17    2.23
   5  -1  -5   64.25    2.20
   5  -1  -5   65.36    2.21
   5   1   5   62.59    2.23
  -5   1  -5   65.76    2.26
  -5   1  -5   62.21    2.00
   5  -1  -5   65.19    1.98
   5   1   5   64.14    2.23
   5   1   5   62.89    1.92
  -5  -1   5   68.02    1.97
  -5  -1   5   58.58    2.21
  -5  -1   5   61.64    2.24
  -6  -1  -5   20.46    1.01
   6  -1   5   21.70    1.06
   6   1  -5   21.63    1.05
  -6   1   5   21.29    1.03
  -6   1   5   23.03    1.07
  -6  -1  -5   21.01    0.90
   6  -1   5   21.41    1.05
   6   1  -5   22.37    1.05
   6   1  -5   21.79    0.89
  -6   1   5   21.90    0.83
   6   1   5   20.77    1.05
  -6  -1   5   21.73    0.88
  -6  -1   5   21.68    1.05
  -6   1  -5   21.91    0.93
   6  -1  -5   19.97    0.88
  -6   1  -5   21.43    1.07
  -6   1  -5   22.14    1.05
   6  -1  -5   23.26    1.05
  -6  -1   5   22.90    1.08
   6   1   5   20.56    1.03
  -7   1   5    2.68    0.45
   7  -1   5    4.23    0.53
  -7   1   5    2.58    0.45
  -7  -1  -5    3.93    0.52
   7  -1   5    3.70    0.53
  -7   1   5    3.77    0.37
   7   1  -5    3.29    0.41
  -7  -1  -5    3.88    0.42
   7   1  -5    3.38    0.49
   7  -1  -5    4.01    0.51
   7  -1  -5    3.95    0.43
  -7   1  -5    4.07    0.54
   7   1   5    3.61    0.39
  -7   1  -5    2.69    0.46
   7   1   5    3.81    0.50
  -7  -1   5    3.95    0.52
  -7   1  -5    3.54    0.43
   7   1   5    3.10    0.47
  -7  -1   5    3.44    0.50
  -7  -1   5    3.45    0.39
  -8  -1  -5   60.75    2.30
  -8  -1  -5   55.57    2.01
   8   1  -5   58.85    2.26
   8  -1   5   57.38    2.29
  -8   1   5   59.42    2.30
  -8   1   5   58.25    2.29
  -8   1   5   56.52    1.89
   8  -1   5   59.58    2.32
   8   1   5   55.01    2.27
   8  -1  -5   59.85    2.03
   8   1   5   55.03    2.26
   8   1   5   58.55    1.95
  -8   1  -5   56.75    2.28
  -8   1  -5   55.29    2.01
  -8  -1   5   57.54    2.30
  -8  -1   5   57.77    1.96
  -8  -1   5   61.86    2.34
   9  -1   5   13.82    1.02
  -9   1   5   14.52    1.02
   9   1  -5   13.96    0.84
  -9   1   5   13.58    0.74
  -9  -1  -5   13.88    0.82
  -9  -1   5   11.80    0.94
  -9  -1   5   13.58    0.78
   9   1   5   13.74    0.98
  -9   1  -5   12.99    0.83
   9  -1  -5   13.86    0.84
  10   1  -5   16.67    0.97
 -10   1   5   18.58    0.90
 -10  -1  -5   18.08    1.01
 -10   1   5   16.28    1.15
 -10   1  -5   18.56    0.98
  10  -1  -5   17.71    1.01
 -10  -1   5   17.19    0.92
 -11   1   5   19.34    0.95
 -11  -1  -5   17.64    1.04
  11   1  -5   17.54    1.05
 -11  -1   5   17.43    0.98
 -11   1  -5   17.97    1.05
  11  -1  -5   18.28    1.08
 -12   1   5    1.53    0.42
  12   1  -5    1.68    0.48
 -12  -1  -5    1.21    0.48
 -12  -1   5    2.07    0.47
  12  -1  -5    2.62    0.55
 -12   1  -5    2.57    0.54
 -13  -1  -5   20.28    1.20
  13   1  -5   19.03    1.19
 -13   1   5   20.94    1.05
  13  -1  -5   17.55    1.17
 -13   1  -5   17.28    1.14
 -13  -1   5   18.21    1.07
 -14  -1  -5    9.25    0.94
  14   1  -5    9.66    0.96
 -14   1   5   10.24    0.81
  14  -1  -5    9.20    0.96
 -14  -1   5    9.49    0.85
 -14   1  -5    9.48    0.96
   0   2  -5   67.88    2.24
   0  -2   5   69.01    2.01
   0   2  -5   69.65    2.02
   0   2  -5   70.11    2.25
   0  -2   5   70.31    2.01
   0  -2   5   69.84    2.25
   0  -2   5   67.10    2.24
   1   2  -5   43.18    1.47
   1  -2   5   39.55    1.46
   1   2  -5   42.19    1.31
  -1   2   5   43.04    1.33
   1  -2   5   41.84    1.30
   1   2  -5   41.52    1.46
   1  -2   5   43.18    1.48
  -1  -2  -5   41.43    1.31
   1  -2   5   43.74    1.30
  -1  -2  -5   42.62    1.31
  -1   2  -5   42.56    1.47
  -1   2  -5   45.35    1.32
  -1  -2   5   42.32    1.46
   1   2   5   42.16    1.34
  -1  -2   5   41.64    1.30
  -1   2  -5   41.42    1.47
  -1  -2   5   45.47    1.30
  -1  -2   5   43.78    1.48
  -2   2   5  399.81   11.77
   2   2  -5  385.64   11.86
  -2  -2  -5  399.31   11.77
   2   2  -5  387.81   11.86
   2  -2   5  388.51   11.87
  -2   2   5  377.31   11.77
  -2  -2  -5  389.79   10.77
   2  -2   5  392.02   10.86
   2   2  -5  395.21   10.87
  -2  -2  -5  387.86   11.76
   2  -2   5  405.25   11.89
   2   2   5  397.33   11.79
   2  -2  -5  402.41   11.75
   2  -2  -5  394.81   11.74
  -2   2  -5  396.93   11.87
   2   2   5  389.74   11.79
  -2  -2   5  390.99   10.85
  -2  -2   5  392.01   10.86
  -2   2  -5  393.25   11.88
  -2  -2   5  392.92   11.87
  -2  -2   5  387.27   11.87
  -2   2  -5  393.68   10.88
   3   2  -5   34.75    1.27
   3  -2   5   32.78    1.29
   3  -2   5   33.26    1.27
  -3  -2  -5   33.09    1.19
  -3  -2  -5   31.56    1.20
  -3   2   5   32.77    1.21
  -3  -2  -5   33.39    1.06
  -3   2   5   33.51    1.21
   3   2  -5   32.44    1.11
   3   2  -5   35.01    1.27
   3   2   5   34.80    1.23
  -3  -2   5   32.86    1.26
  -3   2  -5   33.51    1.28
   3  -2  -5   34.51    1.19
  -3  -2   5   34.30    1.11
   3  -2  -5   33.48    1.17
  -3  -2   5   34.03    1.09
   3   2   5   31.74    1.21
   3  -2  -5   32.44    1.17
   3  -2  -5   33.69    1.04
  -3  -2   5   33.63    1.28
  -3   2  -5   34.00    1.27
  -3   2  -5   34.74    1.14
   3   2   5   33.70    0.95
  -4  -2  -5  135.99    3.88
  -4   2   5  134.83    4.27
  -4   2   5  134.87    4.27
   4  -2   5  137.17    4.33
   4   2  -5  137.35    4.32
   4   2  -5  135.53    4.32
  -4   2   5  133.54    3.75
   4  -2   5  130.87    4.33
  -4  -2  -5  132.18    4.26
  -4  -2  -5  139.38    4.27
  -4   2   5  134.03    3.75
   4   2  -5  136.70    3.92
   4  -2  -5  137.42    3.86
   4  -2  -5  132.15    4.23
   4   2   5  136.56    4.29
   4   2   5  137.30    4.29
   4  -2  -5  128.92    4.22
   4  -2  -5  136.37    4.25
   4   2   5  135.67    3.79
  -4  -2   5  138.46    4.34
  -4   2  -5  131.94    3.92
  -4   2  -5  136.31    4.33
  -4  -2   5  130.63    4.31
  -4   2  -5  126.78    4.31
  -4  -2   5  136.09    3.90
  -5   2   5   49.64    1.83
   5   2  -5   51.86    1.86
   5   2  -5   51.59    1.88
  -5   2   5   49.71    1.82
   5  -2   5   49.25    1.88
   5  -2   5   46.66    1.86
  -5   2   5   50.93    1.51
  -5   2   5   49.75    1.51
  -5  -2  -5   49.59    1.63
  -5  -2  -5   51.01    1.82
   5   2  -5   51.02    1.66
  -5  -2   5   51.43    1.88
  -5  -2   5   47.79    1.85
  -5   2  -5   47.42    1.85
   5   2   5   51.12    1.84
   5  -2  -5   49.41    1.79
   5  -2  -5   50.01    1.62
   5   2   5   48.87    1.85
  -5  -2   5   51.38    1.89
  -5   2  -5   52.15    1.90
   5  -2  -5   49.43    1.79
  -5  -2   5   50.59    1.63
  -5   2  -5   51.45    1.67
   5   2   5   49.49    1.54
   6  -2   5   77.86    2.67
  -6   2   5   73.06    2.21
  -6  -2  -5   70.56    2.33
  -6   2   5   71.99    2.61
  -6   2   5   70.57    2.60
  -6  -2  -5   71.84    2.58
   6   2  -5   74.18    2.62
   6  -2   5   75.85    2.66
   6   2  -5   75.28    2.35
   6   2  -5   73.54    2.63
  -6   2   5   73.41    2.20
  -6   2  -5   68.93    2.34
  -6  -2   5   70.50    2.63
  -6  -2   5   73.72    2.32
  -6   2  -5   75.76    2.64
   6  -2  -5   75.47    2.58
  -6   2  -5   75.27    2.66
   6  -2  -5   71.59    2.56
  -6  -2   5   72.15    2.65
   6   2   5   77.70    2.27
   6  -2  -5   76.56    2.33
   6   2   5   73.52    2.61
   6   2   5   76.50    2.63
  -7  -2  -5   55.01    2.11
   7   2  -5   56.57    2.15
   7  -2   5   51.99    2.12
  -7   2   5   57.37    2.14
  -7   2   5   53.47    1.74
   7   2  -5   55.29    2.13
  -7  -2  -5   53.57    1.88
  -7   2   5   54.35    2.12
   7   2  -5   57.16    1.91
   7  -2   5   56.12    2.16
   7   2   5   54.07    2.12
   7  -2  -5   53.78    2.07
  -7   2  -5   55.41    2.15
   7   2   5   58.03    1.81
  -7  -2   5   57.84    2.18
  -7   2  -5   54.45    2.16
   7  -2  -5   53.09    2.06
  -7  -2   5   51.30    1.83
   7   2   5   54.32    2.13
  -7  -2   5   54.15    2.14
  -7   2  -5   53.07    1.88
   7  -2  -5   57.08    1.89
   8  -2   5   67.51    2.59
  -8   2   5   67.63    2.13
  -8   2   5   67.29    2.56
   8   2  -5   68.65    2.29
   8   2  -5   66.56    2.57
  -8  -2  -5   66.78    2.27
  -8   2   5   62.75    2.53
   8   2   5   66.26    2.57
   8   2   5   66.16    2.58
   8   2   5   69.68    2.19
  -8   2  -5   65.84    2.57
  -8  -2   5   66.98    2.22
  -8   2  -5   67.86    2.27
   8  -2  -5   68.21    2.28
  -8  -2   5   66.58    2.58
   9   2  -5   30.68    1.31
  -9   2   5   29.03    1.48
  -9   2   5   29.63    1.15
  -9  -2  -5   27.77    1.28
   9   2   5   32.24    1.57
   9  -2  -5   26.88    1.27
  -9  -2   5   33.09    1.56
   9   2   5   28.22    1.19
  -9  -2   5   29.51    1.25
  -9   2  -5   29.59    1.29
   9   2   5   29.89    1.51
 -10  -2  -5    1.68    0.45
  10   2  -5    2.15    0.46
 -10   2   5    1.12    0.50
 -10   2   5    2.06    0.38
 -10   2  -5    1.57    0.41
 -10  -2   5    2.26    0.43
  10  -2  -5    1.64    0.45
 -11   2   5    5.89    0.57
 -11  -2  -5    5.09    0.64
  11   2  -5    5.83    0.67
  11  -2  -5    6.22    0.70
 -11  -2   5    5.95    0.63
 -11   2  -5    6.81    0.69
  12   2  -5    2.60    0.56
 -12   2   5    1.45    0.41
 -12  -2  -5    2.19    0.53
 -12  -2   5    1.38    0.46
 -12   2  -5    1.80    0.50
  12  -2  -5    1.65    0.52
  13   2  -5    1.79    0.55
 -13   2   5    1.11    0.42
 -13  -2  -5    1.77    0.57
  13  -2  -5    0.78    0.51
 -13   2  -5    1.49    0.53
 -13  -2   5    2.16    0.51
  14   2  -5    4.32    0.71
 -14  -2  -5    3.04    0.65
  14  -2  -5    2.55    0.63
 -14  -2   5    3.65    0.64
 -14   2  -5    2.28    0.60
   0  -3   5    5.46    0.34
   0  -3   5    5.50    0.35
   0   3   5    6.05    0.26
   0   3  -5    5.71    0.41
   0   3  -5    5.39    0.35
   0  -3   5    5.55    0.41
   0   3  -5    5.06    0.40
   0  -3   5    5.22    0.42
  -1  -3  -5   12.13    0.44
   1   3  -5   11.49    0.60
   1  -3   5   12.50    0.61
   1  -3   5   12.16    0.52
  -1  -3  -5   12.47    0.43
   1   3  -5   12.60    0.53
   1  -3   5   11.85    0.62
   1  -3   5   11.88    0.51
   1   3  -5   11.59    0.60
  -1   3   5   11.96    0.47
  -1   3  -5   12.04    0.52
  -1   3  -5   12.80    0.61
  -1  -3   5   11.70    0.61
  -1  -3   5   12.22    0.52
   1   3   5   12.41    0.48
   1   3   5   11.89    0.48
  -1  -3   5   11.90    0.51
  -1  -3   5   10.86    0.59
  -1   3  -5   11.96    0.61
  -2  -3  -5   13.86    0.55
  -2  -3  -5   13.32    0.44
   2   3  -5   12.51    0.64
   2  -3   5   13.11    0.67
  -2   3   5   13.23    0.55
   2   3  -5   13.53    0.56
   2   3  -5   13.49    0.66
  -2  -3  -5   12.40    0.54
   2  -3   5   12.91    0.66
  -2  -3  -5   12.48    0.44
  -2   3   5   12.71    0.55
   2   3   5   12.71    0.56
   2  -3  -5   12.62    0.51
  -2  -3   5   13.40    0.67
   2   3   5   12.92    0.56
  -2   3  -5   13.63    0.58
  -2   3  -5   13.09    0.66
  -2  -3   5   12.57    0.55
   2   3   5   12.40    0.57
  -2  -3   5   12.86    0.66
  -2   3  -5   12.38    0.65
   2  -3  -5   14.04    0.52
  -3  -3  -5   59.97    1.72
   3   3  -5   54.41    2.00
   3   3  -5   58.70    2.02
  -3  -3  -5   56.85    1.91
  -3  -3  -5   59.36    1.92
  -3   3   5   58.41    1.93
   3   3  -5   57.58    1.80
   3  -3   5   59.91    2.04
  -3   3   5   58.14    1.93
   3  -3   5   59.14    2.04
  -3   3  -5   57.59    2.02
  -3  -3   5   54.40    2.01
  -3  -3   5   57.40    2.03
   3   3   5   57.01    1.95
  -3  -3   5   57.31    1.79
   3   3   5   57.77    1.95
  -3   3  -5   57.71    2.03
   3  -3  -5   57.98    1.90
  -3   3  -5   56.02    1.80
   3  -3  -5   57.91    1.70
   3   3   5   56.41    1.94
   4   3  -5   37.35    1.47
   4   3  -5   39.57    1.31
  -4  -3  -5   37.77    1.24
   4   3  -5   38.68    1.49
  -4   3   5   38.67    1.41
  -4  -3  -5   38.16    1.40
   4  -3   5   37.23    1.48
   4  -3   5   39.77    1.51
  -4   3   5   38.53    1.41
   4  -3  -5   38.14    1.38
  -4  -3   5   37.31    1.29
   4   3   5   40.04    1.44
  -4  -3   5   37.23    1.48
   4   3   5   37.33    1.13
  -4  -3   5   36.44    1.46
   4   3   5   37.82    1.42
   4  -3  -5   36.11    1.22
  -4   3  -5   36.50    1.48
  -4   3  -5   37.94    1.48
  -4   3  -5   36.81    1.30
   5  -3   5   80.67    2.74
  -5   3   5   76.68    2.22
  -5   3   5   77.10    2.66
   5   3  -5   76.57    2.71
  -5  -3  -5   78.54    2.65
  -5   3   5   76.09    2.22
  -5   3   5   80.45    2.67
  -5  -3  -5   78.39    2.39
   5   3  -5   81.02    2.74
   5  -3   5   81.36    2.76
   5   3  -5   74.53    2.42
  -5  -3   5   73.12    2.69
  -5  -3   5   77.26    2.41
   5  -3  -5   79.62    2.38
   5   3   5   78.37    2.28
  -5   3  -5   80.25    2.44
   5  -3  -5   78.16    2.62
  -5   3  -5   68.43    2.68
   5   3   5   77.30    2.68
   5   3   5   80.54    2.68
  -5   3  -5   76.47    2.72
  -5  -3   5   80.65    2.73
  -5  -3   5   75.15    2.72
   5   3   5   79.90    2.69
   6  -3   5   28.86    1.30
  -6   3   5   26.76    1.24
  -6   3   5   28.06    1.25
  -6   3   5   27.77    0.93
   6   3  -5   29.48    1.30
  -6  -3  -5   29.37    1.23
  -6   3   5   27.00    0.93
  -6  -3  -5   27.69    1.09
   6   3  -5   28.68    1.29
   6  -3   5   27.67    1.28
   6  -3  -5   28.76    1.08
   6  -3  -5   27.66    1.19
   6   3   5   30.08    1.27
  -6  -3   5   27.90    1.09
   6   3   5   26.30    0.98
  -6  -3   5   25.68    1.27
  -6   3  -5   28.40    1.28
   6   3   5   29.51    1.27
  -6   3  -5   28.25    1.29
   6   3   5   30.21    0.99
  -6   3  -5   28.76    1.11
  -6  -3   5   25.88    1.26
   6   3   5   24.89    1.22
  -7  -3  -5   30.76    1.22
  -7  -3  -5   28.70    1.35
  -7   3   5   29.30    1.05
   7  -3   5   29.61    1.44
  -7   3   5   31.11    1.40
   7   3  -5   31.54    1.43
  -7   3   5   31.19    1.05
   7   3  -5   32.82    1.24
  -7   3   5   30.48    1.40
   7   3  -5   29.85    1.41
   7  -3   5   30.90    1.42
   7   3   5   31.69    1.43
   7  -3  -5   29.44    1.35
   7   3   5   29.48    1.38
   7   3   5   31.95    1.12
   7   3   5   32.44    1.44
  -7   3  -5   31.35    1.24
  -7  -3   5   29.13    1.20
   7  -3  -5   29.37    1.20
  -7  -3   5   30.46    1.42
  -7  -3   5   29.24    1.41
  -7   3  -5   29.24    1.42
   7  -3  -5   33.18    1.38
  -7   3  -5   32.15    1.45
   8  -3   5   52.08    2.15
   8   3  -5   51.92    1.87
  -8  -3  -5   52.66    1.88
  -8   3   5   52.71    2.13
  -8   3   5   52.74    1.69
  -8   3   5   53.98    2.14
   8  -3  -5   53.20    1.87
  -8  -3   5   52.54    2.16
   8   3   5   50.93    1.74
  -8  -3   5   50.31    1.83
   8   3   5   52.69    2.15
  -8   3  -5   51.77    2.14
   8   3   5   51.72    2.12
  -8   3  -5   50.69    1.87
   9   3  -5    1.78    0.43
  -9  -3  -5    2.29    0.44
  -9   3   5    2.65    0.54
  -9   3   5    1.84    0.33
   9   3   5    1.93    0.51
  -9  -3   5    1.39    0.39
  -9   3  -5    1.79    0.40
   9   3   5    2.05    0.53
   9   3   5    1.54    0.35
   9  -3  -5    1.74    0.43
  10   3  -5   14.29    0.92
 -10   3   5   17.03    1.14
 -10  -3  -5   17.11    0.98
 -10   3   5   16.39    0.79
  10  -3  -5   15.63    0.96
 -10  -3   5   15.51    0.92
 -10   3  -5   14.39    0.91
 -11   3   5    0.69    0.34
 -11  -3  -5    0.18    0.40
  11   3  -5    0.70    0.41
  11  -3  -5    1.30    0.46
 -11   3  -5    0.69    0.41
 -11  -3   5    0.83    0.42
  12   3  -5    0.48    0.43
 -12   3   5    1.23    0.37
 -12  -3  -5    0.42    0.43
 -12   3  -5    0.72    0.46
  12  -3  -5    1.07    0.48
 -12  -3   5    1.39    0.46
  13   3  -5    7.65    0.84
 -13  -3  -5    7.57    0.84
  13  -3  -5    7.57    0.85
 -13   3  -5    8.48    0.85
 -13  -3   5    6.72    0.75
   0   4  -5   84.74    2.82
   0  -4  -5   83.72    2.58
   0   4   5   86.41    2.65
   0   4   5   86.35    2.65
   0  -4   5   88.46    2.83
   0  -4  -5   81.72    2.58
   0   4  -5   87.20    2.53
   0  -4   5   80.42    2.79
   0   4  -5   83.50    2.81
   0  -4   5   89.41    2.54
  -1   4   5   28.29    1.02
   1   4  -5   29.97    1.02
   1   4  -5   32.17    1.18
   1  -4   5   29.59    1.18
  -1   4   5   29.64    1.02
   1  -4   5   29.94    1.03
   1  -4   5   30.46    1.17
   1   4  -5   28.53    1.16
  -1  -4  -5   28.99    0.99
  -1  -4   5   29.23    1.16
   1   4   5   29.13    1.03
  -1  -4   5   28.48    1.02
   1   4   5   30.75    1.04
  -1   4  -5   29.56    1.18
  -1   4  -5   28.05    1.02
   1  -4  -5   29.28    0.96
  -1   4  -5   31.74    1.19
  -1  -4   5   30.78    1.19
  -2   4   5   26.18    0.97
  -2  -4  -5   26.38    0.82
  -2  -4  -5   25.92    0.82
   2  -4   5   28.31    1.10
  -2  -4  -5   25.96    0.94
   2   4  -5   27.25    1.11
   2   4  -5   26.28    0.95
   2   4  -5   25.95    1.09
  -2   4   5   25.79    0.97
   2  -4   5   26.27    1.10
  -2  -4   5   25.50    0.94
   2  -4  -5   26.99    0.92
  -2  -4   5   25.01    1.08
  -2   4  -5   26.40    0.94
   2   4   5   24.93    0.97
  -2  -4   5   27.07    1.09
   2  -4  -5   26.63    0.79
  -2   4  -5   27.25    1.09
  -2   4  -5   26.24    1.10
   2  -4  -5   26.37    0.79
   2   4   5   25.16    0.98
   3  -4   5   53.58    1.98
  -3   4   5   53.22    1.86
   3   4  -5   54.32    1.96
  -3   4   5   52.51    1.86
   3   4  -5   54.48    1.97
   3  -4   5   53.95    1.98
  -3  -4  -5   53.82    1.84
   3   4  -5   54.54    1.75
  -3  -4  -5   55.02    1.65
  -3  -4   5   56.11    1.98
  -3   4  -5   55.58    1.75
  -3  -4   5   56.10    1.98
   3  -4  -5   55.43    1.82
   3   4   5   53.36    1.87
  -3   4  -5   58.24    1.99
  -3   4  -5   54.17    1.98
   3   4   5   53.83    1.88
  -3  -4   5   56.59    1.75
   3  -4  -5   54.84    1.63
  -4  -4  -5    0.78    0.25
  -4   4   5    0.98    0.27
   4  -4   5    0.55    0.27
   4   4  -5    0.86    0.29
   4   4  -5    0.93    0.26
   4   4  -5    0.78    0.28
  -4  -4  -5    0.93    0.22
   4  -4   5    0.87    0.28
  -4   4   5    1.05    0.27
   4   4   5    0.98    0.28
  -4  -4   5    0.93    0.23
   4  -4  -5    1.02    0.21
  -4   4  -5    1.24    0.31
  -4   4  -5    0.97    0.25
   4   4   5    0.89    0.27
  -4  -4   5    0.98    0.32
  -4  -4   5    1.01    0.30
   4  -4  -5    1.57    0.27
  -4   4  -5    0.97    0.31
   5   4  -5   37.03    1.31
   5  -4   5   36.30    1.52
  -5   4   5   35.72    1.43
   5  -4   5   33.83    1.48
   5   4  -5   39.26    1.53
  -5  -4  -5   36.27    1.27
   5   4  -5   34.27    1.50
  -5  -4  -5   36.12    1.42
  -5   4   5   37.18    1.45
   5  -4  -5   36.33    1.26
  -5   4  -5   34.28    1.49
  -5   4  -5   38.16    1.55
  -5   4  -5   34.40    1.30
   5   4   5   35.76    1.12
  -5  -4   5   36.36    1.52
  -5  -4   5   37.46    1.53
  -5  -4   5   36.30    1.31
   5  -4  -5   36.20    1.40
   5   4   5   36.17    1.46
   5   4   5   36.84    1.47
  -6   4   5   16.83    0.92
  -6   4   5   16.55    0.93
  -6  -4  -5   17.44    0.93
   6  -4   5   17.64    0.99
   6   4  -5   18.12    1.03
  -6  -4  -5   17.41    0.81
   6   4  -5   16.48    0.96
  -6   4   5   17.58    0.60
  -6   4   5   17.50    0.60
   6   4  -5   18.00    0.85
   6  -4   5   18.56    1.00
  -6  -4   5   18.04    0.99
  -6   4  -5   17.53    0.84
  -6  -4   5   17.90    1.00
   6   4   5   17.59    0.94
  -6   4  -5   15.97    0.96
   6  -4  -5   17.46    0.80
  -6   4  -5   18.13    1.00
   6   4   5   17.72    0.68
  -6  -4   5   17.45    0.98
   6   4   5   17.51    0.93
   6  -4  -5   16.83    0.89
  -6  -4   5   17.15    0.83
   7   4  -5   17.06    0.89
  -7   4   5   18.43    1.03
  -7   4   5   19.55    0.69
   7   4  -5   19.27    1.08
   7  -4   5   21.07    1.11
  -7   4   5   19.76    0.69
   7  -4   5   18.93    1.07
  -7   4   5   17.60    1.01
  -7  -4  -5   18.27    0.90
  -7  -4  -5   17.05    1.01
   7   4  -5   17.44    1.07
  -7   4  -5   17.65    0.90
   7   4   5   18.66    1.04
   7  -4  -5   19.46    1.01
   7  -4  -5   18.65    0.88
   7   4   5   18.28    0.76
  -7  -4   5   17.30    0.88
  -7   4  -5   17.55    1.08
  -7   4  -5   16.72    1.04
  -7  -4   5   17.09    1.04
   7   4   5   18.61    1.03
  -7  -4   5   18.02    1.09
  -8   4   5   12.00    0.90
  -8   4   5   10.15    0.54
  -8   4   5   11.96    0.86
  -8  -4  -5   12.02    0.75
   8   4  -5   12.29    0.75
  -8  -4   5    9.61    0.85
  -8   4  -5   13.85    0.79
   8   4   5   10.39    0.93
   8   4   5   11.83    0.61
  -8  -4   5   12.07    0.74
  -8   4  -5   12.63    0.95
   8  -4  -5   10.83    0.73
  -9   4   5    6.39    0.47
   9   4  -5    7.93    0.70
  -9   4   5    6.08    0.76
  -9  -4  -5    6.04    0.64
  -9  -4   5    6.75    0.64
  -9   4  -5    6.47    0.64
   9   4   5    6.49    0.51
   9  -4  -5    6.23    0.64
   9   4   5    7.46    0.80
 -10  -4  -5   19.58    1.08
 -10   4   5   21.50    1.32
  10   4  -5   21.20    1.09
 -10   4   5   18.49    0.83
  10  -4  -5   19.72    1.08
 -10  -4   5   18.99    1.05
 -10   4  -5   18.44    1.03
  11   4  -5   -0.41    0.35
 -11  -4  -5    0.77    0.42
 -11   4   5    0.92    0.30
 -11  -4   5    0.82    0.41
  11  -4  -5    0.33    0.42
 -11   4  -5    0.23    0.37
  12   4  -5    1.92    0.50
 -12  -4  -5    0.71    0.47
  12  -4  -5    1.18    0.47
 -12   4  -5    0.67    0.44
 -12  -4   5    0.38    0.42
  13   4  -5    4.87    0.72
 -13  -4  -5    6.24    0.80
  13  -4  -5    4.66    0.74
 -13   4  -5    5.36    0.71
 -13  -4   5    5.19    0.71
   0   5  -5    5.10    0.37
   0  -5   5    5.08    0.46
   0  -5   5    4.10    0.42
   0   5   5    4.50    0.34
   0  -5  -5    4.97    0.29
   0   5  -5    4.67    0.47
   0  -5   5    3.80    0.35
   0   5  -5    3.86    0.43
  -1  -5  -5  138.60    3.81
   1   5  -5  134.13    4.40
  -1   5   5  133.90    4.25
   1  -5   5  137.99    4.42
   1   5  -5  135.46    4.41
  -1  -5  -5  133.38    4.20
   1  -5   5  136.64    4.00
   1   5  -5  139.36    3.98
   1  -5   5  140.25    4.42
   1  -5  -5  135.05    4.18
  -1  -5   5  132.73    4.40
  -1  -5   5  137.98    3.99
   1   5   5  134.25    4.25
  -1   5  -5  135.79    3.98
  -1  -5   5  138.32    4.42
   1  -5  -5  140.28    3.80
  -1   5  -5  139.52    4.42
   1  -5  -5  139.80    3.79
  -1   5  -5  138.35    4.42
  -2   5   5   37.76    1.29
   2   5  -5   32.39    1.39
  -2  -5  -5   36.21    1.26
   2   5  -5   38.13    1.24
   2   5  -5   34.80    1.41
   2  -5   5   36.30    1.42
   2  -5   5   34.15    1.41
  -2  -5  -5   35.54    1.11
  -2   5  -5   36.60    1.43
   2  -5  -5   36.12    1.09
   2   5   5   34.68    1.29
  -2   5  -5   32.98    1.39
  -2   5  -5   36.31    1.23
  -2  -5   5   35.17    1.40
   2  -5  -5   35.30    1.22
   2   5   5   36.51    1.30
  -2  -5   5   35.14    1.41
  -2  -5   5   35.04    1.23
   3   5  -5    2.21    0.29
  -3  -5  -5    2.41    0.26
   3  -5   5    2.49    0.37
  -3   5   5    3.02    0.33
   3  -5   5    2.63    0.38
   3   5  -5    2.25    0.37
   3   5  -5    2.91    0.40
  -3   5   5    2.35    0.31
  -3  -5  -5    2.52    0.30
  -3   5  -5    2.15    0.36
   3  -5  -5    3.27    0.31
  -3   5  -5    2.58    0.31
   3   5   5    2.15    0.32
  -3  -5   5    2.69    0.32
  -3   5  -5    2.72    0.38
   3  -5  -5    2.47    0.25
  -3  -5   5    2.45    0.38
   3   5   5    2.47    0.32
  -3  -5   5    2.72    0.38
   4   5  -5    1.69    0.29
   4  -5   5    1.07    0.32
   4   5  -5    1.21    0.33
  -4  -5  -5    1.22    0.24
  -4  -5  -5    1.13    0.28
  -4   5   5    1.02    0.28
   4   5  -5    1.34    0.36
  -4   5   5    1.18    0.28
   4  -5   5    1.02    0.32
  -4  -5   5    1.78    0.36
   4  -5  -5    1.55    0.28
  -4  -5   5    1.16    0.32
   4   5   5    1.03    0.29
   4  -5  -5    1.65    0.24
  -4   5  -5    1.25    0.33
  -4  -5   5    1.50    0.28
  -4   5  -5    1.23    0.34
   4   5   5    1.06    0.29
  -4   5  -5    1.59    0.29
   5   5  -5   16.24    0.91
  -5   5   5   15.88    0.85
  -5   5   5   14.64    0.81
   5  -5   5   15.27    0.90
   5  -5   5   15.97    0.91
  -5  -5  -5   15.80    0.83
   5   5  -5   14.45    0.75
   5   5  -5   14.51    0.87
  -5  -5  -5   14.98    0.72
   5   5   5   16.46    0.86
  -5  -5   5   15.65    0.91
   5  -5  -5   16.14    0.80
  -5   5  -5   15.05    0.89
  -5   5  -5   17.03    0.93
  -5   5  -5   15.93    0.76
   5   5   5   15.02    0.85
  -5  -5   5   16.62    0.92
   5  -5  -5   14.86    0.70
  -5  -5   5   15.51    0.77
  -6  -5  -5   31.84    1.20
   6  -5   5   31.50    1.46
   6   5  -5   31.95    1.43
  -6   5   5   29.89    1.35
   6   5  -5   29.44    1.41
   6  -5   5   29.75    1.42
  -6   5   5   32.80    1.40
   6   5  -5   30.56    1.22
  -6  -5  -5   31.41    1.35
   6   5   5   28.66    1.37
   6  -5  -5   32.42    1.21
  -6  -5   5   30.16    1.23
  -6   5  -5   29.74    1.21
  -6   5  -5   32.96    1.47
  -6  -5   5   32.06    1.46
   6  -5  -5   30.72    1.31
   6   5   5   31.33    1.40
  -6  -5   5   31.34    1.45
   6   5   5   29.58    1.00
  -6   5  -5   30.45    1.43
  -6  -5   5   33.27    1.45
  -7   5   5   13.53    0.89
  -7  -5  -5   13.88    0.78
  -7   5   5   13.57    0.87
   7   5  -5   14.46    0.95
  -7   5   5   14.45    0.51
   7   5  -5   14.47    0.80
   7  -5   5   13.47    0.97
   7   5   5   15.42    0.96
  -7   5  -5   13.83    0.78
   7  -5  -5   13.13    0.76
  -7  -5   5   14.55    1.00
  -7   5  -5   13.27    0.92
   7   5   5   15.83    0.96
  -8   5   5    4.86    0.33
   8   5  -5    4.15    0.50
  -8  -5  -5    4.39    0.53
  -8   5   5    4.56    0.62
  -8  -5   5    4.43    0.54
   8  -5  -5    4.06    0.52
   8   5   5    5.53    0.70
  -8   5  -5    5.03    0.55
   9   5  -5    6.52    0.65
  -9   5   5    6.55    0.77
  -9   5   5    5.89    0.40
  -9  -5  -5    6.32    0.64
  -9  -5   5    7.01    0.65
  -9   5  -5    5.72    0.61
   9   5   5    6.43    0.80
   9  -5  -5    4.92    0.59
 -10  -5  -5   19.86    1.10
 -10   5   5   20.14    0.80
 -10   5   5   19.76    1.30
  10   5  -5   18.00    1.05
 -10   5  -5   20.86    1.09
  10  -5  -5   20.99    1.12
 -10  -5   5   19.80    1.07
  11   5  -5    1.32    0.47
 -11  -5  -5    1.78    0.50
  11  -5  -5    3.52    0.60
 -11   5  -5    2.56    0.52
 -11  -5   5    2.01    0.49
 -12  -5  -5    9.19    0.90
  12   5  -5   10.19    0.91
 -12  -5   5    9.61    0.87
  12  -5  -5    9.69    0.93
 -12   5  -5    8.37    0.82
  13   5  -5    1.37    0.54
 -13  -5  -5    0.69    0.53
 -13  -5   5    1.02    0.51
  13  -5  -5    0.29    0.49
 -13   5  -5    0.74    0.50
   0   6  -5   40.68    1.62
   0  -6   5   40.43    1.62
   0  -6   5   41.17    1.63
   0  -6   5   42.56    1.44
   0   6  -5   43.66    1.65
   0   6  -5   42.96    1.41
   0   6   5   42.66    1.48
   1   6  -5   26.93    1.23
   1  -6   5   27.36    1.23
  -1   6   5   28.98    1.11
   1  -6   5   27.87    1.08
   1  -6   5   32.15    1.26
   1   6  -5   30.74    1.07
   1   6  -5   29.24    1.26
   1  -6  -5   29.77    0.93
  -1   6  -5   29.82    1.28
  -1  -6   5   27.29    1.23
   1   6   5   28.90    1.11
  -1  -6   5   29.89    1.25
  -1   6  -5   30.72    1.26
  -1   6  -5   30.03    1.07
  -1  -6   5   28.18    1.09
  -2  -6  -5   41.26    1.32
   2   6  -5   40.07    1.63
  -2   6   5   39.88    1.49
   2  -6   5   42.43    1.65
   2  -6   5   44.45    1.66
   2   6  -5   41.62    1.64
   2   6  -5   41.62    1.43
  -2   6  -5   42.59    1.42
  -2   6  -5   44.66    1.67
  -2  -6   5   40.50    1.44
  -2  -6   5   42.46    1.66
  -2  -6   5   44.16    1.65
   2   6   5   40.16    1.51
  -2   6  -5   41.07    1.64
   2  -6  -5   41.67    1.30
   3   6  -5   17.29    0.93
   3   6  -5   16.37    0.76
   3  -6   5   19.01    0.94
   3  -6   5   18.08    0.94
  -3   6   5   18.37    0.84
  -3  -6  -5   18.60    0.82
  -3  -6  -5   17.36    0.70
   3   6  -5   19.35    0.96
  -3  -6   5   19.62    0.98
   3   6   5   18.11    0.85
  -3   6  -5   16.50    0.92
   3   6   5   17.78    0.84
  -3  -6   5   17.52    0.79
  -3  -6   5   17.54    0.95
  -3   6  -5   17.98    0.79
   3  -6  -5   16.82    0.69
  -3   6  -5   19.08    0.96
   4   6  -5    9.24    0.68
   4   6  -5    9.38    0.57
  -4  -6  -5    9.83    0.62
   4  -6   5    8.36    0.67
   4   6  -5    9.83    0.70
  -4  -6  -5    9.77    0.51
   4  -6   5    8.80    0.67
  -4   6   5    9.64    0.64
  -4   6  -5    9.70    0.71
   4   6   5    8.59    0.61
  -4   6  -5    9.42    0.57
  -4  -6   5    8.06    0.57
  -4  -6   5    8.96    0.68
   4   6   5    9.59    0.62
  -4  -6   5    8.57    0.68
   4  -6  -5    9.20    0.51
  -4   6  -5    9.19    0.68
  -5  -6  -5    9.75    0.67
   5  -6   5    9.86    0.73
   5   6  -5    8.26    0.76
  -5  -6  -5    9.10    0.57
  -5   6   5    7.82    0.63
   5  -6   5   10.86    0.80
   5   6  -5    8.68    0.73
  -5   6   5    8.73    0.64
   5   6  -5    9.53    0.61
   5   6   5    8.15    0.63
  -5   6  -5    9.87    0.79
   5  -6  -5    9.43    0.56
  -5  -6   5    9.93    0.78
  -5  -6   5    9.85    0.74
   5   6   5    8.68    0.64
  -5   6  -5    9.19    0.71
  -5   6  -5    8.95    0.58
  -5  -6   5    9.46    0.62
  -6  -6  -5   47.43    1.86
   6   6  -5   46.98    1.98
   6   6  -5   45.97    1.95
  -6  -6  -5   47.27    1.68
  -6   6   5   46.86    1.90
   6  -6   5   48.64    1.98
   6  -6   5   45.59    1.96
  -6   6   5   50.58    1.90
   6   6   5   46.81    1.91
   6   6   5   48.42    1.92
  -6  -6   5   48.76    1.73
  -6   6  -5   49.16    2.02
  -6   6  -5   45.36    1.95
   6  -6  -5   46.84    1.66
  -6  -6   5   46.97    1.96
  -6  -6   5   49.91    2.00
  -6  -6   5   46.04    1.98
  -6   6  -5   47.57    1.69
  -7   6   5   11.19    0.86
   7   6  -5   11.80    0.73
  -7  -6  -5   13.32    0.76
  -7   6   5   12.12    0.87
   7   6  -5   10.66    0.86
  -7   6  -5   12.10    0.90
  -7  -6   5   12.36    0.76
   7   6   5   11.98    0.89
   7   6   5   10.73    0.87
  -7   6  -5    9.96    0.71
   7  -6  -5   11.89    0.73
   8   6  -5   12.24    0.79
  -8   6   5   12.66    0.95
  -8  -6  -5   12.57    0.83
   8  -6  -5   11.77    0.78
   8   6   5   13.86    1.00
  -8   6  -5   12.04    0.77
  -8  -6   5   12.80    0.81
  -9   6   5    1.08    0.48
  -9  -6  -5    0.72    0.39
   9   6  -5    0.09    0.35
  -9   6  -5    0.76    0.38
   9   6   5    0.57    0.48
   9  -6  -5    0.79    0.40
  -9  -6   5    0.22    0.37
 -10   6   5    0.52    0.48
 -10  -6  -5    1.07    0.45
  10   6  -5    0.62    0.39
 -10   6  -5   -0.10    0.34
 -10  -6   5    1.05    0.42
  10  -6  -5    0.08    0.40
 -11  -6  -5   32.12    1.58
  11   6  -5   33.98    1.58
 -11   6  -5   35.23    1.52
  11  -6  -5   35.24    1.62
 -11  -6   5   37.10    1.60
 -12  -6  -5    2.30    0.57
  12   6  -5    2.79    0.59
 -12   6  -5    2.68    0.57
 -12  -6   5    1.32    0.52
  12  -6  -5    2.34    0.60
 -13  -6  -5    6.18    0.82
  13   6  -5    6.16    0.78
 -13  -6   5    6.22    0.78
 -13   6  -5    7.69    0.80
  13  -6  -5    5.94    0.82
   0  -7   5    0.10    0.23
   0   7   5    0.43    0.21
   0   7   5    0.09    0.21
   0  -7   5    0.05    0.24
   0   7  -5    0.38    0.27
   0  -7   5    0.25    0.26
   0   7  -5    0.34    0.26
   0   7  -5    0.11    0.20
  -1   7   5   13.25    0.69
   1  -7   5   14.91    0.83
   1  -7   5   13.64    0.69
   1   7  -5   13.68    0.66
   1  -7   5   13.41    0.79
   1   7  -5   12.90    0.80
   1   7  -5   14.81    0.85
  -1   7   5   13.03    0.69
  -1  -7   5   12.36    0.79
  -1   7  -5   14.05    0.81
  -1   7  -5   14.44    0.83
  -1  -7   5   13.73    0.80
  -1  -7   5   13.68    0.70
  -1   7  -5   13.54    0.65
   1   7   5   11.21    0.65
   1   7   5   14.13    0.70
   2  -7   5   22.10    1.09
  -2   7   5   21.84    0.96
   2   7  -5   21.61    1.08
  -2   7   5   22.09    0.97
   2  -7   5   21.76    1.08
  -2  -7  -5   21.01    0.81
   2   7  -5   22.63    1.10
   2   7  -5   21.36    0.90
  -2  -7   5   22.11    1.10
  -2   7  -5   20.98    0.89
   2  -7  -5   21.61    0.81
  -2   7  -5   20.92    1.07
  -2  -7   5   21.98    0.94
  -2   7  -5   21.74    1.09
   2   7   5   23.19    0.98
  -2  -7   5   23.57    1.10
   3   7  -5    0.72    0.35
   3  -7   5    0.78    0.33
   3  -7   5    0.67    0.33
  -3   7   5    0.65    0.25
  -3   7   5    0.91    0.28
   3   7  -5    0.52    0.30
  -3  -7  -5    0.70    0.23
   3   7  -5    0.68    0.25
   3  -7  -5    0.55    0.21
   3   7   5   -0.15    0.14
  -3  -7   5    0.95    0.35
  -3   7  -5    0.90    0.34
  -3   7  -5    0.88    0.32
   3   7   5    0.72    0.28
  -3  -7   5    0.55    0.32
  -3  -7   5    0.53    0.28
  -3   7  -5    0.54    0.24
   4   7  -5   16.58    1.00
   4  -7   5   17.16    0.97
   4   7  -5   15.75    0.79
   4   7  -5   15.33    0.95
   4  -7   5   16.74    0.99
  -4   7   5   14.36    0.85
  -4  -7  -5   16.94    0.75
  -4  -7   5   17.76    0.99
  -4  -7   5   16.31    0.83
  -4  -7   5   17.98    1.01
   4  -7  -5   18.38    0.77
   4   7   5   17.34    0.91
  -4   7  -5   15.37    0.96
  -4   7  -5   15.99    0.78
  -4   7  -5   17.80    0.99
   5   7  -5    7.32    0.73
  -5   7   5    7.33    0.62
   5  -7   5    7.43    0.71
   5   7  -5    7.65    0.72
  -5  -7  -5    7.76    0.53
   5   7  -5    7.27    0.56
   5  -7  -5    6.68    0.52
  -5   7  -5    6.33    0.68
  -5  -7   5    8.89    0.78
   5   7   5    5.96    0.60
  -5   7  -5    6.97    0.54
  -5   7  -5    5.86    0.68
   5   7   5    6.42    0.63
  -5  -7   5    6.69    0.59
  -5  -7   5    8.13    0.76
  -6   7   5   19.70    1.05
  -6  -7  -5   19.65    0.90
   6   7  -5   17.10    1.10
   6   7  -5   18.24    0.90
   6  -7  -5   18.88    0.88
  -6   7  -5   17.70    0.88
   6   7   5   16.19    1.02
  -6   7  -5   15.43    1.04
   6   7   5   17.22    1.04
  -6  -7   5   18.25    0.95
  -7   7   5   31.56    1.49
   7   7  -5   32.39    1.32
  -7  -7  -5   28.48    1.29
  -7   7  -5   32.56    1.31
   7  -7  -5   32.36    1.33
   7   7   5   31.34    1.50
  -7   7  -5   31.23    1.59
  -7  -7   5   31.90    1.36
   8   7  -5   11.98    0.79
  -8   7   5   13.04    0.97
  -8  -7  -5   13.81    0.87
  -8  -7   5   13.76    0.86
   8  -7  -5   10.83    0.80
  -8   7  -5   12.34    0.77
   8   7   5   12.67    0.95
  -9  -7  -5   10.48    0.81
  -9   7   5   10.68    0.99
   9   7  -5   10.65    0.80
   9  -7  -5   10.83    0.81
  -9   7  -5   10.23    0.77
  -9  -7   5   11.52    0.82
   9   7   5   11.36    1.05
  10   7  -5   16.39    0.97
 -10   7   5   15.12    1.18
 -10  -7  -5   14.40    0.99
 -10  -7   5   14.45    0.97
 -10   7  -5   15.21    0.93
  10  -7  -5   17.78    1.05
  11   7  -5    3.72    0.60
 -11  -7  -5    3.91    0.63
 -11  -7   5    3.24    0.61
 -11   7  -5    3.98    0.58
  11  -7  -5    2.76    0.60
 -12  -7  -5    2.23    0.59
  12   7  -5    2.50    0.57
 -12   7  -5    2.54    0.55
  12  -7  -5    1.78    0.56
 -12  -7   5    3.09    0.62
   0   8   5   25.14    1.09
   0  -8   5   26.29    1.08
   0   8  -5   25.61    1.23
   0   8   5   26.62    1.12
   0  -8   5   26.07    1.25
   0   8  -5   24.93    1.01
   0   8  -5   24.82    1.21
   1   8  -5    3.83    0.52
   1   8  -5    4.50    0.42
   1  -8   5    4.31    0.47
  -1   8   5    3.37    0.41
  -1   8   5    5.04    0.47
   1   8  -5    5.10    0.56
   1  -8   5    5.38    0.56
   1   8   5    4.21    0.44
  -1   8  -5    4.28    0.40
  -1  -8   5    3.56    0.43
   1   8   5    4.47    0.45
  -1   8  -5    3.74    0.52
  -1   8  -5    4.50    0.54
  -1  -8   5    4.50    0.53
   2   8  -5    2.94    0.49
   2  -8   5    4.11    0.51
   2   8  -5    4.01    0.55
  -2   8   5    2.99    0.40
  -2   8   5    2.80    0.39
   2   8  -5    3.45    0.39
  -2  -8  -5    3.32    0.34
   2   8   5    3.16    0.42
  -2  -8   5    3.30    0.42
  -2  -8   5    2.51    0.44
  -2   8  -5    4.26    0.40
   2   8   5    3.22    0.41
  -2   8  -5    3.98    0.54
  -2   8  -5    3.53    0.49
  -3  -8  -5    4.33    0.41
   3   8  -5    3.54    0.52
   3   8  -5    4.21    0.56
   3  -8   5    3.58    0.52
  -3   8   5    4.11    0.46
  -3   8   5    4.68    0.49
   3   8  -5    4.16    0.44
  -3  -8   5    4.23    0.55
  -3   8  -5    3.94    0.41
   3  -8  -5    4.78    0.41
   3   8   5    3.42    0.46
   3   8   5    4.35    0.49
  -3   8  -5    4.30    0.56
  -3   8  -5    4.62    0.59
  -3  -8   5    2.96    0.42
  -4   8   5   12.70    0.80
   4   8  -5   11.89    0.85
   4  -8   5    9.82    0.83
   4   8  -5   12.79    0.92
  -4   8   5   12.51    0.80
  -4  -8  -5   11.58    0.67
   4   8  -5   10.84    0.67
  -4  -8   5   12.16    0.73
  -4  -8   5   10.79    0.86
   4  -8  -5   12.22    0.67
  -4   8  -5   11.91    0.86
   4   8   5   10.35    0.75
  -4   8  -5   11.69    0.83
  -4   8  -5   11.37    0.66
  -5   8   5    3.62    0.52
   5   8  -5    4.13    0.63
   5   8  -5    4.11    0.47
  -5   8   5    4.19    0.54
  -5  -8  -5    4.03    0.47
   5  -8  -5    4.18    0.46
  -5  -8   5    4.13    0.51
  -5   8  -5    3.45    0.44
   5   8   5    2.94    0.49
  -5   8  -5    3.68    0.57
  -6   8   5   30.79    1.50
  -6  -8  -5   34.14    1.35
   6   8  -5   34.08    1.64
   6   8  -5   33.14    1.32
  -6   8  -5   32.72    1.60
  -6   8  -5   32.81    1.29
  -6  -8   5   31.28    1.35
   6  -8  -5   31.92    1.32
   6   8   5   33.39    1.55
   7   8  -5    5.46    0.56
  -7   8   5    5.14    0.63
  -7  -8  -5    4.23    0.53
  -7   8  -5    4.03    0.50
   7  -8  -5    4.38    0.54
  -7  -8   5    5.35    0.61
   7   8   5    4.24    0.64
  -8  -8  -5    2.22    0.48
  -8   8   5    2.55    0.54
   8   8  -5    2.53    0.45
  -8   8  -5    2.78    0.46
   8  -8  -5    2.80    0.50
   8   8   5    2.10    0.59
  -8  -8   5    2.28    0.49
   9   8  -5    3.96    0.56
  -9   8   5    3.63    0.63
  -9  -8  -5    3.37    0.55
  -9  -8   5    3.50    0.58
   9  -8  -5    3.11    0.55
   9   8   5    3.31    0.68
  -9   8  -5    2.91    0.48
  10   8  -5    2.85    0.53
 -10  -8  -5    2.53    0.58
 -10   8  -5    3.65    0.54
 -10  -8   5    3.50    0.57
  10  -8  -5    2.68    0.57
 -11  -8  -5    0.22    0.45
  11   8  -5    0.05    0.42
 -11  -8   5   -0.04    0.42
  11  -8  -5    0.34    0.47
 -11   8  -5    0.79    0.44
  12   8  -5    3.36    0.61
 -12  -8  -5    3.70    0.67
 -12  -8   5    2.59    0.62
 -12   8  -5    4.22    0.62
  12  -8  -5    2.92    0.64
   0   9  -5   59.81    2.33
   0   9  -5   58.27    1.96
   0   9  -5   60.83    2.33
   0  -9   5   56.65    2.30
   0   9   5   60.21    2.18
   0  -9   5   61.06    2.05
   0   9   5   60.14    2.17
   1  -9   5   17.10    0.87
   1   9  -5   16.26    0.99
   1  -9   5   15.51    0.99
   1   9  -5   17.31    1.01
   1   9  -5   15.81    0.79
  -1   9   5   15.75    0.87
  -1   9   5   18.01    0.91
   1   9   5   16.09    0.87
  -1   9  -5   15.34    0.96
   1   9   5   16.77    0.89
  -1   9  -5   16.12    1.03
  -1  -9   5   16.01    0.86
  -1   9  -5   15.49    0.76
  -1  -9   5   16.67    0.99
   2   9  -5   15.86    1.01
  -2  -9  -5   17.38    0.79
   2  -9   5   16.76    0.90
   2   9  -5   14.50    1.02
   2   9  -5   17.78    0.82
   2  -9   5   18.18    1.06
  -2   9   5   16.77    0.91
  -2   9   5   15.62    0.91
  -2  -9   5   16.94    0.89
   2   9   5   17.11    0.92
  -2  -9   5   18.15    1.07
  -2   9  -5   18.17    1.06
   2   9   5   18.48    0.93
  -2   9  -5   18.03    1.08
  -2   9  -5   16.68    0.81
  -3   9   5    0.19    0.30
   3   9  -5   -0.05    0.32
  -3  -9  -5    0.00    0.26
  -3   9   5    0.17    0.28
   3   9  -5    0.17    0.27
  -3  -9   5    0.63    0.32
  -3   9  -5    0.04    0.33
   3   9   5    0.00    0.28
   3   9   5    0.20    0.31
  -3   9  -5   -0.32    0.24
   4   9  -5    3.53    0.45
  -4  -9  -5    3.33    0.42
  -4   9   5    2.64    0.46
   4   9  -5    3.66    0.58
  -4   9   5    3.84    0.53
   4   9   5    3.65    0.54
  -4   9  -5    3.51    0.59
  -4   9  -5    3.29    0.41
   4   9   5    4.31    0.55
  -4  -9   5    3.99    0.49
   5   9  -5    0.22    0.39
   5   9  -5    0.66    0.31
  -5   9   5    1.13    0.39
  -5   9   5    0.15    0.35
  -5  -9  -5    0.47    0.31
  -5  -9   5    0.20    0.32
   5  -9  -5    0.53    0.33
  -5   9  -5    0.33    0.39
  -5   9  -5    0.81    0.31
   5   9   5    0.20    0.34
   6   9  -5   22.11    1.04
  -6  -9  -5   23.84    1.09
  -6   9   5   20.55    1.18
   6   9   5   22.46    1.25
   6  -9  -5   21.29    1.04
  -6   9  -5   23.67    1.35
  -6   9  -5   20.84    1.00
  -6  -9   5   20.88    1.08
   7   9  -5    6.40    0.61
  -7  -9  -5    7.47    0.67
  -7   9   5    6.64    0.75
   7   9   5    4.62    0.70
  -7   9  -5    6.43    0.59
   7  -9  -5    6.43    0.64
  -7  -9   5    6.01    0.66
  -8  -9  -5   28.02    1.35
  -8   9   5   28.70    1.55
   8   9  -5   28.46    1.29
   8  -9  -5   30.08    1.36
  -8  -9   5   26.77    1.32
   8   9   5   29.27    1.56
  -8   9  -5   28.94    1.25
  -9  -9  -5    3.94    0.61
  -9   9   5    3.79    0.72
   9   9  -5    2.37    0.50
  -9  -9   5    2.83    0.56
   9  -9  -5    2.84    0.54
  -9   9  -5    3.39    0.50
  10   9  -5    3.09    0.55
 -10  -9  -5    2.64    0.58
 -10  -9   5    3.52    0.64
 -10   9  -5    2.87    0.51
  10  -9  -5    4.69    0.69
 -11  -9  -5    0.53    0.48
  11   9  -5   -0.10    0.40
 -11  -9   5    0.62    0.49
 -11   9  -5    0.09    0.39
   0  10   5    0.15    0.29
   0 -10   5    0.26    0.33
   0  10  -5    0.46    0.27
   0  10  -5    0.54    0.38
   0  10   5    0.58    0.33
  -1 -10  -5   42.13    1.53
   1  10  -5   44.11    1.89
  -1  10   5   43.19    1.76
   1 -10   5   43.08    1.66
   1  10  -5   42.58    1.54
  -1  10   5   42.67    1.75
   1  10   5   43.07    1.75
  -1  10  -5   44.31    1.54
   1  10   5   42.78    1.75
  -1 -10   5   44.78    1.67
  -1  10  -5   43.49    1.90
  -2 -10  -5   11.46    0.69
  -2  10   5   10.93    0.78
   2  10  -5   11.59    0.69
  -2  10   5   12.53    0.81
   2 -10   5   12.01    0.79
   2  10  -5   10.54    0.87
   2  10   5   10.94    0.80
  -2  10  -5   11.55    0.67
  -2 -10   5   13.18    0.80
   2  10   5   13.07    0.82
  -2  10  -5   12.45    0.94
  -3  10   5    4.82    0.57
  -3 -10  -5    4.50    0.49
  -3  10   5    4.08    0.56
   3  10  -5    4.98    0.50
   3  10  -5    5.30    0.71
   3  10   5    5.57    0.62
  -3  10  -5    4.99    0.47
   3  10   5    4.76    0.59
  -3 -10   5    5.97    0.59
  -3  10  -5    5.38    0.67
  -4  10   5    2.07    0.44
  -4  10   5    2.46    0.48
  -4 -10  -5    2.11    0.38
   4  10  -5    1.45    0.49
   4  10  -5    0.94    0.33
   4  10   5    1.63    0.44
  -4  10  -5    1.32    0.35
  -4 -10   5    2.16    0.44
  -4  10  -5    2.09    0.53
   4  10   5    0.83    0.41
  -5 -10  -5    6.58    0.62
  -5  10   5    8.46    0.78
   5  10  -5    7.73    0.63
  -5 -10   5    7.86    0.72
  -5  10  -5    6.21    0.77
   5  10   5    9.50    0.84
  -5  10  -5    7.02    0.59
  -6  10   5    8.66    0.82
  -6 -10  -5    8.72    0.69
   6  10  -5    8.07    0.65
  -6 -10   5    8.51    0.76
  -6  10  -5    9.62    0.65
   6  10   5    9.79    0.83
  -7 -10  -5   22.07    1.12
  -7  10   5   20.53    1.27
   7  10  -5   20.02    1.04
   7  10   5   20.43    1.30
  -7 -10   5   21.88    1.17
  -7  10  -5   23.10    1.03
  -8  10   5   11.48    1.05
   8  10  -5   12.67    0.84
  -8 -10  -5   11.18    0.86
   8  10   5   11.79    1.10
  -8 -10   5   12.94    0.91
  -8  10  -5   11.35    0.75
  -9 -10  -5    0.48    0.43
   9  10  -5    0.89    0.41
  -9  10   5   -0.18    0.49
  -9  10  -5    0.80    0.39
  -9 -10   5    0.69    0.45
 -10 -10  -5    0.74    0.49
  10  10  -5    0.47    0.42
 -10 -10   5    0.15    0.45
 -10  10  -5    0.22    0.36
  11  10  -5    9.52    0.85
 -11 -10  -5    9.75    0.98
 -11  10  -5    9.06    0.77
 -11 -10   5    8.95    0.92
   0 -11   5   20.68    1.06
   0  11  -5   21.14    1.26
   0  11  -5   19.46    0.92
   0  11   5   20.61    1.11
   0  11   5   20.80    1.11
  -1  11   5    7.17    0.69
  -1  11   5    6.37    0.66
   1 -11   5    5.58    0.62
   1  11  -5    5.22    0.72
   1  11  -5    5.46    0.51
  -1 -11  -5    7.57    0.60
  -1  11  -5    5.94    0.52
  -1  11  -5    5.66    0.71
  -1 -11   5    5.87    0.62
   1  11   5    6.86    0.67
   1  11   5    5.95    0.65
   2  11  -5    4.17    0.46
  -2  11   5    4.55    0.60
   2  11  -5    5.31    0.72
  -2 -11  -5    5.37    0.53
   2 -11   5    3.65    0.54
  -2  11   5    3.73    0.55
  -2  11  -5    4.34    0.69
   2  11   5    3.84    0.55
   2  11   5    4.79    0.60
  -2  11  -5    4.88    0.47
  -2 -11   5    4.37    0.57
   3 -11   5    1.33    0.43
  -3  11   5    0.93    0.40
  -3  11   5    0.83    0.39
  -3 -11  -5    0.98    0.35
   3  11  -5    1.50    0.35
   3  11  -5    1.26    0.51
   3  11   5    1.40    0.43
  -3  11  -5    0.91    0.48
  -3  11  -5    1.60    0.34
  -3 -11   5    1.84    0.43
  -4 -11  -5    1.21    0.37
   4  11  -5    0.72    0.33
  -4  11   5    0.48    0.37
  -4  11  -5    0.86    0.32
   4  11   5    0.92    0.43
  -4 -11   5    0.57    0.37
  -5 -11  -5    4.61    0.56
   5  11  -5    4.19    0.49
  -5  11   5    4.58    0.65
   5  11   5    4.24    0.66
  -5 -11   5    3.55    0.56
  -5  11  -5    4.50    0.49
   6  11  -5    0.65    0.35
  -6  11   5    0.54    0.43
  -6 -11  -5    0.84    0.39
  -6  11  -5    0.74    0.32
   6  11   5    0.88    0.47
  -6 -11   5    0.85    0.41
  -7  11   5    0.42    0.46
   7  11  -5    0.07    0.34
  -7 -11  -5    0.58    0.39
  -7  11  -5    0.04    0.31
  -7 -11   5   -0.34    0.36
   7  11   5    0.11    0.45
  -8  11   5   16.48    1.20
  -8 -11  -5   16.75    1.04
   8  11  -5   15.31    0.91
  -8  11  -5   16.01    0.87
  -8 -11   5   13.88    1.02
   8  11   5   14.91    1.21
  -9 -11  -5   11.02    0.94
   9  11  -5    8.44    0.75
  -9 -11   5    5.79    0.78
  -9  11  -5    8.25    0.69
  10  11  -5   20.99    1.14
 -10 -11  -5   21.04    1.29
 -10 -11   5   19.60    1.26
 -10  11  -5   19.97    1.02
   0  12   5   12.40    0.89
   0  12  -5   11.61    1.00
   0  12  -5   12.17    0.72
   0 -12   5   13.02    0.89
  -1  12   5   33.78    1.54
   1 -12   5   30.03    1.40
   1  12  -5   30.17    1.23
   1  12  -5   32.17    1.65
  -1 -12  -5   34.92    1.36
  -1  12  -5   30.80    1.67
  -1  12  -5   30.79    1.23
   1  12   5   33.24    1.53
  -1 -12   5   30.55    1.41
  -2  12   5    4.32    0.60
   2  12  -5    3.65    0.45
   2 -12   5    4.20    0.59
  -2 -12  -5    3.78    0.50
  -2  12  -5    4.32    0.46
   2  12   5    4.42    0.61
  -2 -12   5    3.48    0.55
  -3 -12  -5   10.10    0.72
   3 -12   5    9.38    0.84
   3  12  -5    9.27    0.64
  -3  12   5    9.76    0.82
  -3 -12   5    8.87    0.78
  -3  12  -5    9.94    0.65
   3  12   5   10.71    0.86
   4  12  -5    1.59    0.38
  -4  12   5    0.92    0.43
  -4 -12  -5    2.55    0.47
  -4 -12   5    2.11    0.49
  -4  12  -5    1.73    0.36
   4  12   5    1.23    0.50
  -5 -12  -5    0.75    0.41
  -5  12   5    0.32    0.41
   5  12  -5    0.16    0.30
   5  12   5   -0.04    0.41
  -5  12  -5    0.84    0.33
  -5 -12   5    0.56    0.42
   6  12  -5   19.17    0.92
  -6  12   5   17.07    1.18
  -6 -12  -5   15.94    1.01
  -6  12  -5   17.55    0.86
  -6 -12   5   16.58    1.06
   6  12   5   15.64    1.17
  -7 -12  -5    9.34    0.85
   7  12  -5    8.88    0.73
  -7  12   5    8.32    0.94
   7  12   5    8.08    0.96
  -7  12  -5    9.62    0.66
  -7 -12   5    8.12    0.84
   8  12  -5    0.34    0.37
  -8 -12  -5    1.10    0.49
  -8  12   5    0.74    0.56
  -8  12  -5    0.41    0.33
  -8 -12   5    1.01    0.48
   9  12  -5    7.37    0.72
  -9 -12  -5    8.50    0.90
  -9 -12   5    8.18    0.90
   0  13   5   19.74    1.19
   0  13  -5   19.46    0.90
   0 -13   5   21.59    1.15
   1  13  -5    0.16    0.29
  -1  13   5    0.73    0.42
  -1 -13  -5    0.42    0.35
   1 -13   5    0.79    0.41
   1  13   5    0.31    0.40
  -1  13  -5    0.21    0.29
  -1 -13   5    0.75    0.40
  -2  13   5    3.40    0.58
  -2 -13  -5    3.67    0.54
   2  13  -5    2.87    0.42
   2 -13   5    3.86    0.60
   2  13   5    3.92    0.61
  -2 -13   5    3.24    0.56
  -2  13  -5    3.04    0.42
   3 -13   5    1.49    0.49
  -3  13   5    2.35    0.53
   3  13  -5    2.35    0.40
  -3 -13  -5    2.08    0.46
  -3  13  -5    1.70    0.36
  -3 -13   5    2.09    0.49
   3  13   5    1.60    0.50
  -4  13   5    0.99    0.44
  -4 -13  -5    1.36    0.43
   4  13  -5    0.64    0.32
   4 -13   5    0.07    0.41
   4  13   5    0.60    0.44
  -4  13  -5    0.89    0.32
  -4 -13   5    1.10    0.44
  -5 -13  -5    3.84    0.58
  -5  13   5    2.50    0.62
   5  13  -5    2.93    0.44
  -5 -13   5    3.20    0.58
  -5  13  -5    2.50    0.40
   5  13   5    3.08    0.64
   6  13  -5    4.58    0.54
  -6  13   5    4.66    0.77
  -6 -13  -5    5.36    0.69
  -6 -13   5    5.53    0.71
   6  13   5    5.25    0.81
  -7 -13  -5   11.64    1.00
  -7  13   5   14.38    1.17
   7  13  -5   13.06    0.80
  -7 -13   5   11.41    1.01
  -8 -13  -5    6.84    0.84
  -8 -13   5    7.53    0.89
   0 -14   5    0.44    0.42
   0  14   5    0.06    0.42
   1 -14   5   -0.42    0.35
  -1  14   5   -0.14    0.40
  -1 -14   5   -0.07    0.38
   1  14   5    0.17    0.42
   2 -14   5   11.81    0.93
  -2  14   5   12.55    0.99
  -2 -14   5    9.22    0.88
   2  14   5   11.89    0.99
  -3  14   5   13.01    1.02
   3 -14   5   12.51    0.97
  -3 -14   5   12.30    0.94
   3  14   5   11.31    1.05
  -4  14   5    3.05    0.63
   4 -14   5    4.62    0.69
   4  14   5    4.10    0.72
  -4 -14   5    4.01    0.63
   5 -14   5    1.82    0.56
  -5  14   5    1.64    0.58
  -5 -14   5    2.25    0.56
   5  14   5    1.69    0.61
  -6  14   5   18.57    1.32
  -6 -14  -5   17.54    1.13
  -6 -14   5   18.35    1.18
   6  14   5   18.86    1.38
  -7 -14  -5    3.64    0.66
  -7 -14   5    3.79    0.69
   0 -15   5    4.02    0.67
   0  15   5    3.76    0.70
  -1  15   5    0.04    0.43
   1 -15   5   -0.31    0.40
   1  15   5    0.36    0.48
  -1 -15   5    0.04    0.41
   2 -15   5    1.35    0.51
  -2  15   5    2.02    0.59
   2  15   5    0.92    0.53
  -2 -15   5    1.00    0.47
  -3  15   5    3.22    0.67
   3 -15   5    1.89    0.57
  -3 -15   5    3.24    0.62
   3  15   5    2.11    0.61
   4 -15   5    1.72    0.56
  -4  15   5    1.84    0.62
  -4 -15   5    1.19    0.52
   4  15   5    0.73    0.56
   5 -15   5   -0.13    0.47
  -5  15   5   -0.25    0.50
   5  15   5    0.45    0.58
  -5 -15   5    0.08    0.44
   0 -16   5    7.47    0.86
   0  16   5    7.62    0.96
  -1  16   5    1.56    0.62
   1 -16   5    1.88    0.57
   1  16   5    0.87    0.56
  -1 -16   5    1.26    0.55
   2 -16   5    0.88    0.52
  -2  16   5    0.59    0.52
  -2 -16   5   -0.50    0.41
   2  16   5    0.65    0.56
   0   0  -6  600.54   17.83
   0   0   6  606.11   17.85
   0   0   6  588.01   17.84
   0   0  -6  598.71   17.83
   1   0  -6  555.69   14.92
  -1   0  -6  538.28   16.29
   1   0  -6  543.93   14.92
   1   0  -6  550.71   16.28
  -1   0  -6  547.73   14.94
  -1   0  -6  540.98   14.94
  -1   0   6  549.63   16.30
   1   0   6  541.81   16.32
  -1   0  -6  556.29   16.30
  -1   0   6  549.38   16.30
   1   0   6  534.98   16.31
   1   0  -6  541.54   16.28
   2   0   6   10.81    0.35
   2   0  -6   10.51    0.41
   2   0  -6   10.23    0.48
  -2   0  -6   10.20    0.50
  -2   0   6   11.07    0.52
   2   0  -6   10.60    0.40
  -2   0  -6   10.87    0.42
   2   0   6   10.71    0.51
   2   0   6   11.30    0.35
   2   0   6   11.78    0.52
  -2   0  -6    9.12    0.50
   2   0  -6   10.34    0.49
  -2   0   6   11.13    0.51
  -3   0  -6    0.56    0.21
   3   0  -6    0.44    0.20
  -3   0   6    0.63    0.12
   3   0  -6    0.21    0.14
  -3   0  -6    0.16    0.18
  -3   0   6    0.18    0.20
   3   0   6    0.26    0.12
  -3   0   6    0.25    0.10
  -3   0  -6    0.45    0.17
   3   0  -6    0.07    0.18
   3   0   6    0.44    0.21
   3   0   6    0.33    0.22
  -3   0   6    0.26    0.18
   4   0   6    9.85    0.60
   4   0   6    9.51    0.59
  -4   0   6    9.18    0.58
  -4   0  -6   10.21    0.50
  -4   0   6    9.83    0.41
   4   0  -6    9.79    0.57
  -4   0   6   10.23    0.59
   4   0  -6    9.49    0.57
   4   0  -6    9.48    0.47
  -4   0   6    9.57    0.42
  -4   0  -6    9.25    0.58
   4   0   6    9.57    0.44
  -4   0  -6   10.11    0.58
  -5   0   6    2.22    0.34
  -5   0   6    2.27    0.23
  -5   0   6    2.10    0.24
  -5   0  -6    2.19    0.34
  -5   0   6    2.59    0.37
   5   0   6    1.54    0.33
   5   0  -6    2.02    0.28
   5   0  -6    1.89    0.31
  -5   0  -6    2.38    0.36
   5   0   6    1.92    0.35
  -5   0  -6    2.36    0.31
  -6   0  -6    0.34    0.25
   6   0  -6    0.21    0.22
   6   0   6    0.18    0.29
  -6   0  -6    0.46    0.28
  -6   0   6    0.55    0.30
  -6   0   6    0.39    0.28
  -6   0   6    0.44    0.20
   6   0  -6    0.41    0.26
   6   0   6    0.13    0.28
  -7   0   6   83.89    3.09
  -7   0   6   88.06    2.66
   7   0   6   89.52    3.12
   7   0  -6   87.30    3.05
  -7   0  -6   87.24    3.07
  -7   0  -6   87.01    2.77
   7   0   6   84.86    3.10
   7   0  -6   89.99    2.77
  -7   0   6   86.25    3.09
  -8   0   6    5.22    0.47
   8   0   6    5.46    0.68
  -8   0   6    4.54    0.61
   8   0   6    4.45    0.60
  -8   0   6    4.38    0.61
  -8   0  -6    4.56    0.50
   8   0  -6    3.86    0.49
   9   0  -6    7.36    0.68
  -9   0  -6    9.03    0.73
  -9   0   6    8.37    0.60
   9   0   6    7.25    0.79
  -9   0   6    7.80    0.79
  10   0  -6    4.45    0.58
 -10   0   6    3.56    0.47
 -10   0  -6    4.46    0.59
  11   0  -6    1.38    0.47
 -11   0  -6    0.83    0.41
 -11   0   6    0.60    0.35
 -12   0  -6    0.71    0.45
  12   0  -6    0.84    0.45
 -12   0   6    0.27    0.37
  13   0  -6   13.40    1.04
 -13   0   6   16.21    0.94
 -13   0  -6   14.70    1.05
 -14   0  -6    0.47    0.49
 -14   0   6   -0.05    0.40
  14   0  -6   -0.23    0.45
   0  -1   6   29.46    1.03
   0   1  -6   28.42    0.89
   0   1  -6   29.03    0.90
   0   1  -6   28.46    1.01
   0   1   6   29.63    0.92
   0  -1   6   29.49    0.85
   0  -1   6   29.08    1.03
   0  -1   6   29.02    0.85
   0   1  -6   29.16    1.02
   1   1  -6  552.09   14.92
   1   1  -6  532.57   16.26
   1  -1   6  552.88   14.89
   1   1  -6  556.05   14.92
  -1   1   6  540.15   16.19
   1  -1   6  539.52   14.89
  -1  -1  -6  549.47   16.18
   1  -1   6  554.16   16.29
   1  -1   6  531.31   16.29
  -1  -1  -6  542.53   16.17
   1   1  -6  547.90   16.27
  -1  -1   6  519.00   16.27
   1  -1  -6  531.03   16.15
  -1  -1   6  545.12   14.88
   1  -1  -6  543.14   16.15
  -1   1  -6  541.46   14.93
  -1  -1   6  551.52   14.88
  -1   1  -6  562.82   16.28
   1   1   6  544.45   16.20
  -1   1  -6  548.38   16.27
  -1  -1   6  517.95   16.27
   1   1   6  545.04   16.20
  -1   1  -6  551.48   14.93
   2   1  -6  124.40    3.53
  -2  -1  -6  124.77    3.47
   2  -1   6  127.83    3.92
  -2   1   6  118.90    3.83
  -2  -1  -6  122.09    3.82
   2   1  -6  123.72    3.88
  -2   1   6  126.41    3.84
   2  -1   6  125.02    3.50
  -2  -1  -6  127.99    3.83
   2   1  -6  125.24    3.88
   2  -1   6  125.55    3.51
   2  -1   6  124.03    3.90
  -2  -1   6  125.67    3.90
  -2  -1   6  122.64    3.49
   2  -1  -6  124.62    3.81
  -2  -1   6  123.23    3.90
  -2  -1   6  124.89    3.49
  -2   1  -6  126.47    3.54
  -2   1  -6  125.18    3.90
   2  -1  -6  125.30    3.44
   2  -1  -6  122.74    3.44
   2   1   6  127.38    3.86
   2  -1  -6  123.15    3.81
   2   1   6  124.88    3.85
  -2   1  -6  119.88    3.88
  -3  -1  -6   65.90    1.94
   3  -1   6   64.32    2.21
   3   1  -6   65.25    1.97
   3   1  -6   62.51    2.18
  -3   1   6   69.14    2.17
  -3  -1  -6   66.15    2.16
   3   1  -6   65.46    2.19
  -3   1   6   67.20    2.17
   3  -1   6   64.42    1.94
  -3  -1  -6   64.35    2.15
   3  -1   6   64.46    2.21
  -3   1  -6   70.23    2.23
  -3   1  -6   60.41    2.18
   3   1   6   66.11    2.18
  -3  -1   6   64.34    1.93
  -3  -1   6   68.22    2.21
   3  -1  -6   66.53    2.14
  -3  -1   6   64.53    1.92
   3  -1  -6   68.58    2.14
  -3   1  -6   65.52    1.99
   3   1   6   64.59    2.17
  -3  -1   6   68.69    2.22
   3  -1  -6   66.50    1.92
   3   1   6   63.73    1.85
  -4   1   6   46.36    1.61
  -4   1   6   44.51    1.30
  -4  -1  -6   44.45    1.59
  -4   1   6   45.77    1.60
   4  -1   6   44.99    1.64
   4   1  -6   44.63    1.44
   4  -1   6   44.69    1.65
  -4  -1  -6   43.62    1.42
  -4  -1  -6   44.57    1.59
   4   1  -6   45.65    1.62
  -4   1   6   43.68    1.30
   4   1  -6   45.33    1.61
   4  -1  -6   44.63    1.40
  -4  -1   6   43.61    1.39
   4   1   6   44.73    1.34
  -4   1  -6   45.82    1.64
  -4  -1   6   43.24    1.62
   4  -1  -6   42.60    1.56
  -4   1  -6   43.47    1.45
  -4   1  -6   44.94    1.63
   4   1   6   42.59    1.60
  -4  -1   6   43.80    1.38
  -4  -1   6   44.61    1.64
   4  -1  -6   44.09    1.56
   4   1   6   40.71    1.59
  -4  -1   6   44.95    1.62
  -5  -1  -6    7.87    0.48
   5  -1   6    7.16    0.55
  -5   1   6    7.55    0.38
   5   1  -6    7.70    0.56
  -5   1   6    8.05    0.57
  -5   1   6    7.36    0.56
   5   1  -6    7.52    0.48
   5   1  -6    7.33    0.54
   5  -1   6    7.30    0.59
  -5   1   6    7.65    0.37
  -5  -1  -6    7.72    0.53
  -5  -1   6    7.76    0.59
   5   1   6    7.54    0.41
   5   1   6    6.83    0.55
   5   1   6    7.98    0.55
   5  -1  -6    7.70    0.45
  -5   1  -6    7.77    0.56
  -5   1  -6    7.55    0.50
   5  -1  -6    6.88    0.54
  -5  -1   6    8.36    0.57
  -5   1  -6    7.58    0.59
  -5  -1   6    7.95    0.44
  -6   1   6    0.52    0.29
  -6   1   6    1.15    0.21
  -6   1   6    0.40    0.17
  -6  -1  -6    0.96    0.27
   6  -1   6    0.55    0.33
   6   1  -6    1.06    0.31
  -6   1   6    0.70    0.30
  -6  -1  -6    0.88    0.32
   6   1  -6    0.45    0.24
   6  -1   6    1.17    0.32
   6  -1  -6    0.63    0.24
  -6   1  -6    0.93    0.34
  -6  -1   6    0.63    0.31
   6  -1  -6    0.68    0.27
  -6   1  -6    0.78    0.27
  -6   1  -6    0.36    0.29
  -6  -1   6    0.77    0.30
   6   1   6    1.08    0.32
  -6  -1   6    0.91    0.25
   6   1   6    0.72    0.30
  -7   1   6   37.86    1.30
  -7   1   6   38.26    1.61
   7  -1   6   40.11    1.65
  -7  -1  -6   38.02    1.42
  -7  -1  -6   38.78    1.61
  -7   1   6   38.58    1.62
   7   1  -6   38.47    1.60
   7  -1   6   38.43    1.64
   7   1  -6   38.68    1.42
   7   1   6   36.19    1.60
  -7   1  -6   40.52    1.64
   7   1   6   35.91    1.59
  -7  -1   6   38.82    1.63
  -7  -1   6   37.92    1.36
   7  -1  -6   38.97    1.41
  -7   1  -6   38.52    1.43
   7  -1  -6   33.94    1.55
  -7  -1   6   36.13    1.61
  -8   1   6  167.41    4.86
  -8  -1  -6  163.92    5.01
  -8   1   6  168.68    5.56
   8   1  -6  172.12    5.03
   8  -1   6  164.38    5.58
  -8   1   6  178.60    5.60
   8   1   6  167.12    5.58
   8  -1  -6  158.91    5.01
  -8  -1   6  170.47    5.58
   8   1   6  163.01    5.55
  -8   1  -6  169.00    5.56
  -8  -1   6  164.81    5.57
  -8  -1   6  163.74    4.92
  -8   1  -6  169.75    5.03
  -9   1   6   34.37    1.63
   9  -1   6   34.84    1.68
  -9   1   6   32.93    1.26
  -9  -1  -6   34.49    1.42
   9   1  -6   30.24    1.38
  -9  -1   6   33.79    1.63
   9  -1  -6   33.88    1.42
   9   1   6   37.00    1.69
  -9   1  -6   32.96    1.41
  -9  -1   6   33.09    1.31
  10   1  -6    4.58    0.60
 -10   1   6    5.46    0.51
 -10   1   6    5.36    0.75
 -10  -1  -6    6.03    0.65
 -10  -1   6    4.63    0.53
  10  -1  -6    5.69    0.64
 -10   1  -6    5.12    0.60
 -11   1   6   -0.08    0.31
 -11  -1  -6    0.34    0.39
  11   1  -6   -0.24    0.34
 -11   1  -6    0.26    0.39
  11  -1  -6    0.06    0.38
 -11  -1   6   -0.26    0.33
  12   1  -6    1.63    0.53
 -12   1   6    1.24    0.39
 -12  -1  -6    1.38    0.51
 -12  -1   6    1.65    0.45
  12  -1  -6    1.58    0.51
 -12   1  -6    2.42    0.53
 -13  -1  -6   -0.11    0.42
 -13   1   6    0.40    0.37
  13   1  -6    0.26    0.46
 -13  -1   6    0.15    0.40
  13  -1  -6    1.12    0.52
 -13   1  -6    0.08    0.43
  14   1  -6    4.47    0.73
 -14  -1  -6    3.26    0.65
 -14  -1   6    2.83    0.56
 -14   1  -6    3.71    0.71
  14  -1  -6    4.35    0.72
   0   2  -6  193.48    5.42
   0  -2   6  189.05    5.95
   0  -2   6  189.10    5.94
   0  -2   6  190.47    5.40
   0   2  -6  193.57    5.94
   0  -2   6  196.24    5.40
   0   2  -6  202.46    5.95
   1   2  -6   54.24    1.79
   1  -2   6   53.65    1.80
   1  -2   6   53.75    1.58
  -1   2   6   50.91    1.63
   1   2  -6   55.59    1.61
  -1   2   6   52.85    1.63
   1  -2   6   53.21    1.80
   1   2  -6   51.81    1.78
   1  -2   6   52.63    1.58
  -1   2  -6   51.42    1.60
  -1  -2   6   54.11    1.80
  -1   2  -6   54.84    1.80
  -1  -2   6   54.11    1.58
  -1  -2   6   51.92    1.57
  -1   2  -6   53.19    1.79
  -1  -2   6   52.46    1.79
   1   2   6   51.74    1.65
  -2  -2  -6  160.42    4.93
   2   2  -6  157.41    5.04
  -2  -2  -6  171.80    4.94
   2   2  -6  154.14    5.04
  -2   2   6  158.01    4.94
  -2   2   6  162.75    4.95
   2  -2   6  175.02    5.08
  -2  -2  -6  162.80    4.47
   2  -2   6  165.69    5.08
   2  -2   6  164.40    4.58
   2   2  -6  162.84    4.60
   2   2   6  157.15    4.96
   2   2   6  161.22    4.97
  -2  -2   6  165.68    4.58
   2  -2  -6  164.54    4.91
  -2  -2   6  159.36    4.57
  -2   2  -6  166.02    4.61
   2  -2  -6  161.61    4.91
  -2  -2   6  155.41    5.06
  -2  -2   6  162.04    5.06
  -2   2  -6  163.94    5.07
  -2   2  -6  160.96    5.06
   3   2  -6   26.45    1.10
  -3   2   6   26.24    1.05
  -3  -2  -6   30.06    1.06
   3   2  -6   28.65    0.99
  -3  -2  -6   28.20    0.91
   3  -2   6   28.52    1.13
   3   2  -6   28.82    1.14
   3  -2   6   28.28    1.14
  -3  -2  -6   27.59    1.03
  -3   2   6   29.55    1.06
  -3  -2   6   27.16    1.11
  -3   2  -6   25.83    1.11
   3  -2  -6   30.47    1.03
  -3   2  -6   29.74    1.01
  -3   2  -6   28.86    1.15
  -3  -2   6   28.33    0.95
  -3  -2   6   27.27    1.12
  -3  -2   6   28.51    0.97
   3  -2  -6   27.76    0.89
   3  -2  -6   29.56    1.02
   3   2   6   28.43    1.07
   3   2   6   28.83    1.07
  -4   2   6   52.50    1.89
   4   2  -6   54.79    1.74
   4   2  -6   53.84    1.94
   4  -2   6   50.92    1.95
   4   2  -6   56.12    1.96
  -4   2   6   57.29    1.91
   4  -2   6   53.74    1.97
  -4  -2  -6   55.39    1.70
  -4  -2  -6   55.71    1.89
   4   2   6   54.91    1.57
  -4   2  -6   52.50    1.74
  -4  -2   6   56.36    1.71
   4   2   6   53.00    1.91
   4  -2  -6   56.28    1.67
   4   2   6   52.81    1.90
  -4   2  -6   53.72    1.96
  -4  -2   6   54.45    1.95
   4  -2  -6   53.06    1.86
  -4  -2   6   56.45    1.97
  -4   2  -6   55.74    1.96
   5   2  -6   32.05    1.16
  -5   2   6   30.59    1.26
   5  -2   6   30.45    1.31
  -5   2   6   30.15    1.27
  -5   2   6   31.91    0.96
  -5  -2  -6   32.70    1.26
  -5   2   6   31.02    0.96
   5  -2   6   28.46    1.31
   5   2  -6   31.66    1.30
  -5  -2  -6   30.02    1.12
   5   2  -6   31.80    1.32
   5   2   6   32.38    1.30
  -5   2  -6   30.54    1.16
   5   2   6   31.51    1.02
   5  -2  -6   31.85    1.11
  -5   2  -6   31.01    1.33
  -5  -2   6   31.69    1.33
  -5  -2   6   32.57    1.12
  -5  -2   6   32.12    1.32
   5  -2  -6   33.00    1.25
  -5  -2   6   33.65    1.33
  -5   2  -6   30.26    1.31
   5   2   6   30.86    1.28
   6   2  -6   11.80    0.77
  -6  -2  -6   11.75    0.63
  -6   2   6    9.97    0.69
   6   2  -6   10.89    0.76
   6  -2   6   12.13    0.77
   6  -2   6    9.27    0.72
  -6   2   6   12.01    0.50
  -6   2   6   11.27    0.48
  -6   2   6   11.88    0.75
  -6  -2  -6   10.61    0.68
   6   2  -6   11.95    0.65
  -6  -2   6   11.49    0.75
   6   2   6   10.77    0.72
   6  -2  -6   12.04    0.72
  -6  -2   6   11.65    0.75
  -6   2  -6    9.72    0.73
   6   2   6   10.81    0.75
   6  -2  -6   10.55    0.59
  -6  -2   6   11.32    0.60
  -6   2  -6   11.08    0.65
   6   2   6   11.94    0.53
  -6   2  -6   11.52    0.74
  -7   2   6   20.54    1.10
   7   2  -6   21.68    1.11
  -7   2   6   21.12    0.82
  -7   2   6   21.43    0.81
  -7  -2  -6   21.37    1.10
   7  -2   6   21.91    1.15
  -7  -2  -6   22.86    0.99
   7   2  -6   22.23    0.99
  -7   2   6   22.56    1.14
   7  -2   6   22.83    1.16
   7  -2  -6   21.07    0.96
   7   2   6   19.57    1.11
  -7   2  -6   22.80    1.17
  -7  -2   6   22.79    0.94
   7  -2  -6   20.93    1.09
  -7   2  -6   22.09    1.15
   7   2   6   23.47    1.14
  -7  -2   6   23.23    1.18
  -7  -2   6   22.44    1.17
  -7   2  -6   21.52    0.98
   8   2  -6   28.58    1.23
   8  -2   6   28.84    1.45
  -8   2   6   29.21    1.42
  -8   2   6   29.54    1.07
  -8  -2  -6   30.51    1.24
  -8   2   6   27.35    1.38
  -8  -2   6   29.11    1.45
  -8  -2   6   29.30    1.19
   8   2   6   28.72    1.43
   8   2   6   27.04    1.39
  -8   2  -6   28.59    1.42
  -8   2  -6   29.99    1.25
   8  -2  -6   31.38    1.25
  -9   2   6    6.61    0.51
   9   2  -6    6.02    0.63
  -9  -2  -6    6.47    0.63
  -9   2   6    5.91    0.73
   9   2   6    6.55    0.77
   9  -2  -6    6.71    0.65
  -9   2  -6    6.95    0.66
  -9  -2   6    6.97    0.78
  -9  -2   6    7.49    0.62
  10   2  -6   14.28    0.92
 -10   2   6   14.45    0.75
 -10  -2  -6   16.31    0.95
 -10   2   6   13.31    1.04
  10  -2  -6   15.27    0.93
 -10  -2   6   14.83    0.85
 -10   2  -6   15.02    0.92
  11   2  -6    1.45    0.46
 -11  -2  -6    0.85    0.43
 -11   2   6    0.95    0.34
 -11   2  -6    1.51    0.45
  11  -2  -6    1.68    0.48
 -11  -2   6    1.22    0.42
 -12  -2  -6    2.81    0.57
 -12   2   6    3.21    0.46
  12   2  -6    3.14    0.58
 -12   2  -6    2.80    0.55
  12  -2  -6    2.78    0.58
 -12  -2   6    2.83    0.52
  13   2  -6    3.04    0.65
 -13  -2  -6    3.21    0.63
 -13   2  -6    3.77    0.66
 -13  -2   6    2.96    0.56
  13  -2  -6    3.68    0.66
   0   3  -6    1.29    0.25
   0  -3   6    1.18    0.23
   0  -3   6    1.24    0.19
   0  -3   6    1.15    0.20
   0   3  -6    1.49    0.21
   0   3  -6    1.43    0.26
   0  -3   6    1.23    0.25
   1   3  -6  121.15    3.90
   1   3  -6  124.10    3.54
   1   3  -6  118.08    3.89
   1  -3   6  123.04    3.52
   1  -3   6  123.96    3.91
   1  -3   6  125.08    3.53
   1  -3   6  121.49    3.91
   1   3   6  117.82    3.73
  -1   3  -6  125.27    3.54
  -1   3  -6  120.99    3.90
  -1   3  -6  125.95    3.92
  -1  -3   6  129.50    3.53
  -1  -3   6  121.17    3.52
  -1  -3   6  116.89    3.89
  -1  -3   6  126.08    3.92
  -2   3   6   82.51    2.54
  -2  -3  -6   80.71    2.51
  -2  -3  -6   79.77    2.24
   2   3  -6   82.40    2.68
   2  -3   6   79.20    2.68
   2  -3   6   82.02    2.70
   2   3  -6   80.30    2.68
   2   3  -6   81.34    2.41
  -2   3   6   79.98    2.53
   2   3   6   82.19    2.55
  -2  -3   6   78.70    2.39
   2   3   6   81.56    2.56
  -2   3  -6   83.40    2.69
  -2   3  -6   78.66    2.41
  -2   3  -6   79.75    2.67
  -2  -3   6   79.10    2.67
  -2  -3   6   79.66    2.68
   2  -3  -6   78.03    2.47
   3  -3   6   89.96    2.98
   3   3  -6   87.29    2.67
  -3  -3  -6   87.77    2.84
   3   3  -6   93.55    2.98
   3   3  -6   88.07    2.97
  -3   3   6   86.72    2.86
   3  -3   6   94.56    3.01
  -3  -3  -6   86.94    2.57
  -3   3   6   89.17    2.86
   3  -3  -6   85.07    2.81
  -3   3  -6   88.09    2.97
   3  -3  -6   84.48    2.81
  -3  -3   6   90.14    2.66
  -3   3  -6   93.25    3.00
  -3  -3   6   90.47    2.99
   3  -3  -6   91.23    2.55
   3   3   6   90.46    2.89
  -3  -3   6   93.40    2.99
  -3   3  -6   90.93    2.69
   3   3   6   87.72    2.88
   4   3  -6   44.06    1.72
   4  -3   6   45.14    1.75
  -4   3   6   48.77    1.67
  -4  -3  -6   47.52    1.65
   4   3  -6   45.13    1.53
  -4  -3  -6   46.93    1.48
   4   3  -6   46.24    1.74
   4  -3   6   44.21    1.73
  -4   3   6   49.09    1.68
   4   3   6   47.45    1.68
  -4  -3   6   48.71    1.78
  -4   3  -6   43.91    1.54
   4  -3  -6   44.28    1.60
  -4   3  -6   46.65    1.76
   4  -3  -6   46.82    1.45
  -4  -3   6   46.66    1.75
  -4   3  -6   45.00    1.74
   4   3   6   48.18    1.69
   4  -3  -6   47.02    1.62
  -4  -3   6   47.29    1.53
  -5  -3  -6   30.64    1.09
   5   3  -6   30.05    1.29
  -5   3   6   28.88    1.22
   5   3  -6   29.00    1.12
  -5   3   6   29.52    1.23
   5   3  -6   30.84    1.30
   5  -3   6   26.35    1.26
   5  -3   6   31.03    1.31
  -5  -3  -6   29.17    1.21
   5   3   6   28.15    1.23
   5  -3  -6   29.12    1.17
  -5  -3   6   29.01    1.28
   5  -3  -6   29.77    1.06
  -5  -3   6   29.70    1.10
  -5   3  -6   29.18    1.13
   5  -3  -6   28.26    1.17
  -5  -3   6   30.24    1.31
   5   3   6   29.21    0.93
  -5   3  -6   31.26    1.30
   5   3   6   31.22    1.26
  -5   3  -6   31.84    1.32
  -6   3   6   33.77    1.42
   6   3  -6   35.39    1.30
  -6  -3  -6   33.61    1.26
   6  -3   6   33.16    1.48
   6   3  -6   38.61    1.53
  -6   3   6   33.74    1.43
  -6   3   6   33.94    1.04
   6  -3   6   37.05    1.53
  -6   3   6   33.24    1.04
   6   3  -6   35.35    1.49
  -6  -3  -6   35.48    1.43
  -6   3  -6   31.04    1.48
   6  -3  -6   33.47    1.38
   6  -3  -6   35.07    1.39
  -6  -3   6   33.56    1.48
   6  -3  -6   33.71    1.25
  -6   3  -6   33.63    1.47
   6   3   6   35.16    1.46
   6   3   6   34.14    1.44
  -6  -3   6   32.59    1.25
  -6   3  -6   33.00    1.29
  -6  -3   6   34.33    1.50
   6   3   6   34.64    1.12
  -6  -3   6   34.26    1.50
   7   3  -6   54.63    2.12
   7  -3   6   59.41    2.18
  -7  -3  -6   53.68    1.85
  -7   3   6   55.00    2.09
   7   3  -6   53.26    1.86
   7  -3   6   54.34    2.15
  -7   3   6   50.48    2.06
  -7   3   6   53.88    1.63
  -7  -3  -6   54.21    2.07
  -7   3   6   53.04    1.62
   7  -3  -6   52.18    2.02
  -7  -3   6   50.13    2.10
   7   3   6   51.61    2.10
  -7  -3   6   52.13    1.83
  -7  -3   6   53.65    2.13
  -7   3  -6   54.55    2.14
   7   3   6   50.69    2.08
  -7   3  -6   52.62    1.87
  -7   3  -6   52.70    2.13
   7  -3  -6   53.64    1.84
   7   3   6   55.34    2.11
   7  -3  -6   55.01    2.04
   8   3  -6   34.80    1.41
  -8   3   6   33.68    1.60
   8  -3   6   38.81    1.67
  -8   3   6   34.72    1.60
  -8   3   6   34.73    1.18
  -8  -3  -6   34.82    1.39
   8   3   6   37.71    1.64
  -8  -3   6   34.16    1.62
  -8  -3   6   32.66    1.35
   8  -3  -6   35.43    1.40
   8   3   6   34.55    1.61
  -8   3  -6   32.16    1.37
  -9   3   6    3.63    0.37
  -9  -3  -6    2.84    0.49
  -9   3   6    3.86    0.62
   9   3  -6    4.05    0.52
   9   3   6    3.40    0.60
  -9   3  -6    2.71    0.48
   9  -3  -6    3.53    0.50
   9   3   6    3.00    0.59
  -9  -3   6    3.83    0.50
 -10   3   6    0.07    0.42
 -10  -3  -6    0.43    0.35
  10   3  -6    0.55    0.36
 -10   3   6    0.27    0.26
 -10  -3   6    0.63    0.35
  10  -3  -6    0.29    0.36
 -10   3  -6    0.09    0.35
 -11   3   6   18.28    0.84
  11   3  -6   18.10    1.08
 -11  -3  -6   18.58    1.08
 -11  -3   6   18.34    1.00
  11  -3  -6   18.86    1.10
 -11   3  -6   15.73    1.02
  12   3  -6    3.78    0.62
 -12  -3  -6    4.59    0.67
  12  -3  -6    4.09    0.65
 -12   3  -6    4.21    0.62
 -12  -3   6    3.74    0.60
 -13  -3  -6   25.10    1.43
  13   3  -6   28.99    1.48
 -13   3  -6   27.63    1.43
  13  -3  -6   26.98    1.48
 -13  -3   6   28.25    1.38
   0  -4   6   20.80    0.90
   0  -4   6   18.26    0.74
   0   4  -6   18.74    0.75
   0   4  -6   20.33    0.88
   0  -4   6   19.30    0.88
   0   4  -6   19.12    0.86
   1  -4   6   87.85    2.89
   1   4  -6   91.02    2.90
   1   4  -6   88.44    2.90
  -1  -4  -6   87.47    2.63
   1  -4   6   84.57    2.89
  -1   4   6   86.57    2.70
   1   4  -6   90.00    2.60
   1  -4   6   85.67    2.59
  -1   4  -6   87.76    2.59
   1   4   6   87.14    2.71
  -1  -4   6   86.21    2.59
  -1   4  -6   89.28    2.90
  -1  -4   6   82.77    2.88
  -1   4  -6   80.70    2.87
  -1  -4   6   86.65    2.90
  -2  -4  -6  144.80    3.93
   2   4  -6  148.92    4.54
  -2   4   6  146.77    4.38
  -2  -4  -6  143.98    4.33
   2   4  -6  144.07    4.11
   2  -4   6  142.64    4.54
   2  -4   6  141.11    4.55
   2   4  -6  142.99    4.54
  -2  -4   6  144.22    4.54
  -2   4  -6  138.22    4.53
   2   4   6  119.97    4.36
  -2   4  -6  141.71    4.11
  -2  -4   6  141.16    4.10
  -2   4  -6  149.76    4.57
  -2  -4   6  143.11    4.54
   2   4   6  134.82    4.38
   2  -4  -6  141.05    4.30
   3  -4   6  205.03    6.15
   3  -4   6  182.89    6.11
  -3   4   6  162.71    5.94
   3   4  -6  193.52    6.11
  -3   4   6  192.44    5.98
   3   4  -6  189.73    5.55
   3   4  -6  209.15    6.14
  -3  -4  -6  197.60    5.43
  -3  -4  -6  197.62    5.95
  -3  -4   6  199.11    6.13
  -3   4  -6  188.99    5.55
  -3  -4   6  194.70    5.54
  -3   4  -6  203.06    6.13
   3  -4  -6  195.35    5.40
   3   4   6  194.91    6.00
   3  -4  -6  194.49    5.92
   3   4   6  195.75    6.00
  -3   4  -6  194.34    6.13
  -3  -4   6  193.55    6.12
  -4  -4  -6   19.44    0.85
   4   4  -6   19.42    0.81
  -4   4   6   19.34    0.87
   4  -4   6   17.96    0.97
   4   4  -6   18.71    0.95
  -4   4   6   19.41    0.85
   4   4  -6   19.13    0.95
  -4  -4  -6   19.07    0.74
   4  -4   6   19.44    0.98
  -4  -4   6   19.51    0.81
   4   4   6   19.53    0.89
  -4   4  -6   19.48    0.95
   4   4   6   19.22    0.89
  -4   4  -6   18.49    0.82
  -4   4  -6   20.17    0.98
  -4  -4   6   20.30    0.99
   4   4   6   19.18    0.88
  -4  -4   6   18.62    0.94
   4  -4  -6   19.83    0.82
   4  -4  -6   18.24    0.72
   5   4  -6   58.55    1.94
   5   4  -6   62.69    2.23
  -5   4   6   56.90    2.11
  -5   4   6   59.46    2.12
   5   4  -6   61.18    2.21
   5  -4   6   57.35    2.19
  -5  -4  -6   59.46    2.09
  -5  -4  -6   58.71    1.89
   5  -4   6   60.36    2.24
   5   4   6   60.02    2.14
   5   4   6   59.59    2.15
   5  -4  -6   58.03    2.06
  -5  -4   6   57.67    1.93
   5  -4  -6   59.06    1.87
  -5  -4   6   61.24    2.21
   5   4   6   54.79    2.12
  -5   4  -6   62.90    2.24
  -5   4  -6   60.03    2.23
  -5   4  -6   56.29    1.94
  -5  -4   6   58.24    2.21
   6   4  -6    0.87    0.38
   6  -4   6    0.81    0.34
   6  -4   6    0.39    0.34
  -6  -4  -6    0.36    0.27
  -6  -4  -6    0.38    0.29
  -6   4   6    0.14    0.28
   6   4  -6    0.25    0.33
  -6   4   6    0.51    0.29
   6   4  -6    0.62    0.28
  -6   4  -6    0.14    0.31
  -6  -4   6    0.99    0.35
  -6   4  -6    0.52    0.33
   6   4   6    0.65    0.31
   6  -4  -6    0.70    0.30
  -6  -4   6    0.23    0.31
   6   4   6    0.53    0.30
   6  -4  -6    0.85    0.26
  -6  -4   6    0.42    0.27
   6   4   6    0.31    0.15
  -6  -4   6    1.00    0.34
  -6   4  -6    0.61    0.26
   6   4   6    0.34    0.32
  -7   4   6   16.53    0.56
  -7   4   6   16.83    0.98
   7   4  -6   17.71    1.06
   7  -4   6   15.91    1.02
   7   4  -6   16.38    1.02
  -7  -4  -6   15.45    0.83
  -7   4   6   16.53    0.56
   7  -4   6   17.68    1.03
   7   4  -6   17.73    0.87
  -7   4   6   17.84    0.97
   7   4   6   16.61    1.01
  -7  -4   6   19.18    1.09
  -7   4  -6   17.81    0.89
   7  -4  -6   17.27    0.94
  -7  -4   6   16.30    0.84
   7   4   6   16.85    0.98
   7   4   6   18.26    1.01
   7  -4  -6   15.66    0.82
  -7   4  -6   15.56    1.02
  -7   4  -6   15.93    1.00
  -7  -4   6   14.06    0.98
   7  -4  -6   16.26    0.92
   8   4  -6    9.76    0.71
  -8   4   6    9.92    0.46
  -8  -4  -6    9.04    0.69
  -8   4   6   10.17    0.82
  -8   4   6   10.90    0.85
  -8   4  -6    9.78    0.71
   8   4   6    9.77    0.88
  -8  -4   6   11.46    0.88
  -8  -4   6   10.01    0.69
   8  -4  -6   11.48    0.72
  -9   4   6    8.32    0.45
  -9  -4  -6    7.56    0.68
  -9   4   6    7.87    0.81
   9   4  -6    7.95    0.71
  -9   4  -6    6.53    0.65
   9   4   6    7.38    0.83
   9  -4  -6    7.54    0.69
  -9  -4   6    7.06    0.66
 -10   4   6    1.99    0.58
 -10  -4  -6    1.32    0.42
 -10   4   6    1.14    0.26
  10   4  -6    1.37    0.43
 -10   4  -6    1.42    0.45
  10  -4  -6    1.38    0.45
 -10  -4   6    1.56    0.43
 -11  -4  -6    9.77    0.85
  11   4  -6    8.63    0.83
 -11   4  -6    9.46    0.83
 -11  -4   6   10.61    0.81
  11  -4  -6    8.51    0.83
 -12  -4  -6    0.48    0.44
  12   4  -6    0.32    0.40
  12  -4  -6   -0.13    0.42
 -12  -4   6    0.41    0.41
 -12   4  -6    0.69    0.44
  13   4  -6    5.11    0.75
 -13  -4  -6    5.59    0.77
  13  -4  -6    4.98    0.75
 -13  -4   6    5.64    0.70
 -13   4  -6    5.74    0.73
   0  -5   6    1.36    0.30
   0  -5   6    1.29    0.30
   0   5   6    1.43    0.20
   0   5  -6    1.10    0.23
   0   5  -6    1.06    0.28
   0  -5   6    0.77    0.23
   0   5  -6    1.37    0.29
   0   5   6    1.13    0.19
   1   5  -6   39.36    1.33
   1   5  -6   37.44    1.51
  -1   5   6   41.85    1.35
   1  -5   6   40.56    1.34
   1   5  -6   38.68    1.52
   1  -5   6   39.28    1.54
   1  -5   6   37.01    1.50
  -1   5   6   36.31    1.33
  -1   5  -6   41.30    1.56
  -1  -5   6   38.80    1.54
  -1   5  -6   36.62    1.50
  -1  -5   6   39.29    1.33
   1   5   6   39.56    1.35
  -1   5  -6   39.51    1.33
  -1  -5   6   44.08    1.56
   2   5  -6   78.16    2.42
   2  -5   6   78.93    2.72
   2  -5   6   81.14    2.75
  -2   5   6   80.93    2.56
   2   5  -6   80.47    2.73
   2   5  -6   75.89    2.71
  -2  -5   6   80.11    2.43
  -2  -5   6   83.18    2.74
   2  -5  -6   75.66    2.23
  -2   5  -6   75.59    2.41
   2   5   6   77.81    2.57
  -2   5  -6   80.84    2.73
  -2   5  -6   78.22    2.73
  -2  -5   6   80.66    2.74
   3   5  -6    5.24    0.52
  -3   5   6    5.66    0.42
   3  -5   6    4.68    0.48
  -3  -5  -6    5.68    0.39
   3  -5   6    5.40    0.51
  -3  -5  -6    5.28    0.34
   3   5  -6    5.31    0.52
   3   5  -6    4.96    0.40
  -3   5  -6    4.31    0.47
  -3  -5   6    5.21    0.53
   3   5   6    3.49    0.37
  -3  -5   6    5.46    0.43
  -3   5  -6    4.23    0.48
  -3  -5   6    5.27    0.52
  -3   5  -6    5.21    0.40
   3   5   6    4.57    0.41
   3  -5  -6    5.13    0.31
   4  -5   6   10.02    0.70
   4  -5   6    9.71    0.72
  -4  -5  -6   10.21    0.52
   4   5  -6    9.92    0.69
  -4  -5  -6    9.49    0.58
   4   5  -6   10.11    0.59
  -4   5   6   10.81    0.62
   4   5  -6   11.31    0.72
  -4  -5   6   11.14    0.72
   4   5   6    9.95    0.63
   4  -5  -6   10.81    0.51
  -4   5  -6   10.55    0.72
  -4  -5   6   10.04    0.59
   4   5   6   10.85    0.63
  -4  -5   6    9.62    0.70
  -4   5  -6   10.18    0.59
  -4   5  -6   10.02    0.72
   5   5  -6    9.57    0.77
  -5   5   6    7.41    0.60
   5  -5   6   11.47    0.76
  -5  -5  -6   10.52    0.58
   5  -5   6   12.07    0.78
   5   5  -6   10.35    0.63
  -5   5   6    9.97    0.66
   5   5  -6   10.71    0.74
  -5  -5  -6   10.16    0.67
  -5  -5   6   10.02    0.62
  -5  -5   6   10.68    0.75
   5   5   6   10.42    0.69
  -5   5  -6   11.23    0.77
  -5   5  -6   10.06    0.72
   5   5   6   11.91    0.72
  -5   5  -6    9.81    0.60
  -5  -5   6   11.39    0.79
   5  -5  -6    9.61    0.55
  -6   5   6   12.45    0.81
   6   5  -6   12.75    0.87
   6   5  -6   12.86    0.74
  -6   5   6   13.29    0.82
   6  -5   6   13.09    0.89
   6   5  -6   13.60    0.89
  -6  -5  -6   12.39    0.79
   6  -5   6   14.09    0.90
  -6  -5  -6   13.61    0.70
  -6  -5   6   14.47    0.91
  -6   5  -6   13.41    0.88
  -6  -5   6   14.06    0.90
  -6   5  -6   13.44    0.75
  -6   5  -6   12.76    0.89
   6   5   6   13.93    0.83
   6   5   6   12.64    0.83
  -6  -5   6   13.49    0.74
   6  -5  -6   13.11    0.68
  -6  -5   6   13.68    0.90
   7   5  -6    2.33    0.48
   7  -5   6    1.23    0.42
  -7   5   6    2.08    0.43
  -7  -5  -6    1.35    0.36
  -7   5   6    1.79    0.43
   7   5  -6    1.49    0.37
  -7  -5   6    1.46    0.37
  -7  -5   6    1.44    0.45
   7   5   6    2.01    0.48
   7   5   6    1.10    0.42
   7  -5  -6    1.27    0.35
  -7   5  -6    1.35    0.43
  -7   5  -6    0.90    0.35
  -8   5   6   11.37    0.85
   8   5  -6   11.57    0.75
  -8  -5  -6   11.92    0.77
   8  -5  -6   11.53    0.76
  -8  -5   6   11.38    0.76
   8   5   6   12.14    0.95
  -8   5  -6   11.70    0.77
  -9   5   6   10.80    0.88
   9   5  -6    9.17    0.73
  -9  -5  -6   10.56    0.77
  -9  -5   6   10.57    0.78
   9  -5  -6   10.57    0.77
   9   5   6   11.73    0.93
  -9   5  -6   10.34    0.76
 -10  -5  -6    3.33    0.56
  10   5  -6    3.72    0.57
 -10   5   6    4.24    0.71
 -10   5  -6    3.90    0.57
 -10  -5   6    4.55    0.58
  10  -5  -6    4.92    0.62
  11   5  -6    9.15    0.83
 -11  -5  -6    7.25    0.77
 -11  -5   6    8.34    0.78
 -11   5  -6    8.88    0.80
  11  -5  -6    8.27    0.81
  12   5  -6    1.10    0.49
 -12  -5  -6    1.46    0.52
 -12  -5   6    0.96    0.46
  12  -5  -6    1.30    0.51
 -12   5  -6    1.01    0.47
  13   5  -6    2.43    0.59
 -13  -5  -6    2.54    0.62
 -13   5  -6    2.91    0.61
 -13  -5   6    2.82    0.61
  13  -5  -6    2.26    0.59
   0  -6   6   11.52    0.69
   0  -6   6   10.49    0.58
   0   6   6    9.95    0.52
   0  -6   6    9.80    0.67
   0   6  -6   10.13    0.54
   0  -6  -6   10.49    0.38
   0   6  -6    9.79    0.65
   0   6   6   10.38    0.54
   0   6  -6    8.92    0.64
   1   6  -6   25.16    0.94
   1  -6   6   24.33    0.97
   1  -6   6   23.23    1.10
   1   6  -6   23.59    1.11
  -1   6   6   21.97    0.94
   1  -6   6   25.52    1.14
  -1   6   6   23.55    0.95
   1   6  -6   27.25    1.16
  -1  -6   6   24.39    0.96
  -1  -6   6   23.35    1.11
  -1   6  -6   24.03    1.12
  -1   6  -6   25.25    0.95
   1   6   6   24.57    0.96
   1   6   6   24.97    0.96
  -1  -6   6   24.05    1.13
  -1   6  -6   24.26    1.11
   1  -6  -6   24.18    0.76
   2   6  -6   30.01    1.27
   2   6  -6   30.55    1.27
[truncated: 618,893 more chars]
