# Supplementary material for: Crystal structure of (1-eth­oxy­ethyl­idene)di­methyl­aza­nium tetra­phenyl­borate
Source: Acta Crystallogr E Crystallogr Commun. 2015 Nov 25;71(Pt 12):o984–5. doi: 10.1107/S2056989015022252 (PMC4719936; doi:10.1107/S2056989015022252)
Supplement: Supplementary file 2 [file e-71-0o984-Isup2.hkl]

# 
# h,k,l, Fc-squared, Fo-squared, sigma(Fo-squared) and status flag 
# 
data_I
_shelx_title ' S2174LM, P2(1)2(1)2(1)' 
_shelx_refln_list_code          4 
_shelx_F_calc_maximum      140.74 
_exptl_crystal_F_000       936.00 
_reflns_d_resolution_high  0.6974 
 
loop_ 
 _symmetry_equiv_pos_as_xyz 
 'x, y, z' 
 '-x+1/2, -y, z+1/2' 
 'x+1/2, -y+1/2, -z' 
 '-x, y+1/2, -z+1/2' 
 
_cell_length_a     9.9849 
_cell_length_b    11.5293 
_cell_length_c    21.1980 
_cell_angle_alpha  90.000 
_cell_angle_beta   90.000 
_cell_angle_gamma  90.000 
 
_shelx_F_squared_multiplier     1.000 
 
loop_ 
 _refln_index_h 
 _refln_index_k 
 _refln_index_l 
 _refln_F_squared_calc 
 _refln_F_squared_meas 
 _refln_F_squared_sigma 
 _refln_observed_status 
   2   0   0     4919.61     4840.47     52.86 o 
   4   0   0      113.25      140.25      3.30 o 
   6   0   0      451.21      519.39      8.45 o 
   8   0   0      616.44      560.27     13.16 o 
  10   0   0      451.61      427.37     19.61 o 
  12   0   0     1403.97     1263.25     31.37 o 
  14   0   0       55.12       49.72      9.30 o 
   1   1   0    19808.27    14195.64    168.75 o 
   2   1   0     4035.70     3846.85     30.06 o 
   3   1   0       35.18       30.68      0.98 o 
   4   1   0      808.57      786.56      7.75 o 
   5   1   0      927.79     1017.68      9.48 o 
   6   1   0      196.75      215.78      3.25 o 
   7   1   0      187.67      191.79      3.28 o 
   8   1   0      620.00      584.50      6.83 o 
   9   1   0      625.90      606.40      9.50 o 
  10   1   0      218.83      247.94      7.18 o 
  11   1   0       30.71       33.99      3.77 o 
  12   1   0      312.68      305.34     11.83 o 
  13   1   0       55.16       42.78      4.42 o 
  14   1   0       69.91       82.87      5.73 o 
   0   2   0     2306.83     2386.18     28.75 o 
   1   2   0       13.62       14.01      0.55 o 
   2   2   0     5869.83     5635.25     43.50 o 
   3   2   0     1649.13     1694.80     13.72 o 
   4   2   0      450.05      441.29      5.11 o 
   5   2   0        2.21        0.08      0.97 o 
   6   2   0       36.90       34.54      1.61 o 
   7   2   0     1033.34     1077.24     10.94 o 
   8   2   0        1.74        1.79      1.45 o 
   9   2   0      111.48      116.44      5.05 o 
  10   2   0       58.40       59.53      4.38 o 
  11   2   0       60.61       56.92      4.31 o 
  12   2   0       42.01       54.13      4.53 o 
  13   2   0       58.84       58.47      4.89 o 
  14   2   0       13.87       11.35      5.12 o 
   1   3   0     1129.72     1053.88      8.63 o 
   2   3   0     3954.18     3787.33     29.57 o 
   3   3   0     1470.36     1494.46     12.56 o 
   4   3   0      345.13      378.86      4.41 o 
   5   3   0        5.74        4.68      1.05 o 
   6   3   0      188.95      180.40      3.12 o 
   7   3   0        4.30        4.41      1.36 o 
   8   3   0      147.30      147.58      3.58 o 
   9   3   0        0.09       -1.92      1.92 o 
  10   3   0       61.89       58.41      4.40 o 
  11   3   0       28.40       24.43      4.05 o 
  12   3   0       38.50       33.83      3.96 o 
  13   3   0       45.78       48.91      4.62 o 
  14   3   0       10.23       15.80      4.52 o 
   0   4   0     9306.57     9334.07    122.73 o 
   1   4   0      814.23      798.99      7.48 o 
   2   4   0     1494.60     1488.24     12.69 o 
   3   4   0      736.20      797.54      7.07 o 
   4   4   0      916.41     1047.85      9.68 o 
   5   4   0      422.90      478.18      5.52 o 
   6   4   0       83.20       71.40      2.27 o 
   7   4   0      260.55      237.27      4.28 o 
   8   4   0      408.92      428.48      7.84 o 
   9   4   0        5.85        5.96      2.23 o 
  10   4   0      151.61      134.23      6.04 o 
  11   4   0        2.92       -2.53      2.69 o 
  12   4   0       35.73       44.73      4.93 o 
  13   4   0      122.44      136.59      6.60 o 
   1   5   0      302.53      312.57      3.60 o 
   2   5   0     3364.87     3595.00     30.96 o 
   3   5   0      211.79      228.96      2.94 o 
   4   5   0      221.39      251.80      3.36 o 
   5   5   0      604.47      646.59      7.66 o 
   6   5   0        2.00        0.55      1.26 o 
   7   5   0      130.90      126.05      3.32 o 
   8   5   0        0.40       -1.91      1.91 o 
   9   5   0       24.66       32.16      3.04 o 
  10   5   0       28.76       27.11      3.39 o 
  11   5   0      170.64      166.97      6.34 o 
  12   5   0       67.60       69.35      5.52 o 
  13   5   0       14.29       10.73      4.85 o 
   0   6   0     3247.58     3409.46     64.19 o 
   1   6   0      344.41      416.81      4.61 o 
   2   6   0      636.83      604.18      6.50 o 
   3   6   0     1224.69     1174.77     12.09 o 
   4   6   0      602.19      652.01      8.95 o 
   5   6   0        5.22        5.02      1.34 o 
   6   6   0      201.21      208.98      3.99 o 
   7   6   0        6.91        1.93      2.30 o 
   8   6   0      581.70      556.75      9.47 o 
   9   6   0      140.41      109.39      4.60 o 
  10   6   0        0.64       -0.32      2.63 o 
  11   6   0      231.45      211.20      9.20 o 
  12   6   0      481.29      501.65     17.67 o 
  13   6   0       59.56       62.29      6.79 o 
   1   7   0      201.55      223.16      3.34 o 
   2   7   0      196.43      264.39      3.85 o 
   3   7   0      299.09      369.26      4.88 o 
   4   7   0      790.29      736.82      8.61 o 
   5   7   0      326.33      333.87      4.89 o 
   6   7   0      230.93      229.49      4.92 o 
   7   7   0      164.06      160.01      4.91 o 
   8   7   0       77.43       73.68      3.85 o 
   9   7   0       67.45       62.42      4.54 o 
  10   7   0       57.00       40.72      4.18 o 
  11   7   0       69.85       79.71      8.94 o 
  12   7   0       37.23       33.76      4.41 o 
   0   8   0        6.77       13.10      1.59 o 
   1   8   0        9.84       23.93      1.35 o 
   2   8   0     1990.86     2101.98     20.63 o 
   3   8   0     2483.10     2473.47     24.14 o 
   4   8   0      204.32      205.90      3.62 o 
   5   8   0      728.94      723.29     10.30 o 
   6   8   0        3.44        1.17      1.90 o 
   7   8   0       63.71       68.31      3.56 o 
   8   8   0      129.25      124.03      6.92 o 
   9   8   0      279.51      283.60     10.02 o 
  10   8   0        0.60        2.99      3.87 o 
  11   8   0        8.36        0.68      7.03 o 
  12   8   0        2.38       -1.92      6.64 o 
   1   9   0      715.33      682.58      7.36 o 
   2   9   0      942.24      931.33     10.20 o 
   3   9   0       96.84       82.74      2.88 o 
   4   9   0      227.15      200.72      4.34 o 
   5   9   0        8.42        4.55      1.88 o 
   6   9   0      282.93      270.74      6.18 o 
   7   9   0       31.79       35.89      2.93 o 
   8   9   0       17.31       17.41      3.06 o 
   9   9   0       10.28        7.30      3.88 o 
  10   9   0      183.83      194.80     18.59 o 
  11   9   0      136.82      135.74      8.51 o 
  12   9   0      125.95      129.37     14.37 o 
   0  10   0        0.10        0.08      1.59 o 
   1  10   0      683.57      679.75      9.42 o 
   2  10   0      415.60      420.59      9.12 o 
   3  10   0       51.65       55.22      2.50 o 
   4  10   0      130.88      140.78      3.98 o 
   5  10   0      333.73      288.18      8.66 o 
   6  10   0       12.72        7.19      2.16 o 
   7  10   0      134.14      128.99     10.65 o 
   8  10   0        7.79       12.91      3.93 o 
   9  10   0      187.06      170.71     15.23 o 
  10  10   0      876.01      869.34     35.31 o 
  11  10   0        1.61       10.31      7.97 o 
   1  11   0     2081.80     2088.11     39.84 o 
   2  11   0       65.20       65.25      5.91 o 
   3  11   0       39.64       41.51      4.66 o 
   4  11   0       10.79        9.97      2.27 o 
   5  11   0        0.42       -1.25      2.17 o 
   6  11   0       63.29       43.36      5.22 o 
   7  11   0       60.87       69.46      7.36 o 
   8  11   0       22.99       39.84      8.75 o 
   9  11   0      321.49      307.49     18.75 o 
  10  11   0        9.31       24.22      8.75 o 
   0  12   0      926.64      888.29     30.16 o 
   1  12   0       67.48       68.43      4.65 o 
   2  12   0      299.16      290.38     10.07 o 
   3  12   0       76.24       75.27      5.96 o 
   4  12   0       59.95       51.77      8.53 o 
   5  12   0        0.02        2.46      3.83 o 
   6  12   0       53.14       52.52      6.81 o 
   7  12   0       98.50       91.25     11.09 o 
   8  12   0        9.94       15.47      7.81 o 
   9  12   0       10.43       18.59      8.12 o 
   1  13   0       28.19       23.19      3.73 o 
   2  13   0      124.23      103.89      6.92 o 
   3  13   0       73.12       71.96      8.90 o 
   4  13   0       21.22       25.36      4.77 o 
   5  13   0        0.08        6.42      5.94 o 
   6  13   0        0.91        9.69      6.72 o 
   7  13   0       25.19       23.12      8.12 o 
   8  13   0        6.82       18.28      8.44 o 
   0  14   0       20.58       22.07      5.63 o 
   1  14   0       22.82       29.32      4.07 o 
   2  14   0      249.92      263.76     11.70 o 
   3  14   0       23.41       49.05     12.73 o 
   4  14   0        4.47       -0.62      6.09 o 
   5  14   0       51.17       54.06      9.53 o 
   6  14   0        1.44        5.16      6.87 o 
   7  14   0        4.90        2.50      7.50 o 
   1  15   0        0.15       -4.35      4.35 o 
   2  15   0      188.55      195.38     14.61 o 
   3  15   0      583.65      606.29     19.66 o 
   4  15   0      213.19      199.52     16.41 o 
   5  15   0        9.17        4.22      7.03 o 
   6  15   0       39.42       37.50      9.53 o 
   0  16   0       26.62       29.84      8.91 o 
   1  16   0      120.07      129.88     12.34 o 
   2  16   0      179.44      169.30     17.34 o 
   3  16   0       58.05       61.03      7.83 o 
   1   0   1      548.99      511.34      4.88 o 
   2   0   1     2152.39     2105.59     17.24 o 
   3   0   1     1481.05     1409.12     11.98 o 
   4   0   1     1509.88     1541.36     14.63 o 
   5   0   1      160.22      201.47      3.01 o 
   6   0   1     1436.99     1511.58     14.97 o 
   7   0   1       13.02        7.78      1.28 o 
   8   0   1      946.35      856.84      9.80 o 
   9   0   1      425.13      442.07      7.72 o 
  10   0   1     1873.13     1736.19     27.81 o 
  11   0   1      130.50      113.36      7.35 o 
  12   0   1      246.04      249.54      7.90 o 
  13   0   1        5.01       -1.60      3.18 o 
  14   0   1      276.18      284.12      9.02 o 
 -14   1   1       96.64      101.81      6.13 o 
 -13   1   1      196.90      220.89     10.16 o 
 -12   1   1       10.75       14.30      3.38 o 
 -11   1   1      310.41      293.54      8.24 o 
 -10   1   1       80.18       77.63      4.51 o 
  -9   1   1      584.96      527.63      9.97 o 
  -8   1   1       85.93       82.70      2.53 o 
  -7   1   1       54.44       56.42      2.44 o 
  -6   1   1      163.20      191.03      3.02 o 
  -5   1   1      433.26      488.41      5.22 o 
  -4   1   1     1681.32     1708.50     14.83 o 
  -3   1   1     1756.30     1769.16     14.95 o 
  -2   1   1    11238.66    10790.03     89.75 o 
  -1   1   1       65.95       76.68      1.01 o 
   0   1   1     1808.23     1673.98     16.65 o 
   1   1   1       65.95       74.59      0.94 o 
   2   1   1    11235.93    10863.39     77.18 o 
   3   1   1     1756.58     1766.43     15.39 o 
   4   1   1     1682.25     1694.05     18.26 o 
   5   1   1      433.63      484.47      5.41 o 
   6   1   1      163.39      181.36      3.09 o 
   7   1   1       54.44       56.64      1.99 o 
   8   1   1       85.91       74.85      2.45 o 
   9   1   1      584.75      547.48      8.33 o 
  10   1   1       80.21       77.47      4.53 o 
  11   1   1      310.66      304.03      8.32 o 
  12   1   1       10.76       11.31      3.45 o 
  13   1   1      197.07      225.50      7.78 o 
  14   1   1       96.81       94.00      6.09 o 
 -14   2   1       39.19       32.62      5.07 o 
 -13   2   1       84.03       79.32      5.36 o 
 -12   2   1      273.82      267.19      8.08 o 
 -11   2   1       77.49       71.64      4.61 o 
 -10   2   1      109.46      110.91      6.33 o 
  -9   2   1       19.40       18.29      2.61 o 
  -8   2   1      136.18      135.69      3.19 o 
  -7   2   1      335.57      321.87      4.55 o 
  -6   2   1       47.87       54.42      1.87 o 
  -5   2   1       72.97       90.09      2.12 o 
  -4   2   1      506.28      537.02      5.37 o 
  -3   2   1      836.57      856.81      7.29 o 
  -2   2   1     1046.48      987.38      7.59 o 
  -1   2   1     2221.97     2177.77     16.83 o 
   0   2   1       21.35       20.16      0.79 o 
   1   2   1     2222.99     2129.63     21.84 o 
   2   2   1     1047.13      985.98      8.47 o 
   3   2   1      836.44      835.05      7.40 o 
   4   2   1      506.23      538.84      5.44 o 
   5   2   1       73.25       90.52      2.02 o 
   6   2   1       48.05       55.85      1.84 o 
   7   2   1      335.35      315.06      4.82 o 
   8   2   1      136.04      133.90      3.47 o 
   9   2   1       19.32       11.34      3.02 o 
  10   2   1      109.58      103.03      5.05 o 
  11   2   1       77.40       76.33      4.74 o 
  12   2   1      274.12      253.02      7.98 o 
  13   2   1       84.16       74.43      5.34 o 
  14   2   1       39.28       46.28      4.76 o 
 -14   3   1       20.98       28.53      4.99 o 
 -13   3   1      149.77      169.23     13.15 o 
 -12   3   1        9.37        4.61      3.92 o 
 -11   3   1       68.10       68.68      4.64 o 
 -10   3   1       12.44       11.08      2.92 o 
  -9   3   1        0.99        4.38      2.27 o 
  -8   3   1      149.74      149.27      3.72 o 
  -7   3   1      802.10      810.15      8.74 o 
  -6   3   1     1388.86     1410.92     14.05 o 
  -5   3   1      310.05      305.48      4.02 o 
  -4   3   1      712.03      767.14      7.83 o 
  -3   3   1      354.79      377.33      3.92 o 
  -2   3   1      217.39      211.81      2.46 o 
  -1   3   1     5768.60     5607.95     43.16 o 
   0   3   1      342.34      347.86      3.48 o 
   1   3   1     5768.91     5574.46     44.97 o 
   2   3   1      216.90      206.71      2.24 o 
   3   3   1      354.06      367.93      3.73 o 
   4   3   1      711.45      745.72      7.25 o 
   5   3   1      310.43      309.75      4.02 o 
   6   3   1     1387.56     1406.57     13.47 o 
   7   3   1      802.49      810.25      9.64 o 
   8   3   1      149.55      152.88      3.52 o 
   9   3   1        0.99        2.93      2.09 o 
  10   3   1       12.40        7.00      2.75 o 
  11   3   1       68.15       68.19      4.56 o 
  12   3   1        9.31        7.09      3.23 o 
  13   3   1      150.03      166.61      7.21 o 
  14   3   1       20.91       32.36      4.40 o 
 -13   4   1       28.29       33.08      8.68 o 
 -12   4   1        0.32        1.36      3.48 o 
 -11   4   1       19.22       18.43      3.43 o 
 -10   4   1      126.73      128.42      5.50 o 
  -9   4   1      154.37      163.14      5.42 o 
  -8   4   1      274.37      270.05      5.89 o 
  -7   4   1      723.04      674.64      8.33 o 
  -6   4   1      803.47      817.45      9.51 o 
  -5   4   1      670.10      739.07      7.66 o 
  -4   4   1     2280.16     2533.43     21.43 o 
  -3   4   1      724.12      788.16      7.34 o 
  -2   4   1      847.21      932.22      8.24 o 
  -1   4   1     1709.25     1782.22     15.59 o 
   0   4   1     4286.14     4157.82     35.24 o 
   1   4   1     1709.35     1788.00     15.64 o 
   2   4   1      846.63      924.21      8.27 o 
   3   4   1      724.35      783.73      8.07 o 
   4   4   1     2279.27     2542.28     20.72 o 
   5   4   1      670.43      723.07      7.95 o 
   6   4   1      804.17      823.44      8.98 o 
   7   4   1      722.96      672.80      7.98 o 
   8   4   1      274.40      268.44      5.97 o 
   9   4   1      154.59      169.45      4.93 o 
  10   4   1      126.80      134.78      5.59 o 
  11   4   1       19.27       23.24      3.81 o 
  12   4   1        0.31        2.30      3.06 o 
  13   4   1       28.34       29.00      4.15 o 
 -13   5   1       20.67       21.83      4.32 o 
 -12   5   1       62.85       60.92      5.22 o 
 -11   5   1       70.78       66.05      5.05 o 
 -10   5   1       97.76       90.02      4.80 o 
  -9   5   1      153.73      147.73      5.32 o 
  -8   5   1      232.47      232.10      5.53 o 
  -7   5   1      129.85      126.09      3.29 o 
  -6   5   1      126.13      144.01      3.20 o 
  -5   5   1      290.71      275.04      3.93 o 
  -4   5   1        0.85        1.77      0.92 o 
  -3   5   1      116.94      126.19      2.33 o 
  -2   5   1      541.12      602.94      6.07 o 
  -1   5   1      766.81      743.73      7.21 o 
   0   5   1       62.14       60.40      1.47 o 
   1   5   1      768.03      768.25      7.29 o 
   2   5   1      541.24      609.33      6.13 o 
   3   5   1      116.80      125.76      2.29 o 
   4   5   1        0.86        0.67      0.91 o 
   5   5   1      290.87      275.46      3.89 o 
   6   5   1      125.89      152.19      3.40 o 
   7   5   1      129.82      134.61      3.35 o 
   8   5   1      232.74      229.00      5.47 o 
   9   5   1      153.93      142.98      5.17 o 
  10   5   1       97.50       86.88      4.79 o 
  11   5   1       70.92       66.57      4.52 o 
  12   5   1       63.01       70.13      4.86 o 
  13   5   1       20.73       23.04      3.98 o 
 -13   6   1        6.69        7.20      5.12 o 
 -12   6   1       16.65       15.45      3.91 o 
 -11   6   1       78.54       68.44      5.10 o 
 -10   6   1       56.53       48.29      4.29 o 
  -9   6   1        2.94        3.51      2.60 o 
  -8   6   1      262.53      248.43      6.26 o 
  -7   6   1      244.91      239.89      5.52 o 
  -6   6   1      608.30      580.89      9.65 o 
  -5   6   1       70.89       65.76      2.15 o 
  -4   6   1      108.91      110.00      3.26 o 
  -3   6   1      182.16      212.97      3.25 o 
  -2   6   1      134.43      159.97      2.57 o 
  -1   6   1     2331.21     2443.54     22.26 o 
   0   6   1     1661.13     1623.87     16.00 o 
   1   6   1     2332.06     2436.14     22.32 o 
   2   6   1      134.91      165.90      2.66 o 
   3   6   1      182.03      208.47      3.39 o 
   4   6   1      109.10      104.01      2.51 o 
   5   6   1       71.05       63.18      2.83 o 
   6   6   1      608.03      597.60      9.13 o 
   7   6   1      244.52      237.28      5.40 o 
   8   6   1      262.60      248.12      5.73 o 
   9   6   1        2.89        2.07      2.51 o 
  10   6   1       56.66       48.70      3.91 o 
  11   6   1       78.43       65.75      4.59 o 
  12   6   1       16.64        8.61      7.84 o 
  13   6   1        6.70        1.70      3.77 o 
 -12   7   1       13.81       12.93      5.02 o 
 -11   7   1       63.69       61.46      4.86 o 
 -10   7   1       12.40       16.11      3.72 o 
  -9   7   1       45.78       41.13      3.56 o 
  -8   7   1      296.19      266.63      6.56 o 
  -7   7   1       17.46        7.11      2.21 o 
  -6   7   1      164.17      152.52      4.18 o 
  -5   7   1        5.32        4.71      1.25 o 
  -4   7   1       44.64       38.80      1.64 o 
  -3   7   1      505.03      566.25      6.62 o 
  -2   7   1      287.93      315.44      4.25 o 
  -1   7   1      360.23      385.51      4.77 o 
   0   7   1       69.10       72.39      1.87 o 
   1   7   1      360.03      392.22      4.55 o 
   2   7   1      288.10      312.88      4.28 o 
   3   7   1      504.78      562.21      9.64 o 
   4   7   1       44.56       40.61      2.31 o 
   5   7   1        5.37        6.09      1.47 o 
   6   7   1      164.01      153.75      4.68 o 
   7   7   1       17.49       11.28      2.11 o 
   8   7   1      296.24      270.46      6.12 o 
   9   7   1       45.89       49.78      5.98 o 
  10   7   1       12.44       11.26      3.30 o 
  11   7   1       63.77       63.53      4.98 o 
  12   7   1       13.76        6.86      5.45 o 
 -12   8   1        6.01       12.18      5.07 o 
 -11   8   1        0.11       -3.89      3.89 o 
 -10   8   1      188.69      189.65      9.44 o 
  -9   8   1      123.38      123.88      8.72 o 
  -8   8   1      140.96      132.04      5.57 o 
  -7   8   1      152.63      150.69      4.93 o 
  -6   8   1       70.19       61.50      3.15 o 
  -5   8   1       73.76       70.32      2.80 o 
  -4   8   1      366.06      343.40      5.28 o 
  -3   8   1      573.84      535.87      6.74 o 
  -2   8   1      259.47      237.76      3.52 o 
  -1   8   1      845.17      836.32      9.69 o 
   0   8   1      364.70      366.66      4.40 o 
   1   8   1      845.36      834.57      8.53 o 
   2   8   1      259.58      238.69      3.67 o 
   3   8   1      574.00      521.88      6.98 o 
   4   8   1      365.85      350.36      5.36 o 
   5   8   1       74.01       67.93      4.24 o 
   6   8   1       70.01       60.25      3.23 o 
   7   8   1      152.60      122.87      4.58 o 
   8   8   1      141.23      132.33      5.20 o 
   9   8   1      123.67      119.17      5.69 o 
  10   8   1      188.82      189.20      7.84 o 
  11   8   1        0.11       -3.04      3.09 o 
  12   8   1        6.00       -3.91      6.87 o 
 -12   9   1      118.94       90.00     12.66 o 
 -11   9   1      114.99      109.52      8.07 o 
 -10   9   1      381.05      364.39     13.19 o 
  -9   9   1      207.06      211.87     16.87 o 
  -8   9   1      119.84      117.85      6.41 o 
  -7   9   1       88.20       91.88      3.83 o 
  -6   9   1        8.61        7.74      2.05 o 
  -5   9   1      279.90      263.10      5.66 o 
  -4   9   1      315.76      302.09      6.34 o 
  -3   9   1       18.94       13.63      2.06 o 
  -2   9   1     1047.67     1008.79     12.92 o 
  -1   9   1     1191.09     1192.49     14.62 o 
   0   9   1       56.20       41.05      1.96 o 
   1   9   1     1191.91     1204.20     13.56 o 
   2   9   1     1047.93     1048.94     11.57 o 
   3   9   1       18.90       11.07      1.63 o 
   4   9   1      315.58      289.72      5.40 o 
   5   9   1      279.71      254.80      6.24 o 
   6   9   1        8.54        9.10      2.15 o 
   7   9   1       88.24       90.70      3.98 o 
   8   9   1      120.09      109.29      5.19 o 
   9   9   1      207.20      202.31      8.21 o 
  10   9   1      381.33      370.58     21.18 o 
  11   9   1      114.98      137.49     13.91 o 
  12   9   1      118.94      110.78     13.28 o 
 -11  10   1       10.27        7.50      7.97 o 
 -10  10   1       25.57       31.53      6.33 o 
  -9  10   1      197.63      195.94     10.70 o 
  -8  10   1      470.68      474.09     27.19 o 
  -7  10   1       77.22       77.51      5.17 o 
  -6  10   1      254.15      250.29      9.02 o 
  -5  10   1       35.26       29.52      3.23 o 
  -4  10   1      390.51      349.22      8.49 o 
  -3  10   1       57.55       57.10      3.28 o 
  -2  10   1      113.66      125.84      4.09 o 
  -1  10   1      188.00      174.57      4.66 o 
   0  10   1      250.00      225.72      4.83 o 
   1  10   1      187.95      182.15      6.47 o 
   2  10   1      113.62      119.36      4.04 o 
   3  10   1       57.46       55.54      3.19 o 
   4  10   1      390.59      363.40      8.73 o 
   5  10   1       35.34       28.94      2.62 o 
   6  10   1      254.13      255.22      6.16 o 
   7  10   1       77.19       73.48      3.54 o 
   8  10   1      470.59      475.14     24.06 o 
   9  10   1      197.92      199.05     14.84 o 
  10  10   1       25.61       40.31      9.37 o 
  11  10   1       10.28       25.62      9.06 o 
 -10  11   1      101.70      122.03     13.75 o 
  -9  11   1      254.77      260.93     17.34 o 
  -8  11   1      400.59      406.23     21.09 o 
  -7  11   1      130.17      133.49      6.48 o 
  -6  11   1       50.45       44.79      3.85 o 
  -5  11   1       98.29       74.99      4.32 o 
  -4  11   1      261.32      234.83      8.03 o 
  -3  11   1      201.68      189.69      6.31 o 
  -2  11   1       41.37       39.91      4.98 o 
  -1  11   1      166.04      163.51      9.20 o 
   0  11   1      305.33      291.41      6.43 o 
   1  11   1      165.97      161.68      8.10 o 
   2  11   1       41.24       42.47      3.79 o 
   3  11   1      201.33      199.63      5.84 o 
   4  11   1      261.50      249.64      9.20 o 
   5  11   1       98.40       82.92      4.18 o 
   6  11   1       50.59       53.51      5.47 o 
   7  11   1      130.23      127.03     12.34 o 
   8  11   1      400.77      414.98     21.41 o 
   9  11   1      254.38      278.11     17.97 o 
  10  11   1      101.70      119.53     13.44 o 
  -9  12   1       56.77       63.90     10.94 o 
  -8  12   1       19.58       16.72      7.97 o 
  -7  12   1       61.63       77.97     10.62 o 
  -6  12   1      138.74      154.68     10.19 o 
  -5  12   1      197.13      223.97      9.19 o 
  -4  12   1       13.02        6.29      3.58 o 
  -3  12   1      124.68      117.08      7.00 o 
  -2  12   1       83.81       84.82      6.01 o 
  -1  12   1      160.65      149.70      6.19 o 
   0  12   1      141.90      143.21      6.63 o 
   1  12   1      160.72      128.91      7.16 o 
   2  12   1       83.84       74.62      5.78 o 
   3  12   1      124.49      114.84      7.04 o 
   4  12   1       13.06       12.24      3.91 o 
   5  12   1      197.20      209.80     14.46 o 
   6  12   1      138.83      129.71      9.74 o 
   7  12   1       61.62       63.28     10.00 o 
   8  12   1       19.58       13.12      7.66 o 
   9  12   1       56.64       76.40     11.41 o 
  -8  13   1      170.67      184.68     16.25 o 
  -7  13   1        2.58        3.28      6.56 o 
  -6  13   1       28.14       14.84      7.19 o 
  -5  13   1       61.67       69.78      7.43 o 
  -4  13   1       54.52       57.81      6.74 o 
  -3  13   1       85.21       91.03     12.53 o 
  -2  13   1      261.89      248.40      8.25 o 
  -1  13   1       22.92       24.45      3.75 o 
   0  13   1       88.78       84.01      5.37 o 
   1  13   1       22.86       28.63      5.62 o 
   2  13   1      262.22      262.52      9.98 o 
   3  13   1       85.10       87.36      6.56 o 
   4  13   1       54.51       65.90      6.17 o 
   5  13   1       61.64       46.23      6.79 o 
   6  13   1       28.08       45.94      8.75 o 
   7  13   1        2.56       -3.91      6.41 o 
   8  13   1      170.59      197.65     16.72 o 
  -7  14   1       12.88        6.25      7.66 o 
  -6  14   1      114.20      118.12     13.12 o 
  -5  14   1       49.11       35.78      8.75 o 
  -4  14   1       14.49       18.86      5.54 o 
  -3  14   1      100.89       93.68      6.83 o 
  -2  14   1       28.17       24.21      4.50 o 
  -1  14   1       53.31       50.12      4.82 o 
   0  14   1        6.03       -0.79      3.45 o 
   1  14   1       53.36       62.07      5.95 o 
   2  14   1       28.24       26.78      4.04 o 
   3  14   1      100.87       96.76      8.63 o 
   4  14   1       14.54       19.69      7.34 o 
   5  14   1       49.14       63.75     10.16 o 
   6  14   1      114.36      125.78     13.59 o 
   7  14   1       12.83       17.34      8.12 o 
  -5  15   1       41.45       50.62     10.00 o 
  -4  15   1       26.69       29.36      6.27 o 
  -3  15   1       75.55       90.81      8.20 o 
  -2  15   1       14.10       25.06      4.95 o 
  -1  15   1       47.43       55.85      5.92 o 
   0  15   1        3.23       -4.82      4.82 o 
   1  15   1       47.39       55.07      5.80 o 
   2  15   1       14.10       23.05      5.62 o 
   3  15   1       75.55       85.51     18.67 o 
   4  15   1       26.66       22.34      8.28 o 
   5  15   1       41.60       41.87      9.37 o 
  -3  16   1      166.85      171.58     22.58 o 
  -2  16   1       40.88       38.53      8.98 o 
  -1  16   1      140.20      141.93     10.27 o 
   0  16   1       89.01      109.72      9.34 o 
   1  16   1      139.96      139.35     17.03 o 
   2  16   1       40.94       39.17      6.74 o 
   3  16   1      166.66      151.70     10.71 o 
   0   0   2        4.08       -0.51      0.51 o 
   1   0   2      307.61      203.99      1.97 o 
   2   0   2     5719.38     5591.70     41.71 o 
   3   0   2      505.11      536.21      4.71 o 
   4   0   2      752.50      837.93      7.77 o 
   5   0   2      729.21      817.25      8.25 o 
   6   0   2       36.51       32.17      1.49 o 
   7   0   2      141.55      129.75      2.74 o 
   8   0   2      106.04      105.32      2.79 o 
   9   0   2      664.13      665.40     10.86 o 
  10   0   2      266.46      273.05     12.65 o 
  11   0   2     1547.86     1425.50     28.10 o 
  12   0   2      166.90      172.04      6.76 o 
  13   0   2       27.73       25.63      4.01 o 
  14   0   2        5.02        2.81      4.11 o 
 -14   1   2       59.59       44.67      5.49 o 
 -13   1   2       23.32       15.06      4.09 o 
 -12   1   2      249.06      252.33      7.90 o 
 -11   1   2       16.56       28.22      5.37 o 
 -10   1   2      411.37      400.84      9.41 o 
  -9   1   2      114.59       94.70      4.22 o 
  -8   1   2      135.98      132.22      3.17 o 
  -7   1   2      296.74      292.82      4.30 o 
  -6   1   2      188.04      185.71      3.26 o 
  -5   1   2      209.60      215.16      3.16 o 
  -4   1   2       45.52       56.91      1.54 o 
  -3   1   2      324.78      312.38      3.49 o 
  -2   1   2     3316.07     3153.32     24.65 o 
  -1   1   2      237.23      254.52      2.54 o 
   0   1   2     3230.84     3245.01     35.41 o 
   1   1   2      237.21      252.42      2.88 o 
   2   1   2     3312.59     3178.51     24.65 o 
   3   1   2      324.78      310.98      3.34 o 
   4   1   2       45.49       58.59      1.87 o 
   5   1   2      209.59      217.71      3.35 o 
   6   1   2      188.44      186.95      3.15 o 
   7   1   2      296.78      290.92      4.27 o 
   8   1   2      136.11      132.99      3.20 o 
   9   1   2      114.70       97.03      4.99 o 
  10   1   2      411.37      419.65      9.88 o 
  11   1   2       16.61       19.07      3.33 o 
  12   1   2      249.12      245.06      7.76 o 
  13   1   2       23.31       15.12      6.16 o 
  14   1   2       59.60       61.87      5.98 o 
 -14   2   2       27.17       26.94      4.99 o 
 -13   2   2       13.17       14.86      4.24 o 
 -12   2   2      266.46      249.14      9.67 o 
 -11   2   2      342.59      330.86     11.52 o 
 -10   2   2       16.66       12.07      2.88 o 
  -9   2   2      156.29      143.70      4.82 o 
  -8   2   2      132.37      133.27      3.27 o 
  -7   2   2      611.28      630.39      7.19 o 
  -6   2   2       48.92       49.93      2.21 o 
  -5   2   2     1489.43     1576.76     14.69 o 
  -4   2   2      405.88      431.65      4.93 o 
  -3   2   2     1894.34     1850.48     16.28 o 
  -2   2   2     2045.14     1931.10     16.01 o 
  -1   2   2     5082.84     4908.57     41.27 o 
   0   2   2    14009.03    12065.61    435.94 o 
   1   2   2     5080.11     4854.89     39.29 o 
   2   2   2     2045.47     1949.12     14.38 o 
   3   2   2     1894.14     1859.66     15.70 o 
   4   2   2      405.76      420.72      4.34 o 
   5   2   2     1489.55     1598.46     15.31 o 
   6   2   2       48.96       49.47      1.76 o 
   7   2   2      611.06      634.68      7.21 o 
   8   2   2      132.21      127.61      3.15 o 
   9   2   2      156.22      132.44      4.28 o 
  10   2   2       16.73       21.00      3.12 o 
  11   2   2      342.53      315.44      9.29 o 
  12   2   2      266.68      250.21      7.92 o 
  13   2   2       13.24        8.67      3.53 o 
  14   2   2       27.14       32.98      5.26 o 
 -14   3   2      165.17      186.64      8.83 o 
 -13   3   2       15.33       19.14      4.30 o 
 -12   3   2        0.09       -3.22      3.22 o 
 -11   3   2       45.62       44.68      3.99 o 
 -10   3   2       49.03       42.00      3.64 o 
  -9   3   2      184.40      188.63      5.46 o 
  -8   3   2      224.57      217.86      4.40 o 
  -7   3   2      119.69      115.78      2.92 o 
  -6   3   2       33.32       26.53      1.53 o 
  -5   3   2      285.86      338.46      4.06 o 
  -4   3   2      559.69      617.85      6.03 o 
  -3   3   2     2279.83     2360.59     20.34 o 
  -2   3   2     1021.13     1049.93      8.68 o 
  -1   3   2     1812.52     1747.30     16.02 o 
   0   3   2     7122.20     7137.67     59.76 o 
   1   3   2     1812.97     1765.12     15.24 o 
   2   3   2     1021.18     1036.02      8.67 o 
   3   3   2     2280.10     2304.17     19.45 o 
   4   3   2      559.15      615.11      5.85 o 
   5   3   2      285.42      347.34      4.30 o 
   6   3   2       33.33       24.18      1.57 o 
   7   3   2      119.62      115.58      2.93 o 
   8   3   2      224.41      210.12      4.84 o 
   9   3   2      184.45      170.03      6.96 o 
  10   3   2       49.13       44.02      3.80 o 
  11   3   2       45.72       52.18      4.22 o 
  12   3   2        0.08       -2.91      2.91 o 
  13   3   2       15.27       14.24      4.85 o 
  14   3   2      165.14      170.49      7.63 o 
 -13   4   2       27.93       36.83      4.79 o 
 -12   4   2       82.33       95.66      7.01 o 
 -11   4   2       29.97       31.63      4.16 o 
 -10   4   2       33.05       32.39      3.45 o 
  -9   4   2      144.97      135.18      5.71 o 
  -8   4   2       60.19       71.65      4.43 o 
  -7   4   2       25.82       22.11      1.72 o 
  -6   4   2     1371.13     1353.96     13.58 o 
  -5   4   2      373.46      356.26      4.56 o 
  -4   4   2      235.71      268.27      3.47 o 
  -3   4   2      811.58      861.20      8.70 o 
  -2   4   2     1013.95     1134.21     10.23 o 
  -1   4   2      382.19      388.14      4.56 o 
   0   4   2     5412.59     5554.48     49.30 o 
   1   4   2      381.69      396.50      4.82 o 
   2   4   2     1013.72     1121.33      9.85 o 
   3   4   2      811.14      845.86      7.81 o 
   4   4   2      235.57      269.45      3.34 o 
   5   4   2      373.56      350.87      4.46 o 
   6   4   2     1370.11     1341.79     14.71 o 
   7   4   2       25.73       21.45      1.74 o 
   8   4   2       60.10       67.87      3.27 o 
   9   4   2      144.82      137.38      7.09 o 
  10   4   2       33.04       29.74      3.42 o 
  11   4   2       30.00       26.55      3.51 o 
  12   4   2       82.45       87.75      5.25 o 
  13   4   2       27.94       31.18      4.13 o 
 -13   5   2        7.21       11.84      5.14 o 
 -12   5   2      133.53      141.19      9.22 o 
 -11   5   2       28.23       33.40      4.82 o 
 -10   5   2        7.33       10.00      3.12 o 
  -9   5   2      378.42      339.64      8.48 o 
  -8   5   2      683.30      655.88     11.52 o 
  -7   5   2      851.43      816.80     10.28 o 
  -6   5   2      138.88      131.83      3.18 o 
  -5   5   2      117.53      124.20      2.56 o 
  -4   5   2       12.08       17.02      1.14 o 
  -3   5   2      781.66      883.88      8.77 o 
  -2   5   2      538.65      606.65      6.37 o 
  -1   5   2     1272.37     1306.41     14.07 o 
   0   5   2     2739.56     2967.56     28.48 o 
   1   5   2     1271.85     1301.05     13.22 o 
   2   5   2      538.21      602.12      6.35 o 
   3   5   2      782.37      863.97      8.87 o 
   4   5   2       12.03       16.95      1.51 o 
   5   5   2      117.21      128.63      2.60 o 
   6   5   2      139.10      134.69      3.01 o 
   7   5   2      851.49      805.94      9.67 o 
   8   5   2      683.14      656.66     12.68 o 
   9   5   2      378.31      354.86     10.88 o 
  10   5   2        7.42        8.80      2.82 o 
  11   5   2       28.12       24.25      3.49 o 
  12   5   2      133.52      133.32      6.23 o 
  13   5   2        7.21        2.50      3.31 o 
 -13   6   2       89.77      108.59     10.70 o 
 -12   6   2       37.25       35.67      6.01 o 
 -11   6   2       52.90       46.43      4.49 o 
 -10   6   2      126.37      111.60      5.79 o 
  -9   6   2       48.18       42.86      3.57 o 
  -8   6   2      562.04      562.17     14.34 o 
  -7   6   2      687.00      621.58     10.08 o 
  -6   6   2      192.57      186.76      3.48 o 
  -5   6   2       45.96       43.43      1.73 o 
  -4   6   2      419.10      483.60      5.83 o 
  -3   6   2     1358.91     1327.31     12.79 o 
  -2   6   2     2435.96     2520.40     26.11 o 
  -1   6   2      278.09      289.50      4.59 o 
   0   6   2     1372.09     1607.99     17.11 o 
   1   6   2      277.58      283.86      4.73 o 
   2   6   2     2436.35     2541.79     24.51 o 
   3   6   2     1357.96     1328.88     12.95 o 
   4   6   2      419.73      479.60      5.78 o 
   5   6   2       45.96       45.09      1.77 o 
   6   6   2      192.44      181.73      3.67 o 
   7   6   2      687.03      624.03      9.34 o 
   8   6   2      561.69      540.52      9.35 o 
   9   6   2       48.05       48.08      3.43 o 
  10   6   2      126.15      112.66      5.26 o 
  11   6   2       52.78       46.32      4.09 o 
  12   6   2       37.11       38.77      4.14 o 
  13   6   2       89.75       99.60      8.42 o 
 -12   7   2       12.43       10.66      5.12 o 
 -11   7   2       42.64       43.86      6.05 o 
 -10   7   2       98.49      108.08      5.46 o 
  -9   7   2      175.67      167.40      5.83 o 
  -8   7   2      128.02      136.68      5.82 o 
  -7   7   2      151.39      132.78      4.40 o 
  -6   7   2      277.19      292.17      5.85 o 
  -5   7   2      149.80      154.67      3.02 o 
  -4   7   2      258.19      251.15      3.69 o 
  -3   7   2      424.16      440.26      6.57 o 
  -2   7   2      419.68      443.03      6.35 o 
  -1   7   2      157.93      137.06      3.26 o 
   0   7   2      117.01      122.73      2.95 o 
   1   7   2      157.95      136.49      3.12 o 
   2   7   2      419.67      431.02      6.37 o 
   3   7   2      424.73      450.61      5.99 o 
   4   7   2      258.22      247.14      4.18 o 
   5   7   2      149.59      161.73      5.42 o 
   6   7   2      276.93      293.74      5.31 o 
   7   7   2      151.39      133.77      4.18 o 
   8   7   2      127.90      139.38      4.55 o 
   9   7   2      175.90      167.04      5.76 o 
  10   7   2       98.52       91.74      6.68 o 
  11   7   2       42.50       39.53      3.87 o 
  12   7   2       12.43       14.03      5.94 o 
 -12   8   2        0.96        2.88      6.17 o 
 -11   8   2        8.40        6.04      7.58 o 
 -10   8   2       35.87       27.20      5.29 o 
  -9   8   2       51.11       43.69      4.83 o 
  -8   8   2      117.20       99.04      4.26 o 
  -7   8   2      152.25      151.57      4.59 o 
  -6   8   2      185.54      167.52      4.21 o 
  -5   8   2       33.74       27.43      1.78 o 
  -4   8   2      733.81      729.92     10.03 o 
  -3   8   2      410.25      380.35      6.13 o 
  -2   8   2      786.97      789.55     10.23 o 
  -1   8   2       36.61       39.22      2.03 o 
   0   8   2       18.19       23.30      1.74 o 
   1   8   2       36.64       38.96      2.07 o 
   2   8   2      787.64      787.47     10.25 o 
   3   8   2      410.12      384.92      6.85 o 
   4   8   2      733.38      748.02      9.72 o 
   5   8   2       33.78       28.38      3.66 o 
   6   8   2      185.50      171.70      4.95 o 
   7   8   2      152.25      166.92      5.09 o 
   8   8   2      117.18      102.93      4.94 o 
   9   8   2       51.14       50.76      4.13 o 
  10   8   2       35.75       25.83      3.75 o 
  11   8   2        8.40        2.01      4.30 o 
  12   8   2        0.95       -1.52      4.32 o 
 -11   9   2        0.58       -4.13      4.13 o 
 -10   9   2      137.66      142.65      8.82 o 
  -9   9   2       98.32      102.61      7.43 o 
  -8   9   2      100.80      106.83     11.96 o 
  -7   9   2       97.21       84.33      5.41 o 
  -6   9   2      244.68      213.49      6.88 o 
  -5   9   2      554.46      523.93     10.16 o 
  -4   9   2      903.81      836.07     14.13 o 
  -3   9   2      816.49      773.15     12.01 o 
  -2   9   2     1525.52     1550.26     19.53 o 
  -1   9   2      603.78      565.49      8.65 o 
   0   9   2      689.48      643.72      9.49 o 
   1   9   2      603.25      567.47      8.69 o 
   2   9   2     1525.60     1538.98     19.54 o 
   3   9   2      816.57      784.64     12.06 o 
   4   9   2      904.01      863.99     13.14 o 
   5   9   2      553.64      536.28      9.29 o 
   6   9   2      244.65      238.06      5.67 o 
   7   9   2       97.41       89.87      4.40 o 
   8   9   2      100.70      104.39      4.65 o 
   9   9   2       98.33       92.50      6.86 o 
  10   9   2      137.78      125.65      7.99 o 
  11   9   2        0.60       -2.97      6.41 o 
 -11  10   2        4.81       10.11      5.47 o 
 -10  10   2       12.16        3.40     11.72 o 
  -9  10   2       94.13       96.14      7.28 o 
  -8  10   2       83.53       89.98      6.04 o 
  -7  10   2       66.99       56.67      4.73 o 
  -6  10   2      106.00       98.29      7.78 o 
  -5  10   2       17.01       17.28      2.99 o 
  -4  10   2      326.04      314.09      7.94 o 
  -3  10   2      569.72      570.08     11.57 o 
  -2  10   2     1129.10     1147.39     20.95 o 
  -1  10   2      941.57      945.13     13.76 o 
   0  10   2      780.75      766.33     12.96 o 
   1  10   2      941.60      939.02     15.27 o 
   2  10   2     1129.72     1094.73     16.15 o 
   3  10   2      569.82      580.34     16.53 o 
   4  10   2      325.74      311.00      7.85 o 
   5  10   2       17.00       12.63      2.75 o 
   6  10   2      105.64       97.65      6.52 o 
   7  10   2       66.94       61.54      4.78 o 
   8  10   2       83.45       88.90      6.33 o 
   9  10   2       94.14       87.76     10.55 o 
  10  10   2       12.16       13.75      7.81 o 
  11  10   2        4.78       12.97      8.12 o 
 -10  11   2      160.05      202.49     15.78 o 
  -9  11   2        1.94        1.82      6.72 o 
  -8  11   2       18.10       21.64      5.31 o 
  -7  11   2       62.19       65.41      6.17 o 
  -6  11   2       18.68       14.59      3.45 o 
  -5  11   2       83.75       62.01      4.28 o 
  -4  11   2       10.15       10.78      2.73 o 
  -3  11   2      309.84      286.48      7.60 o 
  -2  11   2      817.33      778.77     14.66 o 
  -1  11   2      178.86      184.73      5.27 o 
   0  11   2        1.83       -0.60      2.01 o 
   1  11   2      179.02      182.82      5.83 o 
   2  11   2      817.23      784.60     14.71 o 
   3  11   2      310.34      292.23      7.54 o 
   4  11   2       10.16        9.72      2.64 o 
   5  11   2       83.62       70.55      4.17 o 
   6  11   2       18.66       17.69      3.30 o 
   7  11   2       62.15       72.36      9.05 o 
   8  11   2       18.09       12.97      7.19 o 
   9  11   2        1.91       -2.81      6.56 o 
  10  11   2      160.19      169.68     15.94 o 
  -9  12   2       46.08       50.78     10.31 o 
  -8  12   2       18.27       21.72      7.97 o 
  -7  12   2       22.46       18.95      6.25 o 
  -6  12   2      105.63      103.42      5.84 o 
  -5  12   2       64.26       74.70      4.90 o 
  -4  12   2       97.78       89.02      4.67 o 
  -3  12   2       91.92       88.77      4.59 o 
  -2  12   2      102.88      105.22      4.39 o 
  -1  12   2      332.30      340.01      7.44 o 
   0  12   2      120.10      119.89      4.46 o 
   1  12   2      332.32      331.62      8.17 o 
   2  12   2      102.93      106.22      4.71 o 
   3  12   2       91.80       89.43      5.73 o 
   4  12   2       97.73       84.86     15.73 o 
   5  12   2       64.22       78.21     12.58 o 
   6  12   2      105.64      119.52      9.11 o 
   7  12   2       22.44       20.62      7.66 o 
   8  12   2       18.26       20.78      8.44 o 
   9  12   2       46.06       41.72      9.69 o 
  -8  13   2       41.26       41.25      9.84 o 
  -7  13   2      227.58      242.33     16.56 o 
  -6  13   2        2.24        5.10      4.87 o 
  -5  13   2      110.41      131.51      9.34 o 
  -4  13   2      167.88      159.35     10.03 o 
  -3  13   2       39.17       38.21      5.83 o 
  -2  13   2      106.08      106.27      6.65 o 
  -1  13   2       89.22       83.63      7.24 o 
   0  13   2       46.47       45.76      4.25 o 
   1  13   2       89.09       73.06      5.14 o 
   2  13   2      105.83      121.05      7.63 o 
   3  13   2       39.33       44.15      5.29 o 
   4  13   2      167.95      147.64      9.92 o 
   5  13   2      110.58      103.58      8.83 o 
   6  13   2        2.24        0.31      6.25 o 
   7  13   2      227.82      249.83     16.72 o 
   8  13   2       41.34       67.18     10.94 o 
  -7  14   2      125.64      134.53     14.37 o 
  -6  14   2       15.78       24.84      7.81 o 
  -5  14   2      122.61      120.20      9.71 o 
  -4  14   2       11.37        9.86      5.27 o 
  -3  14   2        1.27        6.74      4.03 o 
  -2  14   2       14.73       15.72      4.19 o 
  -1  14   2       41.43       40.72      5.00 o 
   0  14   2        9.20       10.45      4.03 o 
   1  14   2       41.29       36.87      4.96 o 
   2  14   2       14.83       11.12      5.14 o 
   3  14   2        1.27        1.62      4.62 o 
   4  14   2       11.24        8.52      4.98 o 
   5  14   2      122.61      121.25     12.97 o 
   6  14   2       15.88       23.44      8.28 o 
   7  14   2      125.73      151.56     15.00 o 
  -5  15   2       61.03       69.06     10.78 o 
  -4  15   2      120.16      116.95      9.25 o 
  -3  15   2       46.82       52.02      5.88 o 
  -2  15   2       58.56       65.07      8.12 o 
  -1  15   2       26.22       35.02      5.68 o 
   0  15   2       17.31       21.69      6.78 o 
   1  15   2       26.15       34.03      6.03 o 
   2  15   2       58.52       67.09      6.27 o 
   3  15   2       46.78       34.69      8.75 o 
   4  15   2      120.15      102.96     12.34 o 
   5  15   2       60.92       64.37     10.94 o 
  -3  16   2       68.46       80.49      8.25 o 
  -2  16   2       33.51       41.10      6.78 o 
  -1  16   2      190.52      181.89     23.44 o 
   0  16   2        8.97       11.11     11.56 o 
   1  16   2      190.54      208.25     11.66 o 
   2  16   2       33.56       35.79      6.41 o 
   3  16   2       68.47       52.19     10.31 o 
   1   0   3      390.90      403.92      3.22 o 
   2   0   3        4.15        3.25      0.52 o 
   3   0   3      567.12      537.07      4.85 o 
   4   0   3     1013.56     1085.53      9.34 o 
   5   0   3      119.95       95.98      2.03 o 
   6   0   3        4.73       14.09      1.23 o 
   7   0   3     1243.10     1298.21     12.80 o 
   8   0   3      386.02      348.61      5.28 o 
   9   0   3        1.37       -0.91      2.41 o 
  10   0   3      151.61      153.64      7.22 o 
  11   0   3       18.39       23.55      3.35 o 
  12   0   3        8.67       12.89      3.38 o 
  13   0   3      877.94      918.12     20.55 o 
  14   0   3        0.28        3.67      4.09 o 
 -14   1   3      192.65      194.94     16.85 o 
 -13   1   3      111.70      123.23      7.18 o 
 -12   1   3      112.08      127.71      6.99 o 
 -11   1   3      152.70      164.68      8.66 o 
 -10   1   3      530.89      517.40     10.87 o 
  -9   1   3      547.69      512.31      8.96 o 
  -8   1   3      230.24      203.69      3.91 o 
  -7   1   3       44.64       53.54      2.03 o 
  -6   1   3        6.36        9.41      1.21 o 
  -5   1   3      643.77      660.26      6.88 o 
  -4   1   3      148.77      152.31      2.30 o 
  -3   1   3     1044.55     1067.77      9.30 o 
  -2   1   3      478.52      475.87      4.16 o 
  -1   1   3     2896.09     2842.90     26.49 o 
   0   1   3     1142.87     1041.55     10.93 o 
   1   1   3     2895.24     2813.84     25.08 o 
   2   1   3      479.09      473.48      4.21 o 
   3   1   3     1045.05     1076.16      9.38 o 
   4   1   3      149.01      156.21      2.31 o 
   5   1   3      643.10      664.50      6.89 o 
   6   1   3        6.34        8.92      1.17 o 
   7   1   3       44.56       49.75      1.97 o 
   8   1   3      230.45      198.29      3.72 o 
   9   1   3      547.68      494.09      8.34 o 
  10   1   3      530.62      496.55     10.82 o 
  11   1   3      152.48      153.92      6.40 o 
  12   1   3      112.21      128.08      6.06 o 
  13   1   3      111.71      112.05      7.09 o 
  14   1   3      192.85      201.24      9.28 o 
 -14   2   3       21.20       11.92      4.50 o 
 -13   2   3       28.24       31.23      4.90 o 
 -12   2   3       79.05       68.89      5.49 o 
 -11   2   3      290.23      279.80      7.94 o 
 -10   2   3      101.71       83.30      4.61 o 
  -9   2   3      123.54      113.55      5.49 o 
  -8   2   3       48.65       46.14      2.24 o 
  -7   2   3      141.02      128.79      3.00 o 
  -6   2   3      465.69      526.77      6.07 o 
  -5   2   3     2149.83     2286.08     20.34 o 
  -4   2   3     1727.72     1833.85     16.45 o 
  -3   2   3     4299.61     4290.51     36.47 o 
  -2   2   3     7788.96     7754.66     67.87 o 
  -1   2   3     3514.06     3430.57     32.30 o 
   0   2   3     6012.83     5876.84     54.08 o 
   1   2   3     3514.77     3455.60     29.34 o 
   2   2   3     7790.72     7667.56     59.31 o 
   3   2   3     4301.93     4288.19     34.90 o 
   4   2   3     1728.08     1854.51     15.23 o 
   5   2   3     2149.91     2276.50     20.39 o 
   6   2   3      466.47      533.04      6.34 o 
   7   2   3      140.84      143.00      2.96 o 
   8   2   3       48.53       51.13      2.24 o 
   9   2   3      123.74      103.93      3.86 o 
  10   2   3      101.75       87.24      4.73 o 
  11   2   3      289.88      272.54      7.83 o 
  12   2   3       79.00       71.88      4.94 o 
  13   2   3       28.33       36.74      5.03 o 
  14   2   3       21.13       16.34      4.60 o 
 -14   3   3       19.92       19.87      4.62 o 
 -13   3   3        3.22        9.24      3.82 o 
 -12   3   3        8.44        7.97      3.74 o 
 -11   3   3       33.49       26.62      3.98 o 
 -10   3   3      256.07      253.72      8.68 o 
  -9   3   3      112.93      129.51      4.81 o 
  -8   3   3      121.32       97.51      3.99 o 
  -7   3   3      337.02      345.96      5.04 o 
  -6   3   3       19.50        8.65      1.28 o 
  -5   3   3      781.02      897.90      9.25 o 
  -4   3   3      705.62      766.38      7.51 o 
  -3   3   3      202.71      219.10      2.71 o 
  -2   3   3      179.17      201.80      2.66 o 
  -1   3   3     1320.25     1339.22     13.10 o 
   0   3   3     5715.17     5474.99     51.14 o 
   1   3   3     1319.20     1325.44     13.08 o 
   2   3   3      179.61      205.04      2.56 o 
   3   3   3      203.14      217.11      2.66 o 
   4   3   3      705.39      761.71      6.98 o 
   5   3   3      781.33      876.12      8.53 o 
   6   3   3       19.42        7.18      1.24 o 
   7   3   3      337.62      361.24      4.93 o 
   8   3   3      121.46       95.40      3.20 o 
   9   3   3      112.90      118.86      4.72 o 
  10   3   3      255.85      251.99      7.77 o 
  11   3   3       33.45       33.57      3.63 o 
  12   3   3        8.38       11.21      3.36 o 
  13   3   3        3.21        1.91      4.14 o 
  14   3   3       19.87       20.14      5.86 o 
 -13   4   3      125.02      129.83      8.03 o 
 -12   4   3      181.49      211.54      9.87 o 
 -11   4   3       87.92       89.78      5.56 o 
 -10   4   3        2.89       -0.01      2.61 o 
  -9   4   3      162.54      163.98      5.83 o 
  -8   4   3      203.30      188.90      5.40 o 
  -7   4   3      317.75      319.27      5.33 o 
  -6   4   3       63.28       64.15      2.06 o 
  -5   4   3       93.64      116.89      2.42 o 
  -4   4   3     1006.66     1061.68     10.49 o 
  -3   4   3      598.42      630.65      7.09 o 
  -2   4   3      763.14      849.70      9.25 o 
  -1   4   3      894.20      960.09      9.78 o 
   0   4   3      561.04      562.53      6.16 o 
   1   4   3      894.65      958.05      8.78 o 
   2   4   3      762.73      849.97      8.47 o 
   3   4   3      597.77      622.91      6.29 o 
   4   4   3     1006.65     1066.29     10.06 o 
   5   4   3       93.75      116.56      2.28 o 
   6   4   3       63.42       63.20      2.17 o 
   7   4   3      317.39      304.39      4.73 o 
   8   4   3      203.48      186.58      4.55 o 
   9   4   3      162.74      169.42      5.30 o 
  10   4   3        2.87        0.77      2.55 o 
  11   4   3       87.76       92.30      5.11 o 
  12   4   3      181.20      187.15      7.02 o 
  13   4   3      124.77      136.04     10.23 o 
 -13   5   3       29.98       21.44      5.85 o 
 -12   5   3       29.23       31.60      4.23 o 
 -11   5   3       32.46       37.16      4.25 o 
 -10   5   3       60.55       58.54      4.53 o 
  -9   5   3      153.49      139.14      5.43 o 
  -8   5   3      901.09      877.95     14.20 o 
  -7   5   3       63.36       56.12      2.58 o 
  -6   5   3      156.17      174.13      3.19 o 
  -5   5   3      202.87      201.96      3.16 o 
  -4   5   3      132.08      154.78      2.50 o 
  -3   5   3      446.05      421.44      5.66 o 
  -2   5   3     1430.15     1529.03     16.30 o 
  -1   5   3     1378.77     1467.05     16.70 o 
   0   5   3     1547.44     1715.06     17.87 o 
   1   5   3     1378.73     1474.30     14.63 o 
   2   5   3     1429.56     1543.88     15.35 o 
   3   5   3      446.37      425.01      4.92 o 
   4   5   3      132.05      149.22      2.69 o 
   5   5   3      202.69      190.92      2.97 o 
   6   5   3      156.35      178.63      3.27 o 
   7   5   3       63.28       57.38      2.44 o 
   8   5   3      901.74      851.33     16.86 o 
   9   5   3      153.26      147.31      5.07 o 
  10   5   3       60.36       52.38      3.96 o 
  11   5   3       32.34       38.58      3.86 o 
  12   5   3       29.13       24.59      3.70 o 
  13   5   3       29.94       31.52      5.04 o 
 -13   6   3       45.12       39.72      6.57 o 
 -12   6   3       34.23       41.41      8.36 o 
 -11   6   3       26.57       35.21      4.07 o 
 -10   6   3       18.05       17.47      3.28 o 
  -9   6   3      142.73      128.18      5.24 o 
  -8   6   3        4.76        8.43      2.40 o 
  -7   6   3      790.44      735.73     17.29 o 
  -6   6   3       71.21       57.91      2.06 o 
  -5   6   3      178.60      185.25      3.55 o 
  -4   6   3       19.41       21.11      1.65 o 
  -3   6   3      379.40      383.35      5.93 o 
  -2   6   3      108.41      131.44      2.78 o 
  -1   6   3     2272.57     2525.74     27.99 o 
   0   6   3        4.14        1.47      1.08 o 
   1   6   3     2272.74     2549.90     26.18 o 
   2   6   3      108.62      133.69      2.65 o 
   3   6   3      379.60      385.52      5.13 o 
   4   6   3       19.40       17.43      1.27 o 
   5   6   3      178.61      177.45      3.23 o 
   6   6   3       71.29       60.86      2.30 o 
   7   6   3      790.89      740.03     10.58 o 
   8   6   3        4.81        5.56      2.15 o 
   9   6   3      143.13      130.88      4.89 o 
  10   6   3       18.04       18.20      3.18 o 
  11   6   3       26.43       37.21      3.85 o 
  12   6   3       34.15       40.09      4.19 o 
  13   6   3       45.09       45.04      6.57 o 
 -12   7   3        5.66        1.30      4.80 o 
 -11   7   3      102.40      101.75      9.92 o 
 -10   7   3       24.56       29.78      5.12 o 
  -9   7   3       54.53       56.24      4.03 o 
  -8   7   3      459.32      417.69      8.93 o 
  -7   7   3      113.77       86.79      3.50 o 
  -6   7   3      140.11      116.82      4.58 o 
  -5   7   3      242.76      234.99      4.76 o 
  -4   7   3      742.46      734.96      9.76 o 
  -3   7   3       88.79       82.34      2.70 o 
  -2   7   3       41.83       46.77      2.07 o 
  -1   7   3     1253.50     1300.20     15.35 o 
   0   7   3        0.63        0.46      1.10 o 
   1   7   3     1252.52     1285.20     14.32 o 
   2   7   3       41.80       46.68      2.08 o 
   3   7   3       88.46       81.87      2.51 o 
   4   7   3      742.97      727.34      9.08 o 
   5   7   3      243.06      237.66      4.67 o 
   6   7   3      140.43      116.89      3.57 o 
   7   7   3      113.70       85.39      3.51 o 
   8   7   3      460.03      424.81      8.48 o 
   9   7   3       54.56       50.12      3.83 o 
  10   7   3       24.45       29.97      3.56 o 
  11   7   3      102.30      110.91      5.46 o 
  12   7   3        5.61        5.65      3.90 o 
 -12   8   3       18.64       15.83      6.17 o 
 -11   8   3       49.50       47.73      6.18 o 
 -10   8   3       88.31       97.76     16.33 o 
  -9   8   3       70.12       66.95      5.51 o 
  -8   8   3      128.73      131.06     11.79 o 
  -7   8   3      265.56      271.31      7.78 o 
  -6   8   3     1240.11     1205.77     19.04 o 
  -5   8   3      183.77      171.88      5.19 o 
  -4   8   3      135.24      136.17      3.96 o 
  -3   8   3       19.88       27.92      2.08 o 
  -2   8   3      195.51      211.99      5.56 o 
  -1   8   3      647.09      671.72     11.54 o 
   0   8   3       95.20       85.98      2.94 o 
   1   8   3      646.63      668.70      9.61 o 
   2   8   3      195.07      220.47      4.72 o 
   3   8   3       19.85       23.94      2.13 o 
   4   8   3      135.48      143.83      4.05 o 
   5   8   3      183.98      172.40      5.25 o 
   6   8   3     1240.81     1191.24     16.39 o 
   7   8   3      265.32      265.36      5.99 o 
   8   8   3      128.49      138.41      4.68 o 
   9   8   3       70.36       68.58      4.05 o 
  10   8   3       88.18       90.39      6.05 o 
  11   8   3       49.39       47.86      6.18 o 
  12   8   3       18.63       33.17      7.34 o 
 -11   9   3       57.24       58.24      6.71 o 
 -10   9   3       46.72       55.43      7.27 o 
  -9   9   3      250.43      249.00      9.37 o 
  -8   9   3       40.49       33.21      4.81 o 
  -7   9   3      207.88      209.95      7.89 o 
  -6   9   3      103.76      116.60      5.38 o 
  -5   9   3       50.70       44.00      3.58 o 
  -4   9   3       24.54       27.18      2.98 o 
  -3   9   3      500.88      500.12      9.37 o 
  -2   9   3       75.57       74.99      3.28 o 
  -1   9   3      573.61      559.22      8.51 o 
   0   9   3       11.21        8.70      1.88 o 
   1   9   3      573.61      560.14      9.32 o 
   2   9   3       75.51       72.10      3.25 o 
   3   9   3      501.21      477.99     11.69 o 
   4   9   3       24.45       30.52      2.84 o 
   5   9   3       50.69       45.95      3.35 o 
   6   9   3      103.47      119.02      7.55 o 
   7   9   3      207.86      212.20     12.75 o 
   8   9   3       40.62       41.36      4.84 o 
   9   9   3      250.57      259.20     10.51 o 
  10   9   3       46.63       47.21     11.64 o 
  11   9   3       57.23       54.68      6.87 o 
 -11  10   3      373.85      411.10     15.31 o 
 -10  10   3       25.83       26.10      5.44 o 
  -9  10   3       72.21       72.16      6.70 o 
  -8  10   3      123.24      130.65      7.04 o 
  -7  10   3       33.34       25.67      4.01 o 
  -6  10   3      277.28      272.60      8.77 o 
  -5  10   3       35.62       39.66      3.62 o 
  -4  10   3       32.74       32.74      3.32 o 
  -3  10   3      523.94      501.10      9.78 o 
  -2  10   3      419.90      417.27     11.49 o 
  -1  10   3      482.92      491.05      8.57 o 
   0  10   3     1210.10     1230.14     17.50 o 
   1  10   3      482.70      462.79     16.88 o 
   2  10   3      419.48      413.21      9.31 o 
   3  10   3      524.08      532.61     10.89 o 
   4  10   3       32.80       35.63      3.28 o 
   5  10   3       35.68       36.96      3.49 o 
   6  10   3      277.15      279.57      7.90 o 
   7  10   3       33.25       35.10      5.13 o 
   8  10   3      123.48      123.58      8.36 o 
   9  10   3       72.41       77.27      6.52 o 
  10  10   3       25.83       19.25      4.94 o 
  11  10   3      373.68      400.61     22.66 o 
 -10  11   3       37.40       37.59      6.03 o 
  -9  11   3       10.52       10.63      9.14 o 
  -8  11   3       16.46       15.33      5.41 o 
  -7  11   3       86.27       86.30      5.82 o 
  -6  11   3      289.89      296.77      9.36 o 
  -5  11   3       29.89       33.67      3.88 o 
  -4  11   3       28.22       32.92      3.41 o 
  -3  11   3        5.73        2.87      2.44 o 
  -2  11   3      120.46      117.37      4.65 o 
  -1  11   3      412.58      419.90      7.86 o 
   0  11   3       59.13       51.30      3.37 o 
   1  11   3      411.84      408.50      9.45 o 
   2  11   3      120.46      118.42      5.20 o 
   3  11   3        5.71        5.79      2.49 o 
   4  11   3       28.22       25.70      3.22 o 
   5  11   3       29.88       24.54      3.68 o 
   6  11   3      289.57      293.54     19.90 o 
   7  11   3       86.49       96.52      9.42 o 
   8  11   3       16.42       15.00      4.19 o 
   9  11   3       10.58        4.69      7.03 o 
  10  11   3       37.30       40.15      9.69 o 
  -9  12   3       48.72       54.69     10.47 o 
  -8  12   3       31.35       32.65      8.44 o 
  -7  12   3       63.26       54.28      5.07 o 
  -6  12   3       20.67       22.99      3.89 o 
  -5  12   3       89.49      103.07      6.65 o 
  -4  12   3      172.33      173.83      6.86 o 
  -3  12   3       77.33       70.46      4.32 o 
  -2  12   3      122.51      128.95      4.93 o 
  -1  12   3       42.06       51.56      3.38 o 
   0  12   3       48.73       42.37      3.20 o 
   1  12   3       41.93       46.58      5.21 o 
   2  12   3      122.41      125.82      5.31 o 
   3  12   3       77.17       68.49      5.71 o 
   4  12   3      172.36      182.67      6.23 o 
   5  12   3       89.47      106.06      5.73 o 
   6  12   3       20.73       30.69     12.81 o 
   7  12   3       63.13       75.00     10.47 o 
   8  12   3       31.28       19.37      7.97 o 
   9  12   3       48.67       26.87      8.91 o 
  -8  13   3       23.00       15.00      8.12 o 
  -7  13   3       85.25      104.53     12.19 o 
  -6  13   3       10.75        9.28      6.48 o 
  -5  13   3       93.16       93.66      8.20 o 
  -4  13   3      103.53       94.76      7.96 o 
  -3  13   3      576.98      582.32     22.80 o 
  -2  13   3       52.63       42.47      3.62 o 
  -1  13   3      110.02      111.66      5.96 o 
   0  13   3       43.58       41.89      4.17 o 
   1  13   3      110.26      114.03      7.16 o 
   2  13   3       52.65       47.69      5.30 o 
   3  13   3      577.21      563.76     18.66 o 
   4  13   3      103.46       81.44      8.28 o 
   5  13   3       93.11       95.03      9.45 o 
   6  13   3       10.75       15.19      5.48 o 
   7  13   3       85.06       90.78     12.03 o 
   8  13   3       23.07       10.94      7.97 o 
  -7  14   3       14.43       12.03      7.66 o 
  -6  14   3      243.55      254.05     17.19 o 
  -5  14   3       62.57       72.44      7.80 o 
  -4  14   3       52.49       60.36     10.45 o 
  -3  14   3       88.71      106.41      7.06 o 
  -2  14   3        0.73        1.51      3.60 o 
  -1  14   3       23.42       25.53      4.56 o 
   0  14   3      164.27      183.11     16.94 o 
   1  14   3       23.48       30.70      4.62 o 
   2  14   3        0.71       -4.29      4.29 o 
   3  14   3       88.78       78.03      8.59 o 
   4  14   3       52.55       65.84     11.64 o 
   5  14   3       62.67       75.79      8.26 o 
   6  14   3      243.38      269.83     17.81 o 
   7  14   3       14.38       16.87      7.81 o 
  -5  15   3       21.06       22.47      6.07 o 
  -4  15   3        3.36       -0.84      4.07 o 
  -3  15   3       12.32        5.00      4.18 o 
  -2  15   3      193.39      198.58      9.35 o 
  -1  15   3       80.27       78.56      6.55 o 
   0  15   3        3.81        5.92      4.02 o 
   1  15   3       80.14       80.38      9.37 o 
   2  15   3      193.52      229.72     12.03 o 
   3  15   3       12.37        7.13     10.00 o 
   4  15   3        3.40       -0.31      6.56 o 
   5  15   3       20.94       30.31      9.06 o 
  -3  16   3       43.84       37.34      9.69 o 
  -2  16   3       88.28       84.11      8.98 o 
  -1  16   3       11.24       22.68      7.27 o 
   0  16   3       65.10       69.77      8.25 o 
   1  16   3       11.21        7.10      5.72 o 
   2  16   3       88.25       85.00     12.03 o 
   3  16   3       43.97       46.87      9.84 o 
   0   0   4     6816.52     6386.30     95.11 o 
   1   0   4    12146.17    11264.88    180.16 o 
   2   0   4     4648.92     4693.56     36.24 o 
   3   0   4     2133.71     2250.30     18.67 o 
   4   0   4      175.39      190.17      2.58 o 
   5   0   4       11.72       15.63      1.17 o 
   6   0   4        5.48        6.38      1.14 o 
   7   0   4       42.52       47.46      2.02 o 
   8   0   4       79.44       76.96      2.74 o 
   9   0   4        8.40        0.28      2.03 o 
  10   0   4        0.89        0.27      2.57 o 
  11   0   4       41.74       36.98      4.44 o 
  12   0   4      163.77      158.06      7.61 o 
  13   0   4        1.52        3.57      3.81 o 
  14   0   4       19.18       22.24      4.84 o 
 -14   1   4       87.17       99.91     10.26 o 
 -13   1   4       21.33       18.24      6.14 o 
 -12   1   4       39.11       39.65      9.90 o 
 -11   1   4      124.08      132.89      9.85 o 
 -10   1   4       67.00       64.08      4.13 o 
  -9   1   4      496.34      473.74      8.47 o 
  -8   1   4      448.73      477.94      6.63 o 
  -7   1   4       61.54       63.82      2.24 o 
  -6   1   4      246.02      228.92      3.48 o 
  -5   1   4     1208.65     1286.57     12.66 o 
  -4   1   4     4995.02     5311.78     44.99 o 
  -3   1   4     3235.68     3369.53     27.58 o 
  -2   1   4    13602.58    13291.83    110.16 o 
  -1   1   4     7553.24     7386.47     61.74 o 
   0   1   4     1642.05     1583.25     16.40 o 
   1   1   4     7553.29     7379.25     64.81 o 
   2   1   4    13601.37    13113.69    101.10 o 
   3   1   4     3234.90     3381.33     26.67 o 
   4   1   4     4995.73     5269.49     40.26 o 
   5   1   4     1208.13     1285.91     12.18 o 
   6   1   4      245.84      230.12      3.48 o 
   7   1   4       61.38       63.63      2.42 o 
   8   1   4      448.85      462.20      6.05 o 
   9   1   4      496.64      457.86      8.43 o 
  10   1   4       66.98       64.56      4.53 o 
  11   1   4      123.72      119.74      5.62 o 
  12   1   4       39.09       37.80      4.74 o 
  13   1   4       21.30       17.71      4.38 o 
  14   1   4       87.17       91.63      6.87 o 
 -14   2   4      100.93      109.25      7.05 o 
 -13   2   4       43.19       39.26      4.86 o 
 -12   2   4       88.68       84.93      5.92 o 
 -11   2   4       24.26       26.11      3.96 o 
 -10   2   4       18.62       15.55      3.13 o 
  -9   2   4       26.20       28.87      3.18 o 
  -8   2   4      259.74      272.46      5.39 o 
  -7   2   4      788.28      754.93      9.08 o 
  -6   2   4     1115.81     1134.86     12.25 o 
  -5   2   4      659.16      712.94      7.67 o 
  -4   2   4      130.87      135.14      2.18 o 
  -3   2   4     1288.25     1304.05     11.67 o 
  -2   2   4     5534.25     5548.74     46.19 o 
  -1   2   4    13130.86    12834.71    160.15 o 
   0   2   4     1770.39     1778.27     18.76 o 
   1   2   4    13130.78    12645.46    128.90 o 
   2   2   4     5532.42     5418.82     44.15 o 
   3   2   4     1288.65     1308.40     11.76 o 
   4   2   4      130.95      129.66      2.05 o 
   5   2   4      659.37      719.38      7.29 o 
   6   2   4     1115.54     1136.79     11.64 o 
   7   2   4      788.28      766.05      8.31 o 
   8   2   4      260.10      260.69      4.54 o 
   9   2   4       26.24       31.88      2.60 o 
  10   2   4       18.70       21.39      3.16 o 
  11   2   4       24.23       28.12      3.48 o 
  12   2   4       88.66       78.66      5.95 o 
  13   2   4       43.12       36.94      5.25 o 
  14   2   4      100.83      117.65      7.57 o 
 -13   3   4      149.44      169.23      7.95 o 
 -12   3   4      195.47      199.40     12.18 o 
 -11   3   4        3.91        7.08      4.63 o 
 -10   3   4       12.36       12.39      3.00 o 
  -9   3   4      841.59      797.66     16.99 o 
  -8   3   4       36.09       44.47      2.69 o 
  -7   3   4        1.23        7.48      1.50 o 
  -6   3   4      603.21      608.44      6.91 o 
  -5   3   4      939.02     1020.49     10.81 o 
  -4   3   4       32.85       34.90      1.19 o 
  -3   3   4      504.04      521.36      6.08 o 
  -2   3   4      285.34      277.60      3.41 o 
  -1   3   4      375.18      348.16      4.04 o 
   0   3   4     6676.15     6820.44     62.96 o 
   1   3   4      374.76      352.99      5.03 o 
   2   3   4      285.36      274.10      3.07 o 
   3   3   4      504.10      541.03      5.53 o 
   4   3   4       33.00       32.91      1.22 o 
   5   3   4      938.90     1014.19      9.15 o 
   6   3   4      603.61      594.94      6.73 o 
   7   3   4        1.22        4.07      1.30 o 
   8   3   4       36.08       39.95      2.36 o 
   9   3   4      842.29      775.06     12.25 o 
  10   3   4       12.37       12.60      2.93 o 
  11   3   4        3.93        5.35      2.85 o 
  12   3   4      195.30      216.20      8.53 o 
  13   3   4      149.41      163.52      8.54 o 
 -13   4   4       21.15       36.70      6.46 o 
 -12   4   4        8.44       14.25      3.74 o 
 -11   4   4       62.15       68.94      5.03 o 
 -10   4   4       25.79       24.95      3.29 o 
  -9   4   4      337.83      309.09      7.88 o 
  -8   4   4      572.00      541.84      9.23 o 
  -7   4   4      323.68      342.32      5.95 o 
  -6   4   4      367.92      353.72      4.75 o 
  -5   4   4      500.36      580.61      6.48 o 
  -4   4   4       41.76       54.18      1.97 o 
  -3   4   4      159.32      162.37      2.95 o 
  -2   4   4      688.52      750.81      8.23 o 
  -1   4   4       99.03       95.85      1.70 o 
   0   4   4       11.67       11.16      0.90 o 
   1   4   4       98.95       93.44      1.66 o 
   2   4   4      689.29      745.28      7.13 o 
   3   4   4      159.14      161.30      2.78 o 
   4   4   4       41.69       53.74      1.51 o 
   5   4   4      501.13      580.28      6.03 o 
   6   4   4      367.67      366.61      4.79 o 
   7   4   4      324.11      340.54      5.55 o 
   8   4   4      572.75      533.43      8.53 o 
   9   4   4      338.00      305.50     10.68 o 
  10   4   4       25.95       24.49      3.21 o 
  11   4   4       62.09       72.24      4.65 o 
  12   4   4        8.42        9.55      4.12 o 
  13   4   4       21.13       20.79      4.70 o 
 -13   5   4       15.76       22.77      5.97 o 
 -12   5   4       45.17       48.73      8.91 o 
 -11   5   4       36.25       36.46      4.00 o 
 -10   5   4      200.52      184.90      6.32 o 
  -9   5   4      444.64      424.26     10.48 o 
  -8   5   4      195.08      204.25      5.86 o 
  -7   5   4      131.59      122.19      3.72 o 
  -6   5   4      261.99      275.22      4.00 o 
  -5   5   4       94.62       83.84      2.67 o 
  -4   5   4      300.34      323.31      4.99 o 
  -3   5   4      255.88      314.54      4.58 o 
  -2   5   4     1167.81     1253.98     13.59 o 
  -1   5   4      116.44      124.17      2.68 o 
   0   5   4      527.67      570.68      6.33 o 
   1   5   4      116.81      122.78      2.55 o 
   2   5   4     1166.96     1265.70     12.81 o 
   3   5   4      256.15      313.17      5.15 o 
   4   5   4      299.96      318.62      4.55 o 
   5   5   4       94.55       79.61      2.02 o 
   6   5   4      262.52      277.36      3.86 o 
   7   5   4      131.32      117.50      4.04 o 
   8   5   4      194.96      201.91      7.41 o 
   9   5   4      445.43      421.24      8.65 o 
  10   5   4      200.49      178.46      6.15 o 
  11   5   4       36.36       36.83      3.85 o 
  12   5   4       45.30       41.41      5.27 o 
  13   5   4       15.80       20.79      4.86 o 
 -13   6   4       49.99       48.01      7.01 o 
 -12   6   4       97.03      107.48      8.65 o 
 -11   6   4       29.05       29.54      5.55 o 
 -10   6   4      155.81      152.47      7.63 o 
  -9   6   4       68.40       62.84      3.67 o 
  -8   6   4      250.63      235.07      7.22 o 
  -7   6   4      497.25      453.23      7.85 o 
  -6   6   4      165.26      162.10      4.05 o 
  -5   6   4      249.47      258.19      4.61 o 
  -4   6   4      153.01      155.35      3.39 o 
  -3   6   4     1071.69     1208.81     13.34 o 
  -2   6   4      400.98      430.58      6.76 o 
  -1   6   4      381.43      451.22      6.41 o 
   0   6   4      215.62      257.88      4.01 o 
   1   6   4      381.17      463.68      5.58 o 
   2   6   4      400.63      431.12      5.41 o 
   3   6   4     1071.10     1168.10     12.48 o 
   4   6   4      153.01      156.01      3.14 o 
   5   6   4      249.87      252.64      3.86 o 
   6   6   4      165.10      167.58      3.36 o 
   7   6   4      497.01      445.17      7.37 o 
   8   6   4      250.96      237.83      5.92 o 
   9   6   4       68.54       62.49      3.69 o 
  10   6   4      155.47      145.87      5.67 o 
  11   6   4       29.18       24.81      5.42 o 
  12   6   4       96.90      104.70      6.89 o 
  13   6   4       50.13       62.02      6.01 o 
 -12   7   4       95.84       87.28     13.36 o 
 -11   7   4       50.46       55.13      6.46 o 
 -10   7   4       75.90       66.53      6.68 o 
  -9   7   4       11.46       20.96      4.01 o 
  -8   7   4      320.33      305.14      9.67 o 
  -7   7   4      956.79      944.71     22.61 o 
  -6   7   4      124.74      135.16      4.80 o 
  -5   7   4      461.25      438.81     10.46 o 
  -4   7   4      124.09      121.74      3.31 o 
  -3   7   4       26.16       24.66      1.76 o 
  -2   7   4        0.66        1.51      1.18 o 
  -1   7   4       69.63       74.68      2.72 o 
   0   7   4       28.92       25.06      1.82 o 
   1   7   4       69.69       73.65      2.73 o 
   2   7   4        0.66        0.71      1.24 o 
   3   7   4       26.20       23.31      1.66 o 
   4   7   4      123.71      129.91      3.35 o 
   5   7   4      461.01      420.09      6.77 o 
   6   7   4      124.97      129.90      4.50 o 
   7   7   4      956.78      919.36     14.74 o 
   8   7   4      320.41      317.12      9.23 o 
   9   7   4       11.43       12.62      2.55 o 
  10   7   4       75.70       69.35      5.48 o 
  11   7   4       50.47       49.40      6.45 o 
  12   7   4       96.04      102.24      6.88 o 
 -12   8   4      101.35      107.69      8.83 o 
 -11   8   4       24.77       17.50     14.69 o 
 -10   8   4       13.58       27.88      6.64 o 
  -9   8   4       55.67       44.76      4.94 o 
  -8   8   4       45.65       46.68      4.63 o 
  -7   8   4        1.13        2.79      2.90 o 
  -6   8   4      289.96      271.56     10.76 o 
  -5   8   4      815.21      766.05     17.20 o 
  -4   8   4      441.66      398.50      7.53 o 
  -3   8   4      176.23      193.93      4.85 o 
  -2   8   4       51.15       54.22      4.04 o 
  -1   8   4       26.02       28.11      2.52 o 
   0   8   4       28.83       20.39      1.77 o 
   1   8   4       26.09       30.42      2.52 o 
   2   8   4       51.13       46.95      2.62 o 
   3   8   4      176.06      195.25      4.92 o 
   4   8   4      441.52      406.74      6.53 o 
   5   8   4      815.95      778.15     11.95 o 
   6   8   4      289.88      265.38      6.12 o 
   7   8   4        1.13        0.81      2.43 o 
   8   8   4       45.62       54.67      4.15 o 
   9   8   4       55.71       57.95      4.56 o 
  10   8   4       13.58       12.54      4.67 o 
  11   8   4       24.81       28.06      4.55 o 
  12   8   4      101.32      100.57      8.21 o 
 -11   9   4       14.37       13.81      5.25 o 
 -10   9   4      101.86      105.86      8.09 o 
  -9   9   4      127.48      130.61      7.34 o 
  -8   9   4      348.44      335.08     25.65 o 
  -7   9   4      184.10      179.06      7.28 o 
  -6   9   4     1427.52     1443.81     24.75 o 
  -5   9   4      563.48      583.38     22.06 o 
  -4   9   4      332.15      301.13      7.28 o 
  -3   9   4      357.14      373.58      8.73 o 
  -2   9   4      407.48      391.73      6.76 o 
  -1   9   4      106.66      127.19      3.83 o 
   0   9   4      188.96      215.37      4.82 o 
   1   9   4      106.82      132.61      3.84 o 
   2   9   4      407.56      370.65      8.27 o 
   3   9   4      357.35      351.69      8.02 o 
   4   9   4      332.54      289.58      7.69 o 
   5   9   4      563.22      564.45     11.95 o 
   6   9   4     1428.99     1433.71     24.76 o 
   7   9   4      184.00      171.73      7.26 o 
   8   9   4      348.27      336.42     10.35 o 
   9   9   4      127.42      122.46     13.20 o 
  10   9   4      101.81      124.82      8.23 o 
  11   9   4       14.38        9.29      4.80 o 
 -11  10   4      125.46      154.37     10.13 o 
 -10  10   4      257.71      273.83     12.08 o 
  -9  10   4      119.99      137.75     20.62 o 
  -8  10   4       17.28       21.01      4.11 o 
  -7  10   4       29.39       40.42      4.54 o 
  -6  10   4      268.35      254.05      8.80 o 
  -5  10   4      210.82      208.87      6.79 o 
  -4  10   4       69.01       62.59      3.68 o 
  -3  10   4      908.82      870.37     14.59 o 
  -2  10   4      342.52      354.55      9.21 o 
  -1  10   4      439.20      430.87      8.18 o 
   0  10   4       42.52       42.02      3.08 o 
   1  10   4      439.61      425.53      8.57 o 
   2  10   4      342.19      344.80      7.65 o 
   3  10   4      908.91      892.04     14.79 o 
   4  10   4       68.95       62.82      4.07 o 
   5  10   4      211.05      186.65      8.16 o 
   6  10   4      268.16      256.67     10.34 o 
   7  10   4       29.25       31.38      4.23 o 
   8  10   4       17.27       21.38      5.20 o 
   9  10   4      120.05      146.67      8.41 o 
  10  10   4      257.64      329.88     12.27 o 
  11  10   4      125.36      165.15     15.47 o 
 -10  11   4      166.90      155.85     11.02 o 
  -9  11   4      100.12      119.70      9.14 o 
  -8  11   4       44.73       49.27      5.09 o 
  -7  11   4       61.43       59.51      6.52 o 
  -6  11   4       56.38       54.95      4.78 o 
  -5  11   4      186.30      194.65      7.41 o 
  -4  11   4       72.53       57.75      4.10 o 
  -3  11   4       16.87       10.43      2.70 o 
  -2  11   4      165.91      167.86      4.91 o 
  -1  11   4      636.59      614.06     10.17 o 
   0  11   4      488.80      500.36      9.85 o 
   1  11   4      636.24      603.05     11.26 o 
   2  11   4      165.83      171.18      5.40 o 
   3  11   4       16.84       16.70      3.56 o 
   4  11   4       72.22       69.44      4.35 o 
   5  11   4      186.15      183.72      9.46 o 
   6  11   4       56.47       49.24      4.60 o 
   7  11   4       61.45       63.90      5.23 o 
   8  11   4       44.77       59.98      7.58 o 
   9  11   4      100.18      118.42      7.77 o 
  10  11   4      166.91      174.06     15.78 o 
  -9  12   4      176.60      203.27     15.78 o 
  -8  12   4        7.96        6.04      4.31 o 
  -7  12   4       60.27       57.61      5.29 o 
  -6  12   4       27.89       21.26      3.97 o 
  -5  12   4       26.30       19.34      3.70 o 
  -4  12   4       24.76       20.21      3.59 o 
  -3  12   4       60.40       61.42      4.04 o 
  -2  12   4       30.86       32.29      3.07 o 
  -1  12   4       27.57       26.92      2.95 o 
   0  12   4       67.64       67.25      6.02 o 
   1  12   4       27.62       28.10      3.35 o 
   2  12   4       30.85       31.03      3.50 o 
   3  12   4       60.21       66.40      5.68 o 
   4  12   4       24.80       27.46      4.30 o 
   5  12   4       26.17       24.96      3.81 o 
   6  12   4       27.84       34.28      4.15 o 
   7  12   4       60.23       66.79      5.28 o 
   8  12   4        7.96       14.06      7.50 o 
   9  12   4      176.77      175.62     15.94 o 
  -8  13   4       35.51       35.94      9.06 o 
  -7  13   4       16.08       17.58      5.84 o 
  -6  13   4       15.52       15.24      5.40 o 
  -5  13   4       27.91       28.40      4.05 o 
  -4  13   4      253.66      248.58     16.50 o 
  -3  13   4      124.27      156.38      7.62 o 
  -2  13   4        3.98        7.42      5.12 o 
  -1  13   4       31.80       35.25      3.46 o 
   0  13   4       80.42       73.05      4.30 o 
   1  13   4       31.91       34.30      5.28 o 
   2  13   4        3.93        5.82      4.45 o 
   3  13   4      124.31      136.98      6.43 o 
   4  13   4      253.25      248.96     11.83 o 
   5  13   4       27.89       35.10      6.15 o 
   6  13   4       15.62        9.57      5.33 o 
   7  13   4       15.99        6.09      7.03 o 
   8  13   4       35.49       36.40      9.53 o 
  -7  14   4        8.25       -1.87      7.03 o 
  -6  14   4       40.07       46.92      7.23 o 
  -5  14   4        7.74        2.98      4.95 o 
  -4  14   4       43.67       46.55      5.43 o 
  -3  14   4       33.59       28.92      4.73 o 
  -2  14   4      363.34      366.92     11.67 o 
  -1  14   4       15.81       13.47      4.12 o 
   0  14   4       10.22        7.21      5.08 o 
   1  14   4       15.87       12.73      7.50 o 
   2  14   4      363.43      368.05     14.76 o 
   3  14   4       33.40       29.55      5.87 o 
   4  14   4       43.61       49.76      6.89 o 
   5  14   4        7.77       10.74      5.86 o 
   6  14   4       39.97       47.03      9.69 o 
   7  14   4        8.24        8.12      7.34 o 
  -5  15   4       80.59       70.32     12.66 o 
  -4  15   4       14.18       13.04      5.90 o 
  -3  15   4       33.12       37.08      6.60 o 
  -2  15   4        4.64        7.20      5.16 o 
  -1  15   4       19.78       13.53     14.37 o 
   0  15   4       10.67        7.75      8.36 o 
   1  15   4       19.79       13.28      5.75 o 
   2  15   4        4.63        3.11      5.09 o 
   3  15   4       33.11       45.12      7.00 o 
   4  15   4       14.21       13.88      5.94 o 
   5  15   4       80.51      101.87     12.97 o 
  -3  16   4       26.58       16.13      6.40 o 
  -2  16   4       39.05       31.01      8.75 o 
  -1  16   4        6.01        3.16     13.12 o 
   0  16   4      129.13      129.25     10.43 o 
   1  16   4        6.03        5.31      8.44 o 
   2  16   4       39.05       43.32      9.45 o 
   3  16   4       26.56       31.72      8.91 o 
   1   0   5    11206.23    11181.18     93.12 o 
   2   0   5     2848.32     2864.81     22.34 o 
   3   0   5      128.37      133.74      1.97 o 
   4   0   5     2274.31     2459.38     20.57 o 
   5   0   5      109.56      103.68      2.37 o 
   6   0   5      259.09      266.38      4.18 o 
   7   0   5       13.42       13.22      1.65 o 
   8   0   5        0.02        5.77      1.77 o 
   9   0   5      293.71      297.48      7.25 o 
  10   0   5      147.08      141.81      9.63 o 
  11   0   5      782.96      748.88     17.24 o 
  12   0   5       42.15       47.11      4.90 o 
  13   0   5        7.80        7.92      4.05 o 
  14   0   5      183.10      207.85      9.00 o 
 -14   1   5      142.71      152.97      8.08 o 
 -13   1   5      273.61      315.43     10.29 o 
 -12   1   5       27.03       23.27      4.12 o 
 -11   1   5      301.03      285.76      9.11 o 
 -10   1   5      302.01      274.61      8.37 o 
  -9   1   5      240.04      217.25      6.06 o 
  -8   1   5      965.86      908.47     12.10 o 
  -7   1   5       56.32       55.44      2.47 o 
  -6   1   5      356.18      338.43      4.86 o 
  -5   1   5      910.60      984.20      9.56 o 
  -4   1   5      749.30      795.58      7.69 o 
  -3   1   5      544.59      575.11      5.44 o 
  -2   1   5     7181.06     7150.49     57.97 o 
  -1   1   5     3798.52     3656.36     31.22 o 
   0   1   5      361.31      340.70      3.79 o 
   1   1   5     3797.90     3762.68     32.77 o 
   2   1   5     7183.12     7194.98     57.55 o 
   3   1   5      545.67      569.39      5.38 o 
   4   1   5      749.57      793.61      7.12 o 
   5   1   5      909.67      993.58      9.67 o 
   6   1   5      355.89      337.74      4.93 o 
   7   1   5       56.21       56.55      2.16 o 
   8   1   5      965.93      900.12     11.14 o 
   9   1   5      239.85      207.39      6.04 o 
  10   1   5      301.99      278.32      8.73 o 
  11   1   5      300.99      279.23      9.33 o 
  12   1   5       26.95       37.68      4.66 o 
  13   1   5      273.30      276.78     10.14 o 
  14   1   5      142.51      146.87      8.29 o 
 -14   2   5       43.80       58.37     10.00 o 
 -13   2   5       25.84       23.78      4.50 o 
 -12   2   5       24.84       32.33      4.68 o 
 -11   2   5      102.83       88.18      5.61 o 
 -10   2   5       29.52       29.01      3.44 o 
  -9   2   5      535.57      458.36     10.07 o 
  -8   2   5     1090.58     1044.94     14.18 o 
  -7   2   5      882.39      860.34     10.03 o 
  -6   2   5     1119.31     1147.71     11.67 o 
  -5   2   5      676.62      783.60      8.16 o 
  -4   2   5     2067.58     2112.54     18.58 o 
  -3   2   5      483.97      519.43      5.94 o 
  -2   2   5     6209.00     6122.23     54.29 o 
  -1   2   5      652.95      660.69      6.75 o 
   0   2   5     1082.09     1081.10     12.62 o 
   1   2   5      653.71      675.11      8.06 o 
   2   2   5     6209.42     6151.88     54.34 o 
   3   2   5      483.22      526.75      4.84 o 
   4   2   5     2067.29     2099.20     17.95 o 
   5   2   5      675.75      782.38      7.65 o 
   6   2   5     1118.55     1157.86     11.30 o 
   7   2   5      881.56      856.01      9.12 o 
   8   2   5     1090.14     1052.52     13.20 o 
   9   2   5      535.35      464.01      9.77 o 
  10   2   5       29.63       29.27      3.87 o 
  11   2   5      102.63       98.82      6.05 o 
  12   2   5       24.94       25.24      4.43 o 
  13   2   5       25.75       24.37      5.34 o 
  14   2   5       43.76       45.68      6.42 o 
 -13   3   5      104.13      118.90      9.28 o 
 -12   3   5       11.64       11.80      4.00 o 
 -11   3   5       14.15        8.30      3.42 o 
 -10   3   5      240.78      253.08      8.67 o 
  -9   3   5       31.34       32.74      3.24 o 
  -8   3   5      839.03      822.80     12.45 o 
  -7   3   5      507.27      478.32      6.05 o 
  -6   3   5      443.78      438.00      5.71 o 
  -5   3   5     1164.71     1220.73     11.95 o 
  -4   3   5      514.58      600.45      7.32 o 
  -3   3   5      921.60      911.17      9.50 o 
  -2   3   5      212.13      203.91      2.60 o 
  -1   3   5      194.99      189.20      2.57 o 
   0   3   5       81.02       87.22      1.96 o 
   1   3   5      194.97      187.69      2.81 o 
   2   3   5      211.71      203.03      2.74 o 
   3   3   5      921.69      891.90      9.00 o 
   4   3   5      513.90      584.39      6.38 o 
   5   3   5     1164.93     1212.09     11.18 o 
   6   3   5      443.45      437.67      6.12 o 
   7   3   5      507.26      480.27      5.95 o 
   8   3   5      838.54      807.21     10.85 o 
   9   3   5       31.35       26.78      2.69 o 
  10   3   5      240.61      237.16      8.38 o 
  11   3   5       14.10       14.49      3.86 o 
  12   3   5       11.70       16.57      4.21 o 
  13   3   5      104.35      118.52      7.33 o 
 -13   4   5       86.28       86.99     10.70 o 
 -12   4   5       16.84       21.42      9.45 o 
 -11   4   5       10.98        6.86      6.12 o 
 -10   4   5      320.40      310.87     10.44 o 
  -9   4   5      108.89      103.50      6.02 o 
  -8   4   5      189.45      179.14      5.82 o 
  -7   4   5      304.06      293.28      5.17 o 
  -6   4   5      265.37      273.19      3.91 o 
  -5   4   5      587.92      566.96      7.43 o 
  -4   4   5       13.21       13.63      1.37 o 
  -3   4   5      769.82      843.45      9.70 o 
  -2   4   5      353.17      412.05      4.79 o 
  -1   4   5      403.10      464.07      5.61 o 
   0   4   5     1232.20     1333.42     13.19 o 
   1   4   5      403.20      462.61      5.61 o 
   2   4   5      353.14      409.11      4.49 o 
   3   4   5      770.04      865.99      9.15 o 
   4   4   5       13.30       16.92      1.32 o 
   5   4   5      587.37      564.89      6.50 o 
   6   4   5      265.01      272.74      4.00 o 
   7   4   5      303.82      282.01      4.52 o 
   8   4   5      189.44      184.16      7.07 o 
   9   4   5      108.89      103.51      4.38 o 
  10   4   5      320.26      297.55      9.50 o 
  11   4   5       10.96        7.08      3.59 o 
  12   4   5       16.86       11.38      3.99 o 
  13   4   5       86.18       79.66      6.49 o 
 -13   5   5       19.01       16.04      5.91 o 
 -12   5   5      139.05      151.72     10.00 o 
 -11   5   5       39.99       24.41      5.35 o 
 -10   5   5      331.96      305.62      7.92 o 
  -9   5   5       92.00       96.72      4.38 o 
  -8   5   5       72.42       71.94      3.55 o 
  -7   5   5      213.53      220.33      4.55 o 
  -6   5   5      529.17      485.30      7.04 o 
  -5   5   5      278.95      238.59      4.33 o 
  -4   5   5       14.42       19.37      1.53 o 
  -3   5   5       43.75       39.50      1.69 o 
  -2   5   5      515.13      560.29      8.50 o 
  -1   5   5     1959.30     2136.60     21.84 o 
   0   5   5       85.16       71.73      2.63 o 
   1   5   5     1958.92     2146.27     20.47 o 
   2   5   5      515.49      554.08      6.35 o 
   3   5   5       43.73       40.71      1.61 o 
   4   5   5       14.43       22.44      1.46 o 
   5   5   5      278.95      246.71      4.09 o 
   6   5   5      529.32      483.66      5.89 o 
   7   5   5      213.73      222.75      6.49 o 
   8   5   5       72.20       73.74      4.67 o 
   9   5   5       92.08       94.17      6.31 o 
  10   5   5      332.20      321.03      9.86 o 
  11   5   5       40.08       42.70      6.20 o 
  12   5   5      139.21      143.90      7.85 o 
  13   5   5       19.08       10.60      4.51 o 
 -13   6   5      105.96       96.39      8.83 o 
 -12   6   5       32.76       40.00      6.41 o 
 -11   6   5      525.47      516.80     17.46 o 
 -10   6   5        9.97       11.49      3.92 o 
  -9   6   5       14.17        9.06      4.16 o 
  -8   6   5      207.57      194.83      7.66 o 
  -7   6   5      198.98      186.87      5.86 o 
  -6   6   5      733.83      741.68     10.46 o 
  -5   6   5      143.40      143.65      4.05 o 
  -4   6   5      144.53      147.21      3.44 o 
  -3   6   5      284.17      280.84      4.75 o 
  -2   6   5      614.99      649.67      9.03 o 
  -1   6   5      436.68      455.31      9.23 o 
   0   6   5      569.98      658.01      9.10 o 
   1   6   5      437.03      458.77      6.26 o 
   2   6   5      614.65      657.63      8.39 o 
   3   6   5      284.31      278.34      4.42 o 
   4   6   5      144.81      141.33      3.21 o 
   5   6   5      143.34      144.41      3.43 o 
   6   6   5      733.49      743.83      9.23 o 
   7   6   5      199.29      179.97      5.36 o 
   8   6   5      207.44      195.57      6.46 o 
   9   6   5       14.10        9.07      3.14 o 
  10   6   5       10.03        4.81      5.07 o 
  11   6   5      525.78      560.30     14.24 o 
  12   6   5       32.83       34.22      5.56 o 
  13   6   5      105.90      104.82      8.24 o 
 -12   7   5       40.18       37.14      6.41 o 
 -11   7   5       48.65       59.57      6.79 o 
 -10   7   5      240.94      240.44      9.34 o 
  -9   7   5      174.02      165.54      7.71 o 
  -8   7   5      215.45      201.82      7.83 o 
  -7   7   5      526.48      481.44     17.15 o 
  -6   7   5      295.61      293.75      9.04 o 
  -5   7   5      119.21      116.81      4.02 o 
  -4   7   5      253.69      252.31      5.31 o 
  -3   7   5        8.87       11.01      1.55 o 
  -2   7   5      322.62      339.54      5.43 o 
  -1   7   5      174.43      213.53      4.09 o 
   0   7   5        3.45        3.33      1.28 o 
   1   7   5      174.63      209.17      4.76 o 
   2   7   5      322.77      343.44      5.41 o 
   3   7   5        8.87        8.02      1.34 o 
   4   7   5      253.44      267.92      5.39 o 
   5   7   5      119.13      107.23      4.08 o 
   6   7   5      295.13      273.29      6.98 o 
   7   7   5      526.17      499.36      9.83 o 
   8   7   5      215.34      194.03      7.35 o 
   9   7   5      174.01      170.98      6.60 o 
  10   7   5      241.27      247.13     14.50 o 
  11   7   5       48.75       53.43      5.38 o 
  12   7   5       40.14       39.76      5.18 o 
 -12   8   5       47.01       55.03      7.05 o 
 -11   8   5        3.11        2.06      4.80 o 
 -10   8   5       50.77       42.40      6.11 o 
  -9   8   5       58.06       57.32      5.20 o 
  -8   8   5       47.02       38.11      4.38 o 
  -7   8   5       80.41       77.51      5.19 o 
  -6   8   5      513.35      517.42     11.22 o 
  -5   8   5       61.30       62.83      3.61 o 
  -4   8   5      186.95      183.34      5.39 o 
  -3   8   5       64.69       64.80      2.82 o 
  -2   8   5       60.29       52.38      2.62 o 
  -1   8   5       77.86       70.46      3.66 o 
   0   8   5      422.68      400.64      6.69 o 
   1   8   5       77.76       65.51      2.74 o 
   2   8   5       60.33       54.58      2.80 o 
   3   8   5       64.56       64.22      2.76 o 
   4   8   5      186.80      180.73      4.45 o 
   5   8   5       61.04       58.28      3.41 o 
   6   8   5      513.17      505.83      9.82 o 
   7   8   5       80.18       70.35      4.41 o 
   8   8   5       46.89       40.06      3.94 o 
   9   8   5       57.83       49.74      4.37 o 
  10   8   5       50.85       52.26      5.05 o 
  11   8   5        3.11        5.58      3.99 o 
  12   8   5       47.06       53.20      7.79 o 
 -11   9   5        3.42        2.91      4.92 o 
 -10   9   5       49.97       45.22      6.24 o 
  -9   9   5       47.19       52.44      7.38 o 
  -8   9   5      455.90      443.30     12.49 o 
  -7   9   5       99.00      107.06      6.04 o 
  -6   9   5      374.65      348.76     12.90 o 
  -5   9   5        8.39        8.16      2.41 o 
  -4   9   5       48.03       53.19      3.34 o 
  -3   9   5        0.39        1.52      1.98 o 
  -2   9   5      282.02      261.91      5.44 o 
  -1   9   5      258.12      258.63      5.37 o 
   0   9   5     1019.36      931.24     12.85 o 
   1   9   5      258.01      250.77      5.29 o 
   2   9   5      281.80      274.53      5.61 o 
   3   9   5        0.39        1.28      2.03 o 
   4   9   5       48.06       58.44      3.52 o 
   5   9   5        8.41        6.59      2.34 o 
   6   9   5      374.97      338.29      7.84 o 
   7   9   5       98.83       94.24      5.03 o 
   8   9   5      455.69      449.45     10.62 o 
   9   9   5       47.20       47.93      4.79 o 
  10   9   5       49.86       57.31      7.25 o 
  11   9   5        3.42        5.08      4.77 o 
 -11  10   5      128.50      150.31     10.03 o 
 -10  10   5        1.27        9.29      4.98 o 
  -9  10   5       13.55        6.70      4.13 o 
  -8  10   5      196.07      185.42      8.15 o 
  -7  10   5      347.03      326.42     10.21 o 
  -6  10   5      141.61      132.15      6.40 o 
  -5  10   5      126.36      117.83      7.62 o 
  -4  10   5       34.65       29.50      3.69 o 
  -3  10   5       89.66       73.81      3.86 o 
  -2  10   5      201.19      180.62      4.87 o 
  -1  10   5      753.17      670.12     10.68 o 
   0  10   5        4.42        6.10      2.19 o 
   1  10   5      752.98      683.73     11.95 o 
   2  10   5      200.88      191.00      6.23 o 
   3  10   5       89.68       83.20      4.02 o 
   4  10   5       34.63       25.52      3.29 o 
   5  10   5      126.41      119.61      9.31 o 
   6  10   5      141.61      146.10      6.63 o 
   7  10   5      347.11      344.69     10.50 o 
   8  10   5      195.79      187.33      8.00 o 
   9  10   5       13.53       11.70      4.60 o 
  10  10   5        1.26        2.95      4.39 o 
  11  10   5      128.62      140.85      9.23 o 
 -10  11   5      305.43      328.30     13.35 o 
  -9  11   5      120.91      150.17     20.16 o 
  -8  11   5      240.07      251.49      9.29 o 
  -7  11   5        0.24        5.30      3.50 o 
  -6  11   5        8.37       10.62      3.48 o 
  -5  11   5       71.94       69.25      5.01 o 
  -4  11   5       16.09       12.68      3.20 o 
  -3  11   5       18.68       18.18      2.52 o 
  -2  11   5       67.01       70.12      4.29 o 
  -1  11   5       98.76       98.74      5.65 o 
   0  11   5      332.38      319.39      7.51 o 
   1  11   5       98.70       94.81      4.35 o 
   2  11   5       67.11       70.46      3.93 o 
   3  11   5       18.79       23.57      3.20 o 
   4  11   5       16.14       12.20      3.30 o 
   5  11   5       71.86       65.09      5.03 o 
   6  11   5        8.43       12.71      3.47 o 
   7  11   5        0.23       -1.08      3.25 o 
   8  11   5      240.08      236.29      9.07 o 
   9  11   5      120.94      115.28     19.22 o 
  10  11   5      305.71      309.76     12.39 o 
  -9  12   5      111.62      122.65      8.83 o 
  -8  12   5       12.18       10.73      4.08 o 
  -7  12   5      129.15      139.01      7.46 o 
  -6  12   5      267.97      275.95     14.07 o 
  -5  12   5        7.09        5.98      3.26 o 
  -4  12   5       24.84       28.23      6.80 o 
  -3  12   5      157.49      150.37      5.79 o 
  -2  12   5       63.43       61.57      4.09 o 
  -1  12   5      499.66      503.06     13.32 o 
   0  12   5      192.21      192.72      6.69 o 
   1  12   5      500.14      489.07     11.19 o 
   2  12   5       63.31       64.47      4.77 o 
   3  12   5      157.39      153.98      7.09 o 
   4  12   5       24.92       27.22      3.92 o 
   5  12   5        7.10        7.53      3.53 o 
   6  12   5      268.20      262.90      9.06 o 
   7  12   5      129.18      138.96      8.52 o 
   8  12   5       12.09       10.23      4.69 o 
   9  12   5      111.65      127.81     14.06 o 
  -8  13   5      103.99      106.87     13.12 o 
  -7  13   5      159.96      203.08     10.32 o 
  -6  13   5       67.32       75.78      5.82 o 
  -5  13   5       46.56       49.37      5.78 o 
  -4  13   5        9.70       11.78      3.70 o 
  -3  13   5       37.13       33.52      3.61 o 
  -2  13   5       50.07       53.03      4.05 o 
  -1  13   5        6.75        7.61      2.78 o 
   0  13   5      318.14      315.18      9.51 o 
   1  13   5        6.68        6.24      3.16 o 
   2  13   5       50.19       52.15      4.60 o 
   3  13   5       37.07       28.09      3.92 o 
   4  13   5        9.69       13.54      3.49 o 
   5  13   5       46.60       44.33      4.57 o 
   6  13   5       67.45       84.56      8.34 o 
   7  13   5      160.09      178.27     15.78 o 
   8  13   5      104.09      117.65     13.91 o 
  -7  14   5       60.54       56.87     10.31 o 
  -6  14   5      269.56      281.08     13.41 o 
  -5  14   5       28.77       27.11      6.29 o 
  -4  14   5       72.76       61.34     12.27 o 
  -3  14   5      162.98      199.25     10.98 o 
  -2  14   5      177.06      190.12     10.59 o 
  -1  14   5        0.22       -4.12      4.12 o 
   0  14   5        6.23        3.91      4.64 o 
   1  14   5        0.21        0.69      4.40 o 
   2  14   5      176.90      165.11     20.86 o 
   3  14   5      162.92      185.62     10.94 o 
   4  14   5       72.61       63.27      7.41 o 
   5  14   5       28.77       31.60      6.45 o 
   6  14   5      269.86      290.13     14.01 o 
   7  14   5       60.44       59.22     10.78 o 
  -5  15   5        5.01       -2.94      5.35 o 
  -4  15   5       13.85       27.75      6.49 o 
  -3  15   5       43.22       41.00     10.39 o 
  -2  15   5       12.04       26.29      6.03 o 
  -1  15   5        4.97       -2.21      4.58 o 
   0  15   5       66.65       60.94      7.56 o 
   1  15   5        4.95        2.93      4.87 o 
   2  15   5       12.11       15.04      5.49 o 
   3  15   5       43.11       43.52      8.83 o 
   4  15   5       13.90       15.13      5.95 o 
   5  15   5        5.05        3.74      5.48 o 
  -2  16   5        8.23       11.48      5.75 o 
  -1  16   5       25.67       27.10      6.56 o 
   0  16   5      131.11      117.77     10.01 o 
   1  16   5       25.76       16.67      6.13 o 
   2  16   5        8.17       -0.22      8.98 o 
   0   0   6     9643.08     9349.84    139.35 o 
   1   0   6     8689.13     8531.86     71.27 o 
   2   0   6      163.99      167.71      2.08 o 
   3   0   6       12.37        5.42      0.68 o 
   4   0   6      123.50      151.63      2.23 o 
   5   0   6       34.72       33.74      1.43 o 
   6   0   6        3.93        5.39      1.33 o 
   7   0   6     1342.29     1363.42     15.38 o 
   8   0   6       58.91       72.90      3.26 o 
   9   0   6      126.12      125.90      4.94 o 
  10   0   6       76.41       64.26      4.85 o 
  11   0   6        9.64       14.05      3.62 o 
  12   0   6       11.01        9.13      3.77 o 
  13   0   6      203.30      233.79     11.32 o 
  14   0   6        3.36        0.75      3.99 o 
 -14   1   6       41.70       60.78      9.45 o 
 -13   1   6        3.01        2.98      3.71 o 
 -12   1   6       22.46       21.81      4.18 o 
 -11   1   6        4.45       -0.16      3.09 o 
 -10   1   6       89.21       84.22      4.76 o 
  -9   1   6      548.58      519.69     11.36 o 
  -8   1   6     2691.52     2642.78     33.46 o 
  -7   1   6      614.38      601.98      7.95 o 
  -6   1   6       13.58       12.68      1.35 o 
  -5   1   6      134.23      118.50      2.32 o 
  -4   1   6      647.45      699.62      6.83 o 
  -3   1   6      973.63     1022.05      9.94 o 
  -2   1   6     1959.31     1948.53     16.82 o 
  -1   1   6     8647.71     8527.15     74.02 o 
   0   1   6      509.34      454.55      4.87 o 
   1   1   6     8647.87     8474.53     71.02 o 
   2   1   6     1957.21     1942.72     16.04 o 
   3   1   6      973.69     1030.44      8.97 o 
   4   1   6      647.43      685.69      6.34 o 
   5   1   6      134.15      119.55      2.41 o 
   6   1   6       13.55       11.74      1.40 o 
   7   1   6      614.71      587.09      9.21 o 
   8   1   6     2691.51     2590.21     29.42 o 
   9   1   6      548.65      531.11     10.28 o 
  10   1   6       88.98       79.94      5.27 o 
  11   1   6        4.43        0.07      3.28 o 
  12   1   6       22.46       30.03      4.45 o 
  13   1   6        3.03        6.29      4.76 o 
  14   1   6       41.77       56.35      5.98 o 
 -13   2   6       52.26       48.90      7.07 o 
 -12   2   6       56.32       48.22      4.76 o 
 -11   2   6       23.14       16.73      3.60 o 
 -10   2   6      239.04      229.35      8.18 o 
  -9   2   6      117.06       98.91      4.76 o 
  -8   2   6      480.54      455.02      8.14 o 
  -7   2   6      362.27      340.79      4.99 o 
  -6   2   6      178.96      177.39      3.66 o 
  -5   2   6      486.30      485.63      5.55 o 
  -4   2   6      784.52      852.80      9.77 o 
  -3   2   6      413.10      441.85      5.21 o 
  -2   2   6     2506.63     2552.84     22.91 o 
  -1   2   6      821.96      831.47      8.76 o 
   0   2   6     3127.23     3024.37     33.63 o 
   1   2   6      820.78      827.00      9.33 o 
   2   2   6     2506.16     2528.03     22.97 o 
   3   2   6      413.38      445.00      4.66 o 
   4   2   6      784.21      852.60      8.58 o 
   5   2   6      486.54      496.90      5.52 o 
   6   2   6      179.03      175.59      3.16 o 
   7   2   6      362.57      343.74      5.32 o 
   8   2   6      480.62      458.14      7.85 o 
   9   2   6      117.06      109.12      4.80 o 
  10   2   6      239.30      234.82      8.10 o 
  11   2   6       23.13       23.00      4.04 o 
  12   2   6       56.41       43.83      4.95 o 
  13   2   6       52.36       53.96      5.60 o 
 -13   3   6      404.85      423.71     30.39 o 
 -12   3   6       61.94       65.51      7.11 o 
 -11   3   6      293.61      286.15      8.83 o 
 -10   3   6        3.99        5.22      2.59 o 
  -9   3   6       53.60       56.53      3.71 o 
  -8   3   6      560.47      549.69      9.21 o 
  -7   3   6      849.65      845.27      9.53 o 
  -6   3   6      539.63      541.70      6.78 o 
  -5   3   6      398.87      461.74      6.35 o 
  -4   3   6      668.98      725.63      8.61 o 
  -3   3   6     1292.72     1394.15     14.84 o 
  -2   3   6     1219.66     1263.91     13.22 o 
  -1   3   6     1874.14     1915.43     22.02 o 
   0   3   6       12.55       20.19      1.32 o 
   1   3   6     1873.62     1925.06     22.09 o 
   2   3   6     1218.86     1251.15     13.32 o 
   3   3   6     1291.88     1400.40     13.32 o 
   4   3   6      668.75      727.09      7.72 o 
   5   3   6      398.40      463.90      5.28 o 
   6   3   6      539.92      527.78      5.93 o 
   7   3   6      849.32      826.36      9.12 o 
   8   3   6      560.65      536.53     10.14 o 
   9   3   6       53.59       52.30      3.68 o 
  10   3   6        4.02        5.27      3.19 o 
  11   3   6      293.72      276.56     13.88 o 
  12   3   6       61.94       62.73      5.61 o 
  13   3   6      404.99      432.16     12.88 o 
 -13   4   6       66.00       83.66      8.39 o 
 -12   4   6        4.98        6.19      4.62 o 
 -11   4   6      150.27      144.08      9.28 o 
 -10   4   6       16.85       21.16      2.91 o 
  -9   4   6      115.81      125.66      4.80 o 
  -8   4   6      163.11      154.83      4.57 o 
  -7   4   6      286.03      262.00      4.03 o 
  -6   4   6       11.43        7.31      1.59 o 
  -5   4   6      953.04      927.56     10.95 o 
  -4   4   6      304.14      299.10      4.56 o 
  -3   4   6     2789.33     3016.06     50.40 o 
  -2   4   6     2131.73     2257.21     24.02 o 
  -1   4   6     1282.02     1370.59     15.20 o 
   0   4   6      247.90      302.25      5.28 o 
   1   4   6     1280.35     1343.02     16.34 o 
   2   4   6     2130.28     2182.27     30.07 o 
   3   4   6     2788.14     3051.93     29.02 o 
   4   4   6      304.57      301.08      4.10 o 
   5   4   6      953.49      919.38      9.84 o 
   6   4   6       11.35        8.47      1.17 o 
   7   4   6      285.98      260.60      4.85 o 
   8   4   6      163.24      164.48      6.10 o 
   9   4   6      115.53      111.07      5.45 o 
  10   4   6       16.87       22.82      4.00 o 
  11   4   6      150.15      150.34      8.33 o 
  12   4   6        5.00        4.98      3.81 o 
  13   4   6       66.04       85.73      6.55 o 
 -13   5   6       47.74       38.80      6.68 o 
 -12   5   6       16.76       19.92      5.57 o 
 -11   5   6      133.35      128.73     14.84 o 
 -10   5   6       64.89       58.24      5.44 o 
  -9   5   6      176.05      158.43      7.55 o 
  -8   5   6      172.83      181.85      7.10 o 
  -7   5   6       25.02       27.15      2.61 o 
  -6   5   6      209.64      205.17      4.24 o 
  -5   5   6      158.81      160.35      4.76 o 
  -4   5   6      139.27      159.40      3.48 o 
  -3   5   6       67.32       83.00      2.39 o 
  -2   5   6     1117.75     1238.58     16.84 o 
  -1   5   6      546.26      608.79      8.57 o 
   0   5   6       23.59       18.97      1.33 o 
   1   5   6      546.34      623.23     10.27 o 
   2   5   6     1116.45     1231.38     14.10 o 
   3   5   6       67.21       75.48      2.98 o 
   4   5   6      139.21      162.33      3.30 o 
   5   5   6      158.61      163.75      3.54 o 
   6   5   6      209.81      210.65      4.05 o 
   7   5   6       25.09       21.38      2.36 o 
   8   5   6      172.76      181.99      6.25 o 
   9   5   6      175.93      167.87      6.27 o 
  10   5   6       64.70       69.84      5.31 o 
  11   5   6      133.17      132.88      7.18 o 
  12   5   6       16.72       16.93      4.32 o 
  13   5   6       47.57       41.97      5.44 o 
 -13   6   6       52.65       69.64      7.95 o 
 -12   6   6      293.62      289.52     12.92 o 
 -11   6   6       13.67       13.52      7.81 o 
 -10   6   6       84.39       89.40      6.27 o 
  -9   6   6      180.55      174.02      7.60 o 
  -8   6   6      513.15      498.63     12.70 o 
  -7   6   6      305.56      268.66      9.89 o 
  -6   6   6       16.56       17.06      2.88 o 
  -5   6   6      234.43      217.35      4.80 o 
  -4   6   6      495.74      484.60      9.09 o 
  -3   6   6       11.19       13.55      1.64 o 
  -2   6   6      419.49      448.64      6.45 o 
  -1   6   6      383.05      379.44      7.32 o 
   0   6   6      173.93      159.92      2.87 o 
   1   6   6      383.17      381.09      5.12 o 
   2   6   6      419.46      441.87      5.88 o 
   3   6   6       11.16        6.84      1.40 o 
   4   6   6      496.26      506.47      7.21 o 
   5   6   6      234.52      204.24      5.18 o 
   6   6   6       16.50       20.90      2.18 o 
   7   6   6      305.49      255.44      6.08 o 
   8   6   6      512.94      489.71     10.86 o 
   9   6   6      180.17      176.22      6.95 o 
  10   6   6       84.12       78.39      5.76 o 
  11   6   6       13.65       14.62      4.11 o 
  12   6   6      293.09      311.40     10.72 o 
  13   6   6       52.62       79.04      6.57 o 
 -12   7   6       49.53       48.58      6.90 o 
 -11   7   6      183.17      184.06     10.39 o 
 -10   7   6       47.45       56.83      7.47 o 
  -9   7   6      172.85      169.74     14.49 o 
  -8   7   6      381.35      369.45     10.76 o 
  -7   7   6      322.05      307.89      9.31 o 
  -6   7   6      366.84      351.17      7.77 o 
  -5   7   6     1074.33     1064.19     14.53 o 
  -4   7   6     1009.57     1005.69     12.82 o 
  -3   7   6     1350.70     1378.49     16.44 o 
  -2   7   6      328.38      383.10      5.91 o 
  -1   7   6      227.85      249.23      4.52 o 
   0   7   6      405.29      356.58      5.62 o 
   1   7   6      227.60      247.90      4.07 o 
   2   7   6      328.59      386.78      5.54 o 
   3   7   6     1351.66     1387.43     16.34 o 
   4   7   6     1009.64     1022.58     12.75 o 
   5   7   6     1074.64     1076.05     13.56 o 
   6   7   6      366.55      350.04      8.36 o 
   7   7   6      322.07      316.67      8.06 o 
   8   7   6      381.57      369.55      9.26 o 
   9   7   6      172.66      171.11      6.63 o 
  10   7   6       47.52       44.57      5.90 o 
  11   7   6      182.88      193.59      8.52 o 
  12   7   6       49.54       53.37      6.65 o 
 -12   8   6        3.81        5.43      5.36 o 
 -11   8   6       45.13       60.95      7.01 o 
 -10   8   6       75.49       80.22      7.68 o 
  -9   8   6        7.00       12.24      3.87 o 
  -8   8   6      157.82      176.33      7.58 o 
  -7   8   6       50.22       47.16      4.44 o 
  -6   8   6      338.37      316.80     10.02 o 
  -5   8   6      572.05      538.89     12.08 o 
  -4   8   6     1151.63     1163.33     24.89 o 
  -3   8   6      187.87      208.54      6.35 o 
  -2   8   6       48.51       51.48      2.21 o 
  -1   8   6      328.49      385.60      6.18 o 
   0   8   6       45.33       42.73      2.23 o 
   1   8   6      328.37      377.60      6.13 o 
   2   8   6       48.40       48.30      2.19 o 
   3   8   6      187.73      207.39      4.31 o 
   4   8   6     1151.71     1140.16     15.09 o 
   5   8   6      572.19      519.95      9.05 o 
   6   8   6      337.87      316.00      7.37 o 
   7   8   6       50.25       39.67      3.68 o 
   8   8   6      157.74      160.58      9.01 o 
   9   8   6        7.00        6.38      3.19 o 
  10   8   6       75.56       84.62      6.03 o 
  11   8   6       45.11       43.47      5.20 o 
  12   8   6        3.87       -1.17      3.84 o 
 -11   9   6        6.57        7.97      5.78 o 
 -10   9   6      228.91      251.03     21.72 o 
  -9   9   6       88.13      102.37      6.68 o 
  -8   9   6        4.74        8.65      3.48 o 
  -7   9   6      103.51       94.77      5.87 o 
  -6   9   6      765.22      701.49     16.05 o 
  -5   9   6      133.49      119.88      4.75 o 
  -4   9   6       22.59       28.47      2.82 o 
  -3   9   6      120.18      117.13      4.32 o 
  -2   9   6      109.72      116.38      4.66 o 
  -1   9   6      155.80      161.09      4.23 o 
   0   9   6     1233.90     1161.21     15.44 o 
   1   9   6      155.58      158.06      4.27 o 
   2   9   6      109.78      110.42      5.40 o 
   3   9   6      119.87      116.66      5.70 o 
   4   9   6       22.55       29.12      3.46 o 
   5   9   6      132.99      114.92      5.31 o 
   6   9   6      765.44      726.06     13.88 o 
   7   9   6      103.49       95.52      5.10 o 
   8   9   6        4.77        7.67      3.08 o 
   9   9   6       88.14      102.25      5.73 o 
  10   9   6      229.06      236.85     11.67 o 
  11   9   6        6.60        9.64      4.28 o 
 -11  10   6       76.85       89.61      8.36 o 
 -10  10   6      126.13      132.91      9.21 o 
  -9  10   6       43.69       65.70      5.96 o 
  -8  10   6      156.15      172.20      7.98 o 
  -7  10   6       34.30       34.88      4.39 o 
  -6  10   6       15.24       12.79      3.40 o 
  -5  10   6       39.01       35.23      3.93 o 
  -4  10   6       65.67       57.81      4.09 o 
  -3  10   6      239.99      242.50      5.70 o 
  -2  10   6       94.10       95.69      4.12 o 
  -1  10   6      195.14      178.80      5.32 o 
   0  10   6       76.40       57.08      3.38 o 
   1  10   6      195.19      173.54      5.18 o 
   2  10   6       93.86       95.35      4.20 o 
   3  10   6      240.10      225.77      6.25 o 
   4  10   6       65.99       54.15      3.63 o 
   5  10   6       39.05       41.01      4.23 o 
   6  10   6       15.14       14.66      4.98 o 
   7  10   6       34.25       31.24      4.31 o 
   8  10   6      156.12      147.07      8.20 o 
   9  10   6       43.76       70.17      6.79 o 
  10  10   6      126.14      129.55      8.79 o 
  11  10   6       76.91       92.50      8.11 o 
 -10  11   6       55.87       55.73      7.00 o 
  -9  11   6       16.07       14.81      4.54 o 
  -8  11   6       80.51       90.08      6.33 o 
  -7  11   6      135.30      124.55      6.97 o 
  -6  11   6        7.67        7.63      3.42 o 
  -5  11   6        4.24       10.07      3.22 o 
  -4  11   6       30.62       26.09      3.62 o 
  -3  11   6      223.54      232.88      6.17 o 
  -2  11   6      691.36      668.84     10.96 o 
  -1  11   6       70.74       75.88      3.63 o 
   0  11   6      762.94      741.23     13.11 o 
   1  11   6       70.76       77.87      4.92 o 
   2  11   6      691.23      652.98     12.11 o 
   3  11   6      223.54      221.43      7.54 o 
   4  11   6       30.61       29.67      7.95 o 
   5  11   6        4.22        0.00      3.87 o 
   6  11   6        7.66        9.78      3.99 o 
   7  11   6      135.25      140.44      7.17 o 
   8  11   6       80.57       80.64      6.11 o 
   9  11   6       16.06       17.45      4.92 o 
  10  11   6       55.81       57.98     12.58 o 
  -9  12   6       22.01       35.34      6.08 o 
  -8  12   6      163.83      161.25      8.33 o 
  -7  12   6      220.54      228.85      8.96 o 
  -6  12   6      122.64      108.33      7.19 o 
  -5  12   6       87.44       85.84      5.65 o 
  -4  12   6      188.87      197.64      6.63 o 
  -3  12   6        8.46        3.66      2.74 o 
  -2  12   6      391.02      411.10     12.29 o 
  -1  12   6      174.23      174.89     11.60 o 
   0  12   6     1676.90     1730.25     28.78 o 
   1  12   6      173.98      178.77      7.29 o 
   2  12   6      391.42      416.38     11.24 o 
   3  12   6        8.44       14.94      5.87 o 
   4  12   6      189.26      196.79      8.01 o 
   5  12   6       87.38       91.16      7.13 o 
   6  12   6      122.44      129.17      6.89 o 
   7  12   6      220.68      227.96      8.83 o 
   8  12   6      163.79      151.72      9.01 o 
   9  12   6       22.05       11.25      7.97 o 
  -8  13   6       92.21      107.45      7.14 o 
  -7  13   6        6.05        4.29      4.04 o 
  -6  13   6       78.45       90.44      7.81 o 
  -5  13   6       89.06       91.65      6.20 o 
  -4  13   6        6.04       15.26      4.87 o 
  -3  13   6      115.66      119.69      6.56 o 
  -2  13   6       75.91       83.34      6.72 o 
  -1  13   6       96.59       91.00      6.57 o 
   0  13   6       77.40       79.21      5.42 o 
   1  13   6       96.76      104.57      6.04 o 
   2  13   6       75.84       83.45      9.58 o 
   3  13   6      115.70      118.22      6.41 o 
   4  13   6        6.02        5.55      3.40 o 
   5  13   6       89.36       95.17      6.06 o 
   6  13   6       78.46       82.46      5.93 o 
   7  13   6        6.09        4.60      5.51 o 
   8  13   6       92.15      114.06     13.44 o 
  -7  14   6       47.60       55.78     12.03 o 
  -6  14   6       20.17       16.42      5.89 o 
  -5  14   6       92.89       81.06      8.17 o 
  -4  14   6       50.10       44.52      6.04 o 
  -3  14   6       35.66       35.28      4.38 o 
  -2  14   6      151.13      165.16      7.48 o 
  -1  14   6       12.56        9.68      5.56 o 
   0  14   6        3.88       -1.02      3.17 o 
   1  14   6       12.50        5.01      3.39 o 
   2  14   6      150.89      157.56      7.32 o 
   3  14   6       35.62       33.59      4.35 o 
   4  14   6       50.35       54.51      7.11 o 
   5  14   6       92.96       98.56     17.19 o 
   6  14   6       20.04       20.15      6.16 o 
   7  14   6       47.59       59.37     10.47 o 
  -5  15   6       11.88       11.28      6.56 o 
  -4  15   6      113.24      125.57     10.02 o 
  -3  15   6      105.08      113.21      9.56 o 
  -2  15   6      116.99      138.82     10.09 o 
  -1  15   6       66.85       82.94      8.18 o 
   0  15   6       29.95       30.94      6.18 o 
   1  15   6       66.72       72.14      7.96 o 
   2  15   6      117.19      116.86      9.54 o 
   3  15   6      104.84      129.28      9.99 o 
   4  15   6      113.24      119.71      9.90 o 
   5  15   6       11.99        0.58      5.45 o 
  -2  16   6       69.99       86.70     13.05 o 
  -1  16   6        7.41       14.23      5.79 o 
   0  16   6        0.99        1.09      5.19 o 
   1  16   6        7.38       -2.46     10.08 o 
   2  16   6       69.87       90.35      8.76 o 
   1   0   7     6509.18     6463.20     54.12 o 
   2   0   7      209.03      236.62      2.84 o 
   3   0   7        5.82        2.71      0.54 o 
   4   0   7      541.79      573.19      5.57 o 
   5   0   7       91.31       95.99      2.09 o 
   6   0   7      577.77      579.03      6.98 o 
   7   0   7      342.72      335.91      5.59 o 
   8   0   7      517.70      495.83      8.74 o 
   9   0   7        6.61        5.57      2.43 o 
  10   0   7      250.98      214.01      6.92 o 
  11   0   7        1.74        4.06      3.38 o 
  12   0   7       16.51       25.83      4.11 o 
  13   0   7      190.69      216.09     13.08 o 
 -13   1   7       56.24       55.30      7.34 o 
 -12   1   7        6.77        7.67      3.60 o 
 -11   1   7       89.02       91.93      8.04 o 
 -10   1   7      387.52      378.47      9.26 o 
  -9   1   7      270.13      264.15      6.73 o 
  -8   1   7       34.10       41.33      2.80 o 
  -7   1   7        2.79        1.51      1.26 o 
  -6   1   7      192.56      199.88      3.83 o 
  -5   1   7       21.80       21.40      1.22 o 
  -4   1   7     1829.98     1932.32     18.86 o 
  -3   1   7     1878.04     2031.35     17.93 o 
  -2   1   7      182.43      188.36      2.31 o 
  -1   1   7      455.80      435.83      4.37 o 
   0   1   7     4654.83     4708.79     52.19 o 
   1   1   7      456.14      444.60      4.18 o 
   2   1   7      182.82      190.33      2.11 o 
   3   1   7     1877.35     2023.54     17.74 o 
   4   1   7     1830.28     1909.16     16.92 o 
   5   1   7       21.81       21.20      1.15 o 
   6   1   7      193.04      208.45      3.57 o 
   7   1   7        2.78       -0.30      1.44 o 
   8   1   7       34.03       43.72      3.34 o 
   9   1   7      270.12      279.33      6.96 o 
  10   1   7      387.73      369.33     10.34 o 
  11   1   7       88.81       80.12      5.53 o 
  12   1   7        6.80        6.23      3.65 o 
  13   1   7       56.29       53.25      7.32 o 
 -13   2   7      113.14      109.91     14.22 o 
 -12   2   7       50.92       52.04      4.76 o 
 -11   2   7        4.28       -0.09      3.22 o 
 -10   2   7      307.26      297.89      7.88 o 
  -9   2   7       38.62       39.75      4.19 o 
  -8   2   7       87.54       93.32      3.62 o 
  -7   2   7      226.80      217.81      4.16 o 
  -6   2   7      195.63      201.75      3.30 o 
  -5   2   7       71.07       94.53      2.61 o 
  -4   2   7      767.24      801.60      9.24 o 
  -3   2   7        7.35        3.10      0.86 o 
  -2   2   7       93.85      115.87      1.93 o 
  -1   2   7      244.26      260.02      4.53 o 
   0   2   7       33.66       29.42      1.58 o 
   1   2   7      244.62      260.04      3.64 o 
   2   2   7       93.94      114.72      1.87 o 
   3   2   7        7.29        3.04      0.98 o 
   4   2   7      767.65      787.43      8.64 o 
   5   2   7       71.32       97.33      2.59 o 
   6   2   7      196.04      203.00      3.38 o 
   7   2   7      226.63      216.75      3.94 o 
   8   2   7       87.71       82.36      4.02 o 
   9   2   7       38.71       41.36      3.42 o 
  10   2   7      307.15      278.52      9.00 o 
  11   2   7        4.30        4.73      3.39 o 
  12   2   7       50.84       41.34     10.00 o 
  13   2   7      113.32      114.97      7.25 o 
 -13   3   7      144.04      158.67     10.76 o 
 -12   3   7       85.52       86.38     14.69 o 
 -11   3   7       16.84       17.70      4.92 o 
 -10   3   7       50.12       44.87      3.61 o 
  -9   3   7      206.86      187.62      5.72 o 
  -8   3   7      146.32      138.90      4.20 o 
  -7   3   7      911.47      864.52      9.74 o 
  -6   3   7       26.86       23.57      1.93 o 
  -5   3   7     2734.44     2852.86     29.68 o 
  -4   3   7     1914.02     1975.52     20.81 o 
  -3   3   7      178.22      157.17      3.60 o 
  -2   3   7      166.47      182.40      3.09 o 
  -1   3   7     3251.98     3376.71     37.85 o 
   0   3   7       13.14        6.71      1.09 o 
   1   3   7     3251.76     3379.63     37.87 o 
   2   3   7      166.24      172.86      3.45 o 
   3   3   7      177.91      169.73      2.70 o 
   4   3   7     1915.66     1986.46     19.59 o 
   5   3   7     2734.59     2876.59     27.94 o 
   6   3   7       26.93       21.90      1.41 o 
   7   3   7      912.33      877.31     10.82 o 
   8   3   7      146.21      140.04      4.58 o 
   9   3   7      207.07      198.61      7.72 o 
  10   3   7       49.99       44.06      3.76 o 
  11   3   7       16.84       17.92      3.92 o 
  12   3   7       85.48       85.18      6.30 o 
  13   3   7      143.97      152.68      8.23 o 
 -13   4   7        3.97        1.06      9.06 o 
 -12   4   7        9.17       11.56      5.55 o 
 -11   4   7      202.74      210.48     15.47 o 
 -10   4   7       42.55       35.76      4.71 o 
  -9   4   7       27.47       31.75      4.15 o 
  -8   4   7      476.92      416.55      9.03 o 
  -7   4   7      398.51      386.37      8.71 o 
  -6   4   7      153.25      153.99      3.63 o 
  -5   4   7       92.92      100.37      3.64 o 
  -4   4   7      589.44      616.19      8.13 o 
  -3   4   7      763.56      799.69     10.50 o 
  -2   4   7      369.31      359.45      5.19 o 
  -1   4   7      413.62      452.45      6.47 o 
   0   4   7     2156.81     2356.14     27.25 o 
   1   4   7      414.00      450.39      5.98 o 
   2   4   7      369.01      371.14      5.71 o 
   3   4   7      763.55      794.04      9.09 o 
   4   4   7      589.56      610.32      7.21 o 
   5   4   7       93.21       92.62      2.59 o 
   6   4   7      153.24      155.38      3.33 o 
   7   4   7      398.52      373.89      6.46 o 
   8   4   7      477.20      425.12      9.25 o 
   9   4   7       27.46       23.70      3.05 o 
  10   4   7       42.45       39.07      3.99 o 
  11   4   7      202.65      193.78     12.20 o 
  12   4   7        9.21       14.57      4.20 o 
  13   4   7        3.94        5.24      4.08 o 
 -13   5   7       79.32       98.73      8.95 o 
 -12   5   7       63.79       68.13      7.28 o 
 -11   5   7       10.42        4.19      4.53 o 
 -10   5   7       25.17       24.48      4.32 o 
  -9   5   7      203.66      191.93      7.84 o 
  -8   5   7      406.37      379.42     10.74 o 
  -7   5   7       52.48       50.97      5.00 o 
  -6   5   7       90.57       86.03      3.42 o 
  -5   5   7        4.12        4.02      1.38 o 
  -4   5   7      359.40      396.05      6.05 o 
  -3   5   7      188.48      197.57      3.66 o 
  -2   5   7      184.07      212.63      3.80 o 
  -1   5   7      145.39      128.93      3.54 o 
   0   5   7     2195.00     2276.25     25.07 o 
   1   5   7      145.69      130.83      2.85 o 
   2   5   7      184.23      212.47      3.86 o 
   3   5   7      188.32      197.18      3.65 o 
   4   5   7      359.46      403.27      6.04 o 
   5   5   7        4.13        2.10      1.36 o 
   6   5   7       90.85       87.30      2.99 o 
   7   5   7       52.40       59.64      3.02 o 
   8   5   7      406.35      395.64      9.28 o 
   9   5   7      203.56      185.63      6.72 o 
  10   5   7       25.25       22.96      3.73 o 
  11   5   7       10.39       12.34      3.98 o 
  12   5   7       63.71       59.23      5.68 o 
  13   5   7       79.35      109.16      7.36 o 
 -12   6   7       27.57       35.80      8.28 o 
 -11   6   7       36.52       32.98      5.74 o 
 -10   6   7       45.15       34.72      5.61 o 
  -9   6   7      136.86      140.23     11.77 o 
  -8   6   7      188.50      178.22      7.61 o 
  -7   6   7      246.06      241.47      7.94 o 
  -6   6   7      506.72      500.53      9.48 o 
  -5   6   7     1004.78      968.37     12.33 o 
  -4   6   7       42.66       49.44      2.30 o 
  -3   6   7       92.55       98.41      2.80 o 
  -2   6   7      394.29      426.21      6.25 o 
  -1   6   7       58.16       64.10      2.71 o 
   0   6   7      723.24      819.37     10.21 o 
   1   6   7       58.09       62.13      2.24 o 
   2   6   7      394.61      416.17      5.61 o 
   3   6   7       92.76       98.90      2.76 o 
   4   6   7       42.73       45.94      2.11 o 
   5   6   7     1005.34      940.18     12.15 o 
   6   6   7      506.48      484.03      8.62 o 
   7   6   7      246.43      231.86      7.65 o 
   8   6   7      188.73      180.48      6.78 o 
   9   6   7      137.24      136.38      6.99 o 
  10   6   7       45.18       47.79      4.90 o 
  11   6   7       36.50       43.40      4.98 o 
  12   6   7       27.62       34.83      5.14 o 
 -12   7   7       42.28       29.48      6.24 o 
 -11   7   7       42.34       39.16      8.83 o 
 -10   7   7       44.61       49.62      7.72 o 
  -9   7   7      315.86      312.35     10.23 o 
  -8   7   7       77.38       74.81      5.59 o 
  -7   7   7      660.20      637.06     13.12 o 
  -6   7   7      758.64      716.68     15.81 o 
  -5   7   7     1835.60     1707.39     23.22 o 
  -4   7   7      226.37      240.38      4.75 o 
  -3   7   7        8.68        7.11      1.48 o 
  -2   7   7       44.06       39.43      2.10 o 
  -1   7   7      244.97      278.41      5.26 o 
   0   7   7      241.74      260.09      4.62 o 
   1   7   7      245.16      281.37      4.38 o 
   2   7   7       44.08       39.05      1.82 o 
   3   7   7        8.71        7.88      2.05 o 
   4   7   7      226.52      236.26      4.81 o 
   5   7   7     1835.53     1724.27     21.29 o 
   6   7   7      759.28      684.71     15.95 o 
   7   7   7      660.36      636.70     12.76 o 
   8   7   7       77.72       69.67      5.19 o 
   9   7   7      316.16      323.53      8.95 o 
  10   7   7       44.61       47.22      4.94 o 
  11   7   7       42.32       43.63      5.08 o 
  12   7   7       42.32       38.24      5.28 o 
 -12   8   7       22.79       31.41      6.45 o 
 -11   8   7        2.62        8.99      6.87 o 
 -10   8   7        1.17        1.76      3.96 o 
  -9   8   7       56.28       58.30      5.81 o 
  -8   8   7      591.10      569.19     18.75 o 
  -7   8   7       42.60       43.55      5.50 o 
  -6   8   7      389.18      368.65      9.01 o 
  -5   8   7      220.17      211.67      5.82 o 
  -4   8   7      774.96      712.57     11.09 o 
  -3   8   7        6.44        3.99      1.57 o 
  -2   8   7       27.06       21.14      1.73 o 
  -1   8   7      619.28      572.72      8.26 o 
   0   8   7       40.82       27.44      1.96 o 
   1   8   7      618.95      582.23      8.30 o 
   2   8   7       27.19       21.36      1.73 o 
   3   8   7        6.43        5.16      1.73 o 
   4   8   7      775.47      679.63     10.09 o 
   5   8   7      220.06      215.68      6.14 o 
   6   8   7      388.97      372.51     11.55 o 
   7   8   7       42.49       43.60      3.78 o 
   8   8   7      591.72      540.27     12.12 o 
   9   8   7       56.05       54.93      5.66 o 
  10   8   7        1.19       -1.44      3.58 o 
  11   8   7        2.60        5.06      4.05 o 
  12   8   7       22.79       36.00      6.42 o 
 -11   9   7       76.36      106.27      8.83 o 
 -10   9   7       87.89       92.64      6.86 o 
  -9   9   7       37.10       34.16      4.87 o 
  -8   9   7       19.86       23.34      4.06 o 
  -7   9   7      214.94      197.90      7.79 o 
  -6   9   7       88.37       96.83      5.67 o 
  -5   9   7      250.61      232.42      8.46 o 
  -4   9   7       30.33       35.53      2.94 o 
  -3   9   7       91.23       99.81      3.96 o 
  -2   9   7      228.82      225.83      8.15 o 
  -1   9   7      370.34      308.21      6.41 o 
   0   9   7        5.51        6.20      1.87 o 
   1   9   7      370.96      315.68      6.44 o 
   2   9   7      228.85      221.46      5.71 o 
   3   9   7       91.03      101.95      3.73 o 
   4   9   7       30.26       30.31      2.58 o 
   5   9   7      250.52      244.66      8.86 o 
   6   9   7       88.18       85.51      4.67 o 
   7   9   7      215.26      196.83      6.69 o 
   8   9   7       19.74       20.88      3.58 o 
   9   9   7       37.10       39.62      5.12 o 
  10   9   7       87.98       95.78      6.66 o 
  11   9   7       76.30       85.22      6.55 o 
 -10  10   7       61.51       68.23      7.35 o 
  -9  10   7       20.15       24.38      4.65 o 
  -8  10   7       59.29       54.06     10.64 o 
  -7  10   7       51.91       54.42      4.88 o 
  -6  10   7       42.12       35.57      4.16 o 
  -5  10   7      162.74      155.27      8.03 o 
  -4  10   7       31.58       38.51      5.16 o 
  -3  10   7       89.90       84.20      3.68 o 
  -2  10   7      357.76      358.98      7.03 o 
  -1  10   7       88.85       84.18      4.02 o 
   0  10   7       47.23       47.23      3.20 o 
   1  10   7       88.97       87.86      4.05 o 
   2  10   7      357.47      360.94      7.94 o 
   3  10   7       89.90       85.54      4.17 o 
   4  10   7       31.52       37.03      4.24 o 
   5  10   7      162.88      158.73      8.21 o 
   6  10   7       42.10       33.74      3.68 o 
   7  10   7       51.72       52.86      4.31 o 
   8  10   7       59.50       60.05      4.62 o 
   9  10   7       20.17       15.32      3.73 o 
  10  10   7       61.51       66.54      5.94 o 
 -10  11   7      131.98      157.80     14.92 o 
  -9  11   7       22.22       15.77      6.63 o 
  -8  11   7        9.49       16.37      4.25 o 
  -7  11   7      159.95      164.04      7.80 o 
  -6  11   7       72.63       83.86      8.70 o 
  -5  11   7       29.29       19.85      3.60 o 
  -4  11   7      137.64      123.80      5.41 o 
  -3  11   7       81.73       83.52      4.24 o 
  -2  11   7       37.85       36.93      3.06 o 
  -1  11   7       54.88       45.79      3.75 o 
   0  11   7     1251.45     1196.30     20.92 o 
   1  11   7       54.91       43.83      3.60 o 
   2  11   7       37.75       34.47      3.36 o 
   3  11   7       81.65       74.70      4.54 o 
   4  11   7      137.67      123.87      8.37 o 
   5  11   7       29.38       19.09      3.82 o 
   6  11   7       72.60       76.12      5.68 o 
   7  11   7      160.24      149.72      7.51 o 
   8  11   7        9.40        9.17      3.95 o 
   9  11   7       22.26       18.36      5.21 o 
  10  11   7      131.76      130.42      9.23 o 
  -9  12   7       97.98      111.87      8.70 o 
  -8  12   7       59.57       76.90      8.40 o 
  -7  12   7       49.30       45.77      5.26 o 
  -6  12   7       18.98       26.06      5.29 o 
  -5  12   7       92.66       87.67      7.67 o 
  -4  12   7       46.85       49.96      4.82 o 
  -3  12   7        6.99        9.05      6.82 o 
  -2  12   7        7.49        8.89      3.36 o 
  -1  12   7      939.27      926.37     17.17 o 
   0  12   7      301.68      274.86      7.86 o 
   1  12   7      938.82      885.24     16.99 o 
   2  12   7        7.44        1.42      3.91 o 
   3  12   7        6.93        0.36      3.10 o 
   4  12   7       46.85       46.83      4.69 o 
   5  12   7       92.66       87.59      5.90 o 
   6  12   7       18.96       18.72      5.81 o 
   7  12   7       49.21       44.11      7.61 o 
   8  12   7       59.44       65.46      5.96 o 
   9  12   7       97.88      113.51      9.84 o 
  -8  13   7        9.68        6.36      8.98 o 
  -7  13   7       47.50       37.58      6.26 o 
  -6  13   7      212.02      245.51      9.32 o 
  -5  13   7       28.59       36.42      4.70 o 
  -4  13   7       62.48       53.70      5.76 o 
  -3  13   7       39.33       34.87      4.41 o 
  -2  13   7       53.70       55.17      4.86 o 
  -1  13   7       38.76       34.03      4.29 o 
   0  13   7      121.49      109.06      6.22 o 
   1  13   7       38.67       25.53      4.74 o 
   2  13   7       53.86       55.02      4.86 o 
   3  13   7       39.28       41.42      4.54 o 
   4  13   7       62.47       69.62      6.17 o 
   5  13   7       28.57       30.14      4.86 o 
   6  13   7      211.77      231.52      8.99 o 
   7  13   7       47.37       46.90      5.25 o 
   8  13   7        9.71       -2.19      7.03 o 
  -6  14   7       69.98       78.09     10.67 o 
  -5  14   7       27.14       27.68      4.60 o 
  -4  14   7        0.95        3.17      3.58 o 
  -3  14   7       44.86       42.77      4.80 o 
  -2  14   7        7.41        9.27      3.71 o 
  -1  14   7       59.06       55.93      5.27 o 
   0  14   7       51.92       49.46      4.85 o 
   1  14   7       59.15       57.04      5.08 o 
   2  14   7        7.43       14.02      3.79 o 
   3  14   7       44.90       50.33      6.51 o 
   4  14   7        0.95        1.79      3.51 o 
   5  14   7       27.19       34.26      6.41 o 
   6  14   7       70.00       72.60     10.16 o 
  -5  15   7       10.03        8.85      5.58 o 
  -4  15   7       45.88       55.35      8.44 o 
  -3  15   7       44.41       70.23      7.90 o 
  -2  15   7       44.17       45.72      6.90 o 
  -1  15   7       16.92       16.75      5.58 o 
   0  15   7        4.12        1.18      4.75 o 
   1  15   7       16.90       15.72      5.57 o 
   2  15   7       44.22       43.74      6.79 o 
   3  15   7       44.29       65.98      7.87 o 
   4  15   7       45.98       51.10      7.55 o 
   5  15   7       10.06       14.51      8.75 o 
  -1  16   7       69.05       67.97      8.00 o 
   0  16   7       12.30        5.79      5.33 o 
   1  16   7       69.00       75.57      9.84 o 
   0   0   8      185.79      184.01      3.82 o 
   1   0   8      309.75      322.58      3.22 o 
   2   0   8      699.69      781.68      7.60 o 
   3   0   8       47.32       67.16      1.51 o 
   4   0   8        0.02        0.42      0.72 o 
   5   0   8        7.94       18.44      1.12 o 
   6   0   8      359.08      379.87      5.11 o 
   7   0   8       51.60       32.79      2.35 o 
   8   0   8        7.85        8.38      2.13 o 
   9   0   8      359.48      336.32      7.68 o 
  10   0   8        2.04       -2.59      2.63 o 
  11   0   8       72.89       70.72      5.15 o 
  12   0   8        4.75       -0.67      3.21 o 
  13   0   8       74.91       87.43      6.23 o 
 -13   1   8        6.32        0.43      4.92 o 
 -12   1   8       15.94       23.94      4.01 o 
 -11   1   8        6.39        6.62      3.11 o 
 -10   1   8      298.03      268.88      8.57 o 
  -9   1   8      274.15      270.26      7.27 o 
  -8   1   8      276.55      260.22      5.72 o 
  -7   1   8       96.70       93.59      2.61 o 
  -6   1   8      178.89      205.01      3.40 o 
  -5   1   8       62.87       43.48      1.53 o 
  -4   1   8      226.50      249.51      3.77 o 
  -3   1   8     1863.54     2111.73     18.39 o 
  -2   1   8      269.25      287.39      3.12 o 
  -1   1   8      439.77      449.90      5.55 o 
   0   1   8     1655.00     1630.57     18.70 o 
   1   1   8      440.03      464.02      5.23 o 
   2   1   8      269.11      294.21      3.20 o 
   3   1   8     1863.51     2083.56     19.10 o 
   4   1   8      226.53      243.38      3.03 o 
   5   1   8       62.99       45.03      1.49 o 
   6   1   8      178.90      220.63      3.63 o 
   7   1   8       96.94       94.34      2.98 o 
   8   1   8      276.43      260.28      6.35 o 
   9   1   8      274.14      247.68      8.28 o 
  10   1   8      298.16      269.68      8.64 o 
  11   1   8        6.44       13.63      4.23 o 
  12   1   8       15.92       19.23      4.12 o 
  13   1   8        6.32       11.85      4.14 o 
 -13   2   8       88.43      106.62      9.17 o 
 -12   2   8        9.99        8.16      7.50 o 
 -11   2   8       38.83       33.45      3.90 o 
 -10   2   8       26.40       27.05      4.86 o 
  -9   2   8      174.88      181.92      5.66 o 
  -8   2   8      120.35      128.27      4.38 o 
  -7   2   8      602.35      573.53      7.01 o 
  -6   2   8      221.78      247.49      5.19 o 
  -5   2   8      532.12      543.62      7.48 o 
  -4   2   8      652.11      666.64      8.04 o 
  -3   2   8     1180.11     1212.13     11.53 o 
  -2   2   8      515.98      512.54      6.00 o 
  -1   2   8      264.76      275.51      4.21 o 
   0   2   8     1046.94     1101.14     12.98 o 
   1   2   8      264.83      280.84      4.22 o 
   2   2   8      516.35      521.13      5.70 o 
   3   2   8     1180.14     1205.19     11.50 o 
   4   2   8      651.70      675.88      7.11 o 
   5   2   8      532.10      540.90      6.11 o 
   6   2   8      221.19      241.25      3.75 o 
   7   2   8      602.29      578.01      9.14 o 
   8   2   8      119.86      128.29      4.68 o 
   9   2   8      174.85      166.11      8.51 o 
  10   2   8       26.34       26.23      3.59 o 
  11   2   8       38.92       28.55      4.33 o 
  12   2   8        9.98        8.71      3.93 o 
  13   2   8       88.31       98.97      6.76 o 
 -13   3   8      136.20      152.26     17.97 o 
 -12   3   8       81.66       87.75      8.00 o 
 -11   3   8        8.44       10.59      7.19 o 
 -10   3   8       52.95       51.92      5.35 o 
  -9   3   8      143.19      123.54      6.67 o 
  -8   3   8      213.76      182.44      5.79 o 
  -7   3   8       19.55       25.73      2.40 o 
  -6   3   8      328.07      318.25      5.63 o 
  -5   3   8       38.47       47.52      2.65 o 
  -4   3   8     1140.29     1147.39     13.41 o 
  -3   3   8     2243.41     2400.01     26.28 o 
  -2   3   8     2883.45     3065.74     32.85 o 
  -1   3   8      151.82      153.29      2.95 o 
   0   3   8       12.91       11.56      1.21 o 
   1   3   8      151.96      149.19      2.75 o 
   2   3   8     2883.48     3082.35     32.55 o 
   3   3   8     2243.53     2444.32     26.06 o 
   4   3   8     1141.42     1125.92     12.52 o 
   5   3   8       38.53       47.83      2.26 o 
   6   3   8      328.35      318.00      4.57 o 
   7   3   8       19.42       25.61      2.21 o 
   8   3   8      213.89      188.02      5.58 o 
   9   3   8      143.44      124.37      5.52 o 
  10   3   8       52.90       49.40      4.36 o 
  11   3   8        8.40       10.66      3.79 o 
  12   3   8       81.52       84.82     12.26 o 
  13   3   8      136.18      136.20      7.80 o 
 -13   4   8      103.27      129.38     20.16 o 
 -12   4   8      148.04      175.99     10.72 o 
 -11   4   8       24.74       13.36      9.37 o 
 -10   4   8        7.73        5.07      3.43 o 
  -9   4   8       22.55       26.51      4.12 o 
  -8   4   8      517.07      485.54     11.02 o 
  -7   4   8      184.79      182.26      9.60 o 
  -6   4   8      214.08      231.22      5.46 o 
  -5   4   8      178.78      188.93      4.31 o 
  -4   4   8      261.74      266.61      4.54 o 
  -3   4   8      503.74      508.70      6.85 o 
  -2   4   8      535.84      587.75      7.49 o 
  -1   4   8      364.62      364.12      5.54 o 
   0   4   8     2538.64     2605.94     28.04 o 
   1   4   8      364.66      367.88      5.58 o 
   2   4   8      535.47      576.81      7.04 o 
   3   4   8      503.43      521.86      6.42 o 
   4   4   8      261.50      260.22      4.20 o 
   5   4   8      179.02      184.87      3.49 o 
   6   4   8      214.08      224.07      4.15 o 
   7   4   8      184.87      190.67      5.39 o 
   8   4   8      517.59      491.95      9.03 o 
   9   4   8       22.57       27.31      3.90 o 
  10   4   8        7.81        4.27      3.04 o 
  11   4   8       24.71       22.24      4.43 o 
  12   4   8      148.08      162.04      8.19 o 
  13   4   8      103.15      120.00      7.55 o 
 -13   5   8        6.67        3.07      5.34 o 
 -12   5   8      168.46      177.42     16.80 o 
 -11   5   8        0.11       -4.13      4.13 o 
 -10   5   8       38.99       40.65      5.22 o 
  -9   5   8       13.67       13.21      3.76 o 
  -8   5   8      148.83      151.81      6.65 o 
  -7   5   8       71.18       65.75      5.00 o 
  -6   5   8      544.39      518.24      8.41 o 
  -5   5   8       75.22       82.81      2.94 o 
  -4   5   8      298.25      340.58      5.41 o 
  -3   5   8        2.82        0.36      1.09 o 
  -2   5   8      194.55      192.38      3.63 o 
  -1   5   8       15.25       16.64      1.59 o 
   0   5   8      364.00      390.24      6.03 o 
   1   5   8       15.26       15.34      1.32 o 
   2   5   8      194.09      192.43      3.66 o 
   3   5   8        2.82        0.30      1.00 o 
   4   5   8      297.72      330.21      5.03 o 
   5   5   8       75.19       85.91      4.05 o 
   6   5   8      544.55      522.93      9.46 o 
   7   5   8       71.44       74.86      3.59 o 
   8   5   8      148.84      150.20      5.72 o 
   9   5   8       13.64       10.51      3.91 o 
  10   5   8       39.08       34.49      4.04 o 
  11   5   8        0.10       -3.20      3.48 o 
  12   5   8      168.47      181.08      8.47 o 
  13   5   8        6.69       11.79      4.54 o 
 -12   6   8       11.89        8.43      8.67 o 
 -11   6   8       31.99       45.04      6.18 o 
 -10   6   8      157.16      171.46      8.19 o 
  -9   6   8      111.57      104.91      7.90 o 
  -8   6   8      226.95      236.62      8.36 o 
  -7   6   8      105.75      104.25      5.05 o 
  -6   6   8       72.55       67.62      4.14 o 
  -5   6   8      647.57      627.88     11.03 o 
  -4   6   8       23.45       19.43      1.74 o 
  -3   6   8      590.00      591.44      8.06 o 
  -2   6   8      389.68      403.38      6.05 o 
  -1   6   8      553.94      536.46      7.60 o 
   0   6   8      919.64     1020.06     14.20 o 
   1   6   8      553.96      530.07      9.24 o 
   2   6   8      390.12      398.17      7.06 o 
   3   6   8      589.23      598.08      7.55 o 
   4   6   8       23.47       19.57      1.64 o 
   5   6   8      646.99      635.62      8.83 o 
   6   6   8       72.44       70.00      4.41 o 
   7   6   8      105.79      106.60      6.08 o 
   8   6   8      227.02      224.92      7.11 o 
   9   6   8      111.57       96.52      5.35 o 
  10   6   8      157.46      163.72      6.87 o 
  11   6   8       32.00       34.22      4.70 o 
  12   6   8       11.90       13.82      4.34 o 
 -12   7   8       82.86       72.79     12.03 o 
 -11   7   8       14.73       20.89      6.17 o 
 -10   7   8       29.79       33.43      4.85 o 
  -9   7   8       70.67       76.83      7.52 o 
  -8   7   8       88.55       92.49      5.84 o 
  -7   7   8      447.97      457.19     14.00 o 
  -6   7   8      343.55      307.91      7.89 o 
  -5   7   8      343.70      334.54      6.73 o 
  -4   7   8      374.71      378.39      7.18 o 
  -3   7   8      579.78      536.65      7.24 o 
  -2   7   8       20.40       20.79      1.76 o 
  -1   7   8      346.38      363.96      5.78 o 
   0   7   8       36.48       55.42      2.14 o 
   1   7   8      346.24      363.31      5.20 o 
   2   7   8       20.28       21.53      1.52 o 
   3   7   8      580.03      538.53      7.24 o 
   4   7   8      374.46      376.44      5.85 o 
   5   7   8      343.89      325.22      6.14 o 
   6   7   8      343.13      317.42      7.14 o 
   7   7   8      447.76      453.40     10.17 o 
   8   7   8       88.56       90.77      5.07 o 
   9   7   8       70.75       69.19      4.83 o 
  10   7   8       29.87       20.66      4.18 o 
  11   7   8       14.70       16.87      4.36 o 
  12   7   8       82.81       80.85      6.54 o 
 -11   8   8       81.03       81.57      8.01 o 
 -10   8   8        4.05        7.05      4.10 o 
  -9   8   8       10.53        3.63      4.37 o 
  -8   8   8       29.89       25.89      4.16 o 
  -7   8   8       15.88       18.19      3.68 o 
  -6   8   8        3.99        5.01      2.59 o 
  -5   8   8     1237.56     1171.72     19.89 o 
  -4   8   8       47.91       48.21      3.03 o 
  -3   8   8      338.55      327.46      5.98 o 
  -2   8   8       23.69       20.92      1.71 o 
  -1   8   8      438.52      430.60      8.42 o 
   0   8   8      674.97      702.48      9.60 o 
   1   8   8      438.64      421.78      6.23 o 
   2   8   8       23.70       23.32      1.75 o 
   3   8   8      338.90      321.01      5.81 o 
   4   8   8       47.90       48.61      2.75 o 
   5   8   8     1237.82     1137.30     16.41 o 
   6   8   8        3.99        3.03      3.60 o 
   7   8   8       15.82       15.85      3.15 o 
   8   8   8       29.86       24.10      3.59 o 
   9   8   8       10.55        8.55      3.29 o 
  10   8   8        4.06       10.77      3.89 o 
  11   8   8       81.06       84.45      7.20 o 
 -11   9   8        5.85       13.50      5.65 o 
 -10   9   8       38.64       56.03      5.85 o 
  -9   9   8       17.12       25.18      4.47 o 
  -8   9   8       21.13       23.52      4.70 o 
  -7   9   8      369.51      363.35     12.94 o 
  -6   9   8      154.82      153.13      5.93 o 
  -5   9   8       18.26       18.80      3.68 o 
  -4   9   8      789.50      816.20     14.80 o 
  -3   9   8       28.57       25.54      2.35 o 
  -2   9   8      250.84      240.17      6.08 o 
  -1   9   8      163.18      159.64      5.86 o 
   0   9   8      133.39      122.41      4.94 o 
   1   9   8      163.07      165.96      6.08 o 
   2   9   8      251.43      239.27      6.01 o 
   3   9   8       28.66       24.85      2.68 o 
   4   9   8      789.41      786.45     14.79 o 
   5   9   8       18.32       14.26      2.58 o 
   6   9   8      154.89      162.20      6.18 o 
   7   9   8      369.62      344.45      9.04 o 
   8   9   8       21.19       23.53      3.62 o 
   9   9   8       17.11       19.68      3.75 o 
  10   9   8       38.71       46.63      5.33 o 
  11   9   8        5.85        9.43      4.32 o 
 -10  10   8       69.74       83.71      8.77 o 
  -9  10   8        6.72        5.94      6.59 o 
  -8  10   8       13.69       12.45      4.06 o 
  -7  10   8        2.02        4.49      3.34 o 
  -6  10   8      115.98      128.06      7.78 o 
  -5  10   8      194.99      176.27      9.90 o 
  -4  10   8        7.12        5.79      2.33 o 
  -3  10   8       62.22       64.72      3.59 o 
  -2  10   8       45.96       45.19      2.96 o 
  -1  10   8      194.94      182.92      5.37 o 
   0  10   8      224.54      226.55      5.99 o 
   1  10   8      195.15      180.25      5.38 o 
   2  10   8       46.01       41.60      3.89 o 
   3  10   8       62.28       62.43      4.07 o 
   4  10   8        7.16       10.03      2.86 o 
   5  10   8      194.45      184.26      9.93 o 
   6  10   8      115.91      106.04      8.48 o 
   7  10   8        1.99        6.91      3.46 o 
   8  10   8       13.67       12.78      4.01 o 
   9  10   8        6.70        3.42      4.38 o 
  10  10   8       69.72       62.37      5.89 o 
 -10  11   8      125.40      136.56     14.69 o 
  -9  11   8       26.82       33.55      5.15 o 
  -8  11   8       37.39       48.67      5.30 o 
  -7  11   8        4.16       -3.35      3.35 o 
  -6  11   8       42.52       41.70      5.65 o 
  -5  11   8       41.93       32.16      4.35 o 
  -4  11   8       88.07       81.15      4.76 o 
  -3  11   8        9.83        6.12      2.74 o 
  -2  11   8       44.73       33.04      3.45 o 
  -1  11   8       10.03        5.57      2.55 o 
   0  11   8       51.99       54.40      3.87 o 
   1  11   8       10.06        5.77      2.57 o 
   2  11   8       44.72       37.47      3.54 o 
   3  11   8        9.80        8.48      2.71 o 
   4  11   8       87.89       88.19      7.64 o 
   5  11   8       41.99       39.56      4.55 o 
   6  11   8       42.46       50.74      4.96 o 
   7  11   8        4.14       -1.43      3.40 o 
   8  11   8       37.42       39.61      5.07 o 
   9  11   8       26.86       35.59      5.95 o 
  10  11   8      125.64      131.56     14.37 o 
  -9  12   8      304.63      300.66     15.94 o 
  -8  12   8       83.16       98.52     14.92 o 
  -7  12   8       26.10       14.89      5.29 o 
  -6  12   8      207.76      216.40     11.41 o 
  -5  12   8      109.13      124.46      6.99 o 
  -4  12   8       14.32       15.20      5.20 o 
  -3  12   8      377.09      383.23     11.55 o 
  -2  12   8       48.65       46.72      3.99 o 
  -1  12   8      203.98      194.79      6.70 o 
   0  12   8       68.55       58.57      4.17 o 
   1  12   8      203.76      210.50      6.82 o 
   2  12   8       48.67       48.40      4.59 o 
   3  12   8      376.78      365.75     10.80 o 
   4  12   8       14.32       12.88      3.72 o 
   5  12   8      108.86      113.96      6.65 o 
   6  12   8      207.71      211.68      8.65 o 
   7  12   8       26.10       29.92      4.77 o 
   8  12   8       83.29       92.81      6.96 o 
   9  12   8      304.75      353.93     13.57 o 
  -7  13   8       36.99       53.37      5.68 o 
  -6  13   8        8.95        9.94      4.11 o 
  -5  13   8       15.92       16.44      4.16 o 
  -4  13   8       56.22       49.80      5.04 o 
  -3  13   8       88.74       97.54      6.17 o 
  -2  13   8       17.80       23.95      4.04 o 
  -1  13   8      109.32      111.73      6.49 o 
   0  13   8      185.93      160.71      7.98 o 
   1  13   8      109.43      114.42      6.39 o 
   2  13   8       17.87       14.45      5.43 o 
   3  13   8       88.74       95.36      6.08 o 
   4  13   8       56.00       62.23      5.27 o 
   5  13   8       15.88       24.61      6.13 o 
   6  13   8        8.90        8.77      4.00 o 
   7  13   8       36.87       48.85      6.87 o 
  -6  14   8        4.45       -0.53      3.77 o 
  -5  14   8       36.22       37.34      4.94 o 
  -4  14   8      148.23      159.38      7.88 o 
  -3  14   8       32.45       30.33      4.50 o 
  -2  14   8      127.57      141.19     10.63 o 
  -1  14   8       29.54       28.48      4.32 o 
   0  14   8       76.35       72.08      5.56 o 
   1  14   8       29.46       28.84      4.21 o 
   2  14   8      127.56      134.88      7.06 o 
   3  14   8       32.64       30.04      4.41 o 
   4  14   8      148.29      161.03      7.83 o 
   5  14   8       36.07       42.26      5.10 o 
   6  14   8        4.42        2.55      6.09 o 
  -4  15   8      128.24      123.86      9.83 o 
  -3  15   8       22.54       11.67      5.62 o 
  -2  15   8        8.28       17.65      4.16 o 
  -1  15   8      154.62      164.12      7.79 o 
   0  15   8       10.78        7.90      3.76 o 
   1  15   8      154.60      170.80     11.31 o 
   2  15   8        8.23        6.00      5.19 o 
   3  15   8       22.52       15.69      5.78 o 
   4  15   8      128.02      139.78     10.48 o 
   1   0   9       77.17       99.07      1.53 o 
   2   0   9     1943.20     2087.78     22.37 o 
   3   0   9     1381.59     1477.57     16.40 o 
   4   0   9        2.05        1.50      0.82 o 
   5   0   9      550.84      561.88      6.06 o 
   6   0   9       58.26       78.92      2.19 o 
   7   0   9        6.71        9.67      1.61 o 
   8   0   9        0.14        0.19      1.99 o 
   9   0   9       26.77       28.68      2.94 o 
  10   0   9      173.38      178.83      6.27 o 
  11   0   9        0.74       -1.22      2.95 o 
  12   0   9      194.81      216.25      8.13 o 
  13   0   9       44.58       61.45      7.66 o 
 -13   1   9      116.79      124.92     22.89 o 
 -12   1   9      120.09      110.95     28.36 o 
 -11   1   9      233.49      242.73      8.08 o 
 -10   1   9      136.99      126.52      5.28 o 
  -9   1   9      108.18      105.15      4.32 o 
  -8   1   9       20.60       25.84      2.35 o 
  -7   1   9      563.79      542.49      6.80 o 
  -6   1   9      408.32      386.75      6.23 o 
  -5   1   9      219.49      246.63      4.04 o 
  -4   1   9      580.03      629.41      6.97 o 
  -3   1   9     1957.65     2151.56     20.50 o 
  -2   1   9     1528.32     1687.76     15.18 o 
  -1   1   9      315.19      331.04      4.68 o 
   0   1   9      739.41      794.86     11.65 o 
   1   1   9      315.55      330.61      5.32 o 
   2   1   9     1527.43     1703.34     18.87 o 
   3   1   9     1957.02     2159.67     20.45 o 
   4   1   9      579.34      625.09      6.90 o 
   5   1   9      219.41      246.87      3.05 o 
   6   1   9      408.48      395.86      4.92 o 
   7   1   9      563.93      550.39      7.56 o 
   8   1   9       20.61       23.48      2.64 o 
   9   1   9      108.06      103.94      4.59 o 
  10   1   9      137.10      119.23      6.02 o 
  11   1   9      233.48      245.10      8.48 o 
  12   1   9      120.11      115.17      6.60 o 
  13   1   9      116.81      161.41     10.82 o 
 -13   2   9       57.43       77.70     14.92 o 
 -12   2   9       42.58       45.69      6.63 o 
 -11   2   9       41.08       36.82      8.75 o 
 -10   2   9      169.27      152.66      9.39 o 
  -9   2   9      156.57      159.78      5.07 o 
  -8   2   9      296.16      292.65      7.25 o 
  -7   2   9      101.02       75.81      3.60 o 
  -6   2   9      167.52      142.62      3.65 o 
  -5   2   9      227.32      232.52      4.28 o 
  -4   2   9      719.92      767.12     10.14 o 
  -3   2   9     2249.38     2524.25     25.12 o 
  -2   2   9     2918.91     3130.24     32.98 o 
  -1   2   9     3997.97     4149.38     43.16 o 
   0   2   9      141.72      163.44      2.63 o 
   1   2   9     3998.77     4164.68     43.18 o 
   2   2   9     2918.39     3147.44     33.00 o 
   3   2   9     2248.30     2512.50     25.16 o 
   4   2   9      720.68      766.52      8.71 o 
   5   2   9      227.60      230.02      4.17 o 
   6   2   9      167.38      147.28      2.90 o 
   7   2   9      100.97       83.33      3.12 o 
   8   2   9      296.29      291.10      6.89 o 
   9   2   9      156.55      160.22      5.51 o 
  10   2   9      169.31      143.99      6.09 o 
  11   2   9       41.17       38.68      5.51 o 
  12   2   9       42.51       53.67      6.72 o 
  13   2   9       57.29       62.82      8.88 o 
 -13   3   9      107.85      122.80      9.67 o 
 -12   3   9       43.79       36.08      8.83 o 
 -11   3   9      127.11      120.15      8.84 o 
 -10   3   9        4.75        0.23      5.36 o 
  -9   3   9       23.84       28.15      4.10 o 
  -8   3   9      113.36      103.32      5.19 o 
  -7   3   9      659.07      625.36     11.40 o 
  -6   3   9      782.34      696.17     11.10 o 
  -5   3   9      976.69      895.67     13.06 o 
  -4   3   9     2865.91     2856.71     33.26 o 
  -3   3   9     1813.93     1822.77     18.99 o 
  -2   3   9      292.73      324.15      4.31 o 
  -1   3   9       15.09       14.31      0.99 o 
   0   3   9     1284.75     1324.79     15.76 o 
   1   3   9       15.10       14.79      1.17 o 
   2   3   9      292.93      314.17      4.32 o 
   3   3   9     1814.58     1843.54     18.71 o 
   4   3   9     2865.34     2883.95     30.91 o 
   5   3   9      975.97      910.92     11.21 o 
   6   3   9      781.71      713.21      9.04 o 
   7   3   9      658.84      639.57      9.11 o 
   8   3   9      113.16      105.96      6.02 o 
   9   3   9       23.91       27.20      4.83 o 
  10   3   9        4.79        4.37      2.74 o 
  11   3   9      127.13      122.39      6.73 o 
  12   3   9       43.71       41.48      5.03 o 
  13   3   9      107.71      129.83      7.65 o 
 -13   4   9       19.03        6.90      5.69 o 
 -12   4   9      121.51      132.74      9.67 o 
 -11   4   9       11.04        8.78      6.41 o 
 -10   4   9        4.00        6.29      3.58 o 
  -9   4   9       18.04       16.14      3.67 o 
  -8   4   9      316.20      313.65      9.56 o 
  -7   4   9       16.09       14.76      2.45 o 
  -6   4   9      512.73      495.87      9.17 o 
  -5   4   9      121.16      143.95      4.22 o 
  -4   4   9      617.50      625.84      8.31 o 
  -3   4   9      334.93      354.78      4.83 o 
  -2   4   9        6.70        4.16      1.09 o 
  -1   4   9      439.63      468.15      6.14 o 
   0   4   9      116.37      114.43      3.21 o 
   1   4   9      439.32      469.13      6.78 o 
   2   4   9        6.74        3.62      1.04 o 
   3   4   9      335.10      350.11      6.80 o 
   4   4   9      616.92      621.22      7.76 o 
   5   4   9      120.92      138.91      3.40 o 
   6   4   9      512.42      511.41      7.57 o 
   7   4   9       16.15       12.91      2.09 o 
   8   4   9      316.30      316.69      8.91 o 
   9   4   9       17.97       14.17      2.79 o 
  10   4   9        3.98        3.81      2.84 o 
  11   4   9       10.97       11.69      3.95 o 
  12   4   9      121.36      121.74      7.21 o 
  13   4   9       18.97       14.00      4.69 o 
 -12   5   9       47.77       58.30      7.34 o 
 -11   5   9       52.40       51.33     13.12 o 
 -10   5   9       57.32       54.19      5.34 o 
  -9   5   9      117.33      103.91      8.99 o 
  -8   5   9      347.97      349.68     10.27 o 
  -7   5   9      801.47      807.14     22.95 o 
  -6   5   9      185.36      197.10      5.04 o 
  -5   5   9      141.34      120.72      5.04 o 
  -4   5   9      115.19      113.89      3.04 o 
  -3   5   9      362.48      359.46      5.11 o 
  -2   5   9      395.68      438.65      6.27 o 
  -1   5   9     1102.44     1155.40     15.89 o 
   0   5   9       32.17       39.05      1.88 o 
   1   5   9     1103.05     1155.10     13.53 o 
   2   5   9      395.32      447.45      6.35 o 
   3   5   9      362.12      362.66      5.07 o 
   4   5   9      115.28      115.84      3.09 o 
   5   5   9      141.13      116.92      3.30 o 
   6   5   9      185.50      185.41      7.10 o 
   7   5   9      801.54      810.99     13.65 o 
   8   5   9      347.53      338.64      8.63 o 
   9   5   9      117.31      115.59      5.58 o 
  10   5   9       57.50       50.65      4.40 o 
  11   5   9       52.35       59.31      5.39 o 
  12   5   9       47.71       59.14      5.68 o 
 -12   6   9       57.23       55.73      8.59 o 
 -11   6   9       68.99       79.90     11.02 o 
 -10   6   9        8.62        7.60      3.80 o 
  -9   6   9      191.44      192.25     14.16 o 
  -8   6   9       50.76       58.88      4.93 o 
  -7   6   9       95.92      100.73      4.94 o 
  -6   6   9      116.10      114.25      4.50 o 
  -5   6   9      378.34      386.12      6.81 o 
  -4   6   9      362.66      333.62      5.65 o 
  -3   6   9       14.96        9.81      1.35 o 
  -2   6   9      529.12      572.53      7.89 o 
  -1   6   9      200.91      232.14      4.56 o 
   0   6   9      675.79      661.45      9.38 o 
   1   6   9      200.99      234.45      4.41 o 
   2   6   9      528.15      576.59      7.94 o 
   3   6   9       14.90        7.70      1.25 o 
   4   6   9      362.26      332.02      5.20 o 
   5   6   9      378.63      392.65      6.07 o 
   6   6   9      115.98      115.67      4.11 o 
   7   6   9       95.70       97.72      5.68 o 
   8   6   9       50.75       54.47      4.08 o 
   9   6   9      191.61      194.33      6.88 o 
  10   6   9        8.57        8.66      3.54 o 
  11   6   9       69.11       74.01      5.82 o 
  12   6   9       57.32       53.32      5.74 o 
 -12   7   9        9.37       11.78      8.36 o 
 -11   7   9      132.18      133.63     15.16 o 
 -10   7   9        3.09        9.05      3.98 o 
  -9   7   9      123.34      110.01      6.69 o 
  -8   7   9        6.97        8.57      3.52 o 
  -7   7   9      291.49      293.06      8.12 o 
  -6   7   9      185.14      167.17      6.52 o 
  -5   7   9      436.98      404.54      8.14 o 
  -4   7   9      366.37      334.36      6.35 o 
  -3   7   9      370.88      402.71      5.88 o 
  -2   7   9      151.22      146.94      3.64 o 
  -1   7   9      304.39      297.38      6.40 o 
   0   7   9      794.29      887.35     11.26 o 
   1   7   9      305.14      294.18      5.47 o 
   2   7   9      150.97      142.82      3.14 o 
   3   7   9      370.81      393.06      5.84 o 
   4   7   9      365.92      330.74      5.64 o 
   5   7   9      436.99      399.84      7.00 o 
   6   7   9      185.41      172.91      6.93 o 
   7   7   9      291.72      299.68     11.98 o 
   8   7   9        6.94        4.20      2.84 o 
   9   7   9      123.21      116.36      5.89 o 
  10   7   9        3.09        6.18      3.47 o 
  11   7   9      132.25      136.12      7.66 o 
  12   7   9        9.37       12.05      4.50 o 
 -11   8   9       19.23       10.41      5.38 o 
 -10   8   9       32.64       33.61      5.03 o 
  -9   8   9      192.68      186.44      9.07 o 
  -8   8   9       55.37       55.66      6.77 o 
  -7   8   9       85.50       80.93      5.45 o 
  -6   8   9      128.90      132.52      5.55 o 
  -5   8   9      479.23      489.30     10.43 o 
  -4   8   9      308.43      270.89      6.14 o 
  -3   8   9       70.55       59.20      2.67 o 
  -2   8   9       56.77       46.72      2.42 o 
  -1   8   9      521.49      456.48      7.67 o 
   0   8   9        2.71        7.86      2.44 o 
   1   8   9      521.12      462.54      6.55 o 
   2   8   9       56.91       47.39      2.14 o 
   3   8   9       70.51       56.72      3.52 o 
   4   8   9      308.65      269.82      7.06 o 
   5   8   9      479.51      506.45      9.40 o 
   6   8   9      128.81      133.21      4.92 o 
   7   8   9       85.62       73.33      6.24 o 
   8   8   9       55.50       55.52      4.76 o 
   9   8   9      192.35      206.75      7.39 o 
  10   8   9       32.63       29.90      6.31 o 
  11   8   9       19.27       30.84      6.27 o 
 -11   9   9        7.46        7.00      5.45 o 
 -10   9   9       39.74       34.18      5.42 o 
  -9   9   9       11.37        5.87      4.11 o 
  -8   9   9       70.63       73.04      5.68 o 
  -7   9   9      275.23      256.14     12.66 o 
  -6   9   9      100.63      106.64      5.18 o 
  -5   9   9      195.85      190.91      6.19 o 
  -4   9   9       61.57       54.11      3.18 o 
  -3   9   9       12.32        8.88      2.11 o 
  -2   9   9      332.74      296.09      6.78 o 
  -1   9   9       52.34       48.11      3.02 o 
   0   9   9       93.79       79.17      3.86 o 
   1   9   9       52.47       49.68      3.03 o 
   2   9   9      332.55      299.49      7.07 o 
   3   9   9       12.31       10.95      2.55 o 
   4   9   9       61.51       52.98      4.17 o 
   5   9   9      195.74      193.60      8.93 o 
   6   9   9      100.83       98.40      9.40 o 
   7   9   9      275.30      261.31      9.17 o 
   8   9   9       70.42       79.55      5.91 o 
   9   9   9       11.40        6.17      3.95 o 
  10   9   9       39.62       43.71      5.31 o 
  11   9   9        7.46        1.20      4.16 o 
 -10  10   9       38.95       33.65      5.39 o 
  -9  10   9        9.89       10.85      4.25 o 
  -8  10   9        1.34       -0.02      3.56 o 
  -7  10   9       65.63       60.14      7.18 o 
  -6  10   9        6.54       -0.39      4.14 o 
  -5  10   9       61.38       59.35      4.25 o 
  -4  10   9       79.66       71.22      4.37 o 
  -3  10   9       50.02       45.65      3.55 o 
  -2  10   9        6.01        5.05      2.75 o 
  -1  10   9        4.34        2.02      2.23 o 
   0  10   9       74.45       77.33      4.09 o 
   1  10   9        4.39        0.46      2.21 o 
   2  10   9        6.05        5.33      2.42 o 
   3  10   9       49.94       42.65      3.58 o 
   4  10   9       79.67       65.73      4.29 o 
   5  10   9       61.39       54.32      5.59 o 
   6  10   9        6.55        5.45      5.09 o 
   7  10   9       65.85       60.65      5.32 o 
   8  10   9        1.35        2.98      3.66 o 
   9  10   9        9.89        9.01      4.36 o 
  10  10   9       38.95       29.51      5.83 o 
  -9  11   9      125.27      117.41     11.64 o 
  -8  11   9       42.97       35.42      6.34 o 
  -7  11   9       25.52       34.11      5.56 o 
  -6  11   9       70.97       68.14      5.56 o 
  -5  11   9      193.88      191.74      7.89 o 
  -4  11   9      122.32      103.28      5.38 o 
  -3  11   9      199.32      198.97      6.58 o 
  -2  11   9      301.52      294.07      8.00 o 
  -1  11   9      123.17      127.44      7.42 o 
   0  11   9      267.62      253.84      7.19 o 
   1  11   9      123.63      132.12      5.27 o 
   2  11   9      301.41      306.95      8.10 o 
   3  11   9      198.98      185.24      6.59 o 
   4  11   9      122.35      118.00      6.41 o 
   5  11   9      193.87      191.60     10.85 o 
   6  11   9       71.07       74.75      5.65 o 
   7  11   9       25.45       23.65      4.43 o 
   8  11   9       42.89       39.46      5.13 o 
   9  11   9      125.05      141.61     12.98 o 
  -8  12   9      124.56      127.99      9.49 o 
  -7  12   9       87.85       99.59      6.85 o 
  -6  12   9        8.50        5.40      3.76 o 
  -5  12   9       66.50       67.63      5.53 o 
  -4  12   9       48.67       49.15      8.15 o 
  -3  12   9       59.21       61.83      5.09 o 
  -2  12   9       43.12       43.88      4.89 o 
  -1  12   9      101.12       97.88      5.15 o 
   0  12   9      486.44      487.47     19.44 o 
   1  12   9      101.11       94.64      5.02 o 
   2  12   9       43.16       42.39      3.90 o 
   3  12   9       59.25       67.65      7.99 o 
   4  12   9       48.77       47.90     10.22 o 
   5  12   9       66.58       77.69      5.74 o 
   6  12   9        8.48        6.13      3.81 o 
   7  12   9       87.82       91.57      7.40 o 
   8  12   9      124.68      134.00     10.78 o 
  -7  13   9      210.64      220.10      9.50 o 
  -6  13   9       65.44       65.39      6.00 o 
  -5  13   9      250.76      246.80      9.32 o 
  -4  13   9       71.69       89.87      6.25 o 
  -3  13   9      209.79      196.06      8.21 o 
  -2  13   9      244.64      236.55      8.74 o 
  -1  13   9        0.32       -3.04      3.04 o 
   0  13   9        0.31        1.14      3.27 o 
   1  13   9        0.32        2.41      3.29 o 
   2  13   9      244.88      242.59      8.75 o 
   3  13   9      209.56      215.29      9.31 o 
   4  13   9       71.66       86.40      6.89 o 
   5  13   9      250.55      252.80      9.32 o 
   6  13   9       65.51       64.98      5.86 o 
   7  13   9      210.96      227.30     11.92 o 
  -6  14   9       34.06       31.42      6.33 o 
  -5  14   9       31.67       36.26      5.05 o 
  -4  14   9       36.09       41.10      7.48 o 
  -3  14   9       96.97      104.06      9.17 o 
  -2  14   9       76.55       77.15      5.80 o 
  -1  14   9       28.49       35.38      4.60 o 
   0  14   9       60.85       64.68      5.49 o 
   1  14   9       28.59       24.87      4.34 o 
   2  14   9       76.46       76.68      5.86 o 
   3  14   9       97.12      105.72      6.64 o 
   4  14   9       36.09       40.69      4.96 o 
   5  14   9       31.64       48.99      6.50 o 
   6  14   9       34.13       40.33     10.21 o 
  -4  15   9       68.76       63.73      6.98 o 
  -3  15   9      133.77      160.54     14.23 o 
  -2  15   9      104.32      115.41      7.19 o 
  -1  15   9       31.49       46.29      6.27 o 
   0  15   9      122.71      114.84     11.56 o 
   1  15   9       31.50       36.48      4.82 o 
   2  15   9      104.53      111.72      6.85 o 
   3  15   9      133.64      133.62      7.56 o 
   4  15   9       68.94       70.78     11.25 o 
   0   0  10     2203.64     2321.88     30.55 o 
   1   0  10      238.16      259.88      3.05 o 
   2   0  10      716.20      745.74      8.70 o 
   3   0  10       33.82       36.62      1.58 o 
   4   0  10      399.56      436.89      6.10 o 
   5   0  10       14.07       22.11      1.61 o 
   6   0  10     1310.42     1229.88     12.10 o 
   7   0  10      203.15      210.99      4.51 o 
   8   0  10       41.97       47.24      2.98 o 
   9   0  10        0.57       -1.05      2.18 o 
  10   0  10       92.82       88.48      4.69 o 
  11   0  10       36.27       43.71      4.24 o 
  12   0  10       64.04       79.92     11.17 o 
  13   0  10       80.59       76.64     10.00 o 
 -13   1  10        9.95        5.21     11.48 o 
 -12   1  10       40.02       49.18      6.79 o 
 -11   1  10       15.63        7.58      8.20 o 
 -10   1  10       90.91       97.97      6.39 o 
  -9   1  10       66.94       63.17      4.45 o 
  -8   1  10      347.29      334.06      8.53 o 
  -7   1  10      257.26      252.42      5.83 o 
  -6   1  10       87.77       88.94      2.99 o 
  -5   1  10      218.16      219.29      3.78 o 
  -4   1  10     1187.15     1230.24     15.75 o 
  -3   1  10      338.08      415.68      4.97 o 
  -2   1  10     1314.98     1401.53     15.27 o 
  -1   1  10      411.15      427.81      7.38 o 
   0   1  10       27.12       13.81      1.21 o 
   1   1  10      411.30      439.49      7.04 o 
   2   1  10     1316.06     1433.10     20.05 o 
   3   1  10      338.06      415.29      5.99 o 
   4   1  10     1186.75     1247.42     12.41 o 
   5   1  10      218.18      216.77      3.28 o 
   6   1  10       87.79       83.90      2.12 o 
   7   1  10      257.27      243.73      5.10 o 
   8   1  10      346.88      308.78      7.94 o 
   9   1  10       66.89       59.87      3.74 o 
  10   1  10       91.04      100.63      6.55 o 
  11   1  10       15.58       21.21      3.72 o 
  12   1  10       40.04       47.04      6.89 o 
  13   1  10        9.96       15.97      5.74 o 
 -13   2  10       76.34       73.19      8.16 o 
 -12   2  10       90.63      113.55      9.06 o 
 -11   2  10        5.77        4.53      4.69 o 
 -10   2  10      128.36      120.46      7.03 o 
  -9   2  10      231.73      210.23      7.25 o 
  -8   2  10      135.65      117.21      5.54 o 
  -7   2  10     1036.64     1014.29     15.15 o 
  -6   2  10     1187.49     1117.37     15.86 o 
  -5   2  10      549.69      509.19      8.58 o 
  -4   2  10      748.09      717.09      8.73 o 
  -3   2  10      599.13      648.32      7.37 o 
  -2   2  10       45.18       46.40      1.55 o 
  -1   2  10      327.42      323.00      4.49 o 
   0   2  10     1204.35     1210.38     13.13 o 
   1   2  10      328.11      313.83      4.48 o 
   2   2  10       45.08       45.82      1.55 o 
   3   2  10      598.61      653.20      7.74 o 
   4   2  10      748.38      708.54      8.63 o 
   5   2  10      549.98      506.46      6.50 o 
   6   2  10     1187.53     1104.12     12.83 o 
   7   2  10     1037.38     1018.34     12.41 o 
   8   2  10      135.66      118.60      4.56 o 
   9   2  10      231.34      218.13      6.16 o 
  10   2  10      128.46      135.37      6.00 o 
  11   2  10        5.79        3.96      3.36 o 
  12   2  10       90.73      111.66      6.67 o 
  13   2  10       76.43       63.30      7.87 o 
 -13   3  10      169.17      209.38     13.59 o 
 -12   3  10      136.09      154.35     10.21 o 
 -11   3  10      149.13      165.58     10.16 o 
 -10   3  10      236.37      241.37     14.04 o 
  -9   3  10      107.65      105.70      6.36 o 
  -8   3  10      358.71      353.65      9.11 o 
  -7   3  10      345.27      333.14      8.29 o 
  -6   3  10     3965.34     3891.59     45.23 o 
  -5   3  10      327.88      369.25      6.22 o 
  -4   3  10      841.73      911.47     10.95 o 
  -3   3  10      547.74      601.41      7.53 o 
  -2   3  10      690.38      703.97      8.71 o 
  -1   3  10      394.00      434.37      5.26 o 
   0   3  10      501.02      588.41      7.84 o 
   1   3  10      394.22      433.25      5.71 o 
   2   3  10      689.51      691.87      8.00 o 
   3   3  10      547.45      598.73      7.64 o 
   4   3  10      841.26      896.60     10.88 o 
   5   3  10      327.51      360.50      6.06 o 
   6   3  10     3965.39     3892.57     44.56 o 
   7   3  10      345.11      327.41      6.60 o 
   8   3  10      359.08      360.30      8.83 o 
   9   3  10      107.70      111.40      5.29 o 
  10   3  10      236.18      243.76      7.06 o 
  11   3  10      148.99      155.92      9.43 o 
  12   3  10      136.10      136.38      7.41 o 
  13   3  10      169.27      166.85     12.34 o 
 -13   4  10       51.46       56.41     14.37 o 
 -12   4  10        2.12        1.76      4.85 o 
 -11   4  10      196.21      207.24     19.14 o 
 -10   4  10      164.78      163.80      7.98 o 
  -9   4  10      125.24      110.04      6.41 o 
  -8   4  10        0.33        1.48      3.05 o 
  -7   4  10      289.96      282.61      6.92 o 
  -6   4  10      941.63      938.48     12.94 o 
  -5   4  10      453.47      437.69      7.15 o 
  -4   4  10      150.07      159.40      3.33 o 
  -3   4  10      289.98      286.79      4.58 o 
  -2   4  10      536.55      505.41     10.05 o 
  -1   4  10        1.59        5.65      0.88 o 
   0   4  10      237.91      281.53      5.28 o 
   1   4  10        1.57        2.88      0.75 o 
   2   4  10      536.29      516.63      6.88 o 
   3   4  10      290.44      292.70      4.81 o 
   4   4  10      149.79      149.45      3.28 o 
   5   4  10      453.11      441.12      6.61 o 
   6   4  10      941.01      919.11     12.70 o 
   7   4  10      290.45      277.20      6.17 o 
   8   4  10        0.33        0.19      2.10 o 
   9   4  10      125.51      117.38      5.01 o 
  10   4  10      164.68      159.83      6.12 o 
  11   4  10      196.13      189.04     17.34 o 
  12   4  10        2.14        1.38      3.71 o 
  13   4  10       51.49       62.13      6.13 o 
 -12   5  10       33.28       29.02      8.75 o 
 -11   5  10      102.68       95.82      8.52 o 
 -10   5  10      188.40      209.16     11.21 o 
  -9   5  10      169.12      155.97      8.07 o 
  -8   5  10      118.14      112.42      8.93 o 
  -7   5  10      426.82      422.76      9.71 o 
  -6   5  10       15.84       19.44      2.52 o 
  -5   5  10      122.59      125.09      3.72 o 
  -4   5  10       40.46       47.20      2.31 o 
  -3   5  10      601.73      587.21      7.69 o 
  -2   5  10      215.17      230.76      4.46 o 
  -1   5  10      876.12      972.32     12.58 o 
   0   5  10       45.11       59.84      2.02 o 
   1   5  10      876.00      967.80     12.61 o 
   2   5  10      215.64      227.05      4.38 o 
   3   5  10      601.58      595.99      8.11 o 
   4   5  10       40.44       46.34      1.97 o 
   5   5  10      122.84      128.78      3.41 o 
   6   5  10       15.81       19.65      2.18 o 
   7   5  10      427.07      416.19      8.05 o 
   8   5  10      118.07      102.21      5.58 o 
   9   5  10      169.13      148.41      6.20 o 
  10   5  10      188.43      193.24      8.48 o 
  11   5  10      102.73       86.62      9.64 o 
  12   5  10       33.31       33.67      6.09 o 
 -12   6  10       62.63       70.09     10.47 o 
 -11   6  10       13.08        6.58      4.46 o 
 -10   6  10       73.75       70.70      6.13 o 
  -9   6  10       15.67        6.74      3.75 o 
  -8   6  10      607.70      604.59     24.95 o 
  -7   6  10      245.78      234.22      7.03 o 
  -6   6  10      769.05      807.54     14.37 o 
  -5   6  10       13.37       11.57      2.21 o 
  -4   6  10      167.15      165.73      4.21 o 
  -3   6  10      154.30      156.44      3.21 o 
  -2   6  10      653.07      672.32      9.67 o 
  -1   6  10      282.37      292.64      7.28 o 
   0   6  10     1272.10     1383.25     17.38 o 
   1   6  10      282.18      301.65      6.34 o 
   2   6  10      652.85      667.45      9.06 o 
   3   6  10      154.44      156.67      3.15 o 
   4   6  10      167.50      169.04      5.74 o 
   5   6  10       13.38       10.44      1.87 o 
   6   6  10      769.64      780.04     12.17 o 
   7   6  10      245.48      242.40      6.31 o 
   8   6  10      607.57      598.39     12.50 o 
   9   6  10       15.61       11.37      4.06 o 
  10   6  10       73.56       82.15      5.28 o 
  11   6  10       13.03       13.80      7.39 o 
  12   6  10       62.84       61.52      8.13 o 
 -12   7  10       90.46       88.37     19.92 o 
 -11   7  10       36.94       46.40      6.68 o 
 -10   7  10      140.75      155.79     14.73 o 
  -9   7  10      378.40      394.33     17.46 o 
  -8   7  10      320.44      327.17     10.18 o 
  -7   7  10      196.05      196.53      6.60 o 
  -6   7  10       45.43       42.96      3.86 o 
  -5   7  10      167.77      183.95      5.28 o 
  -4   7  10      119.90      135.69      3.71 o 
  -3   7  10       92.48       90.74      3.01 o 
  -2   7  10      247.82      259.21      4.86 o 
  -1   7  10      236.13      228.46      4.81 o 
   0   7  10        8.72       10.66      1.68 o 
   1   7  10      236.07      226.98      4.39 o 
   2   7  10      247.80      264.37      4.93 o 
   3   7  10       92.77       90.91      2.69 o 
   4   7  10      119.78      124.25      3.63 o 
   5   7  10      168.06      179.45      4.75 o 
   6   7  10       45.39       45.48      3.19 o 
   7   7  10      196.16      202.83      6.41 o 
   8   7  10      320.07      317.85     10.16 o 
   9   7  10      378.19      387.83     12.86 o 
  10   7  10      140.77      151.69      6.90 o 
  11   7  10       36.85       44.83      8.40 o 
  12   7  10       90.42       90.01      8.25 o 
 -11   8  10       57.54       59.83      7.40 o 
 -10   8  10       13.33       12.74      4.40 o 
  -9   8  10       16.38       14.94      4.24 o 
  -8   8  10      319.80      336.60     10.43 o 
  -7   8  10       71.06       75.09      5.28 o 
  -6   8  10      158.16      153.49      7.85 o 
  -5   8  10      605.19      562.14     10.07 o 
  -4   8  10      203.49      202.45      5.24 o 
  -3   8  10      121.69      115.20      3.48 o 
  -2   8  10      114.82      113.41      3.80 o 
  -1   8  10      226.13      237.49      5.27 o 
   0   8  10        0.11       -0.11      1.50 o 
   1   8  10      226.22      242.72      5.32 o 
   2   8  10      114.53      114.74      3.86 o 
   3   8  10      121.75      107.96      4.86 o 
   4   8  10      204.03      202.84      6.99 o 
   5   8  10      605.06      536.24     13.22 o 
   6   8  10      157.83      151.11      5.86 o 
   7   8  10       70.95       66.63      5.29 o 
   8   8  10      319.86      321.87     11.71 o 
   9   8  10       16.34       22.14      4.35 o 
  10   8  10       13.34       14.06      3.70 o 
  11   8  10       57.55       65.25      6.08 o 
 -11   9  10       25.40       25.46      6.38 o 
 -10   9  10       75.40      106.60      7.34 o 
  -9   9  10       75.00       85.79      6.38 o 
  -8   9  10       23.51       19.95      4.06 o 
  -7   9  10      161.50      160.18      7.15 o 
  -6   9  10      218.19      203.91     12.63 o 
  -5   9  10      549.76      541.00     19.57 o 
  -4   9  10       58.57       57.12      4.89 o 
  -3   9  10       11.06        7.88      2.43 o 
  -2   9  10       81.98       80.11      3.98 o 
  -1   9  10       31.43       36.97      2.98 o 
   0   9  10       37.20       63.13      3.31 o 
   1   9  10       31.53       37.49      3.01 o 
   2   9  10       82.08       78.45      4.04 o 
   3   9  10       11.03        9.83      2.54 o 
   4   9  10       58.53       64.12      4.11 o 
   5   9  10      549.76      539.90     11.67 o 
   6   9  10      217.94      214.52      8.08 o 
   7   9  10      161.42      161.44      7.60 o 
   8   9  10       23.57       13.26      4.94 o 
   9   9  10       75.05       77.32      6.30 o 
  10   9  10       75.43       82.73      7.90 o 
  11   9  10       25.52       19.13      5.89 o 
 -10  10  10      120.31      148.43     10.35 o 
  -9  10  10       28.68       36.18      6.49 o 
  -8  10  10       12.07        8.87      5.55 o 
  -7  10  10       23.28       26.75      9.22 o 
  -6  10  10       72.08       70.59      5.38 o 
  -5  10  10      104.51      104.69      5.29 o 
  -4  10  10      160.75      147.18      5.71 o 
  -3  10  10       71.11       62.78      4.05 o 
  -2  10  10      587.20      547.26     11.25 o 
  -1  10  10       27.01       19.02      2.76 o 
   0  10  10       26.23       37.56      3.18 o 
   1  10  10       27.02       23.32      4.28 o 
   2  10  10      586.94      534.91     11.23 o 
   3  10  10       71.16       67.42      4.15 o 
   4  10  10      161.32      139.68      7.89 o 
   5  10  10      104.48       95.91      7.24 o 
   6  10  10       71.85       59.30      5.12 o 
   7  10  10       23.32       23.92      4.26 o 
   8  10  10       12.09        8.48      4.78 o 
   9  10  10       28.70       42.05      9.80 o 
  10  10  10      120.49      138.98      9.69 o 
  -9  11  10       56.25       83.12      8.39 o 
  -8  11  10      223.77      224.07     11.54 o 
  -7  11  10       78.38       80.51      6.16 o 
  -6  11  10       90.36       87.03      6.12 o 
  -5  11  10       22.91       22.05      4.57 o 
  -4  11  10        7.21        7.23      2.84 o 
  -3  11  10       70.63       72.93      4.46 o 
  -2  11  10      150.36      148.97      5.75 o 
  -1  11  10       33.18       30.13      3.36 o 
   0  11  10        1.98        0.58      2.76 o 
   1  11  10       33.24       31.95      3.81 o 
   2  11  10      150.27      154.78      5.80 o 
   3  11  10       70.95       81.63      4.69 o 
   4  11  10        7.19        8.30      3.01 o 
   5  11  10       23.05       11.57      3.83 o 
   6  11  10       90.30       90.10      6.12 o 
   7  11  10       78.41       79.66      6.18 o 
   8  11  10      223.64      234.02      9.50 o 
   9  11  10       56.23       63.00      6.11 o 
  -8  12  10       46.61       51.96      5.78 o 
  -7  12  10       99.87      109.62      7.22 o 
  -6  12  10       72.89       89.26      6.34 o 
  -5  12  10      188.70      185.67      8.06 o 
  -4  12  10      176.43      183.06      7.81 o 
  -3  12  10      307.33      309.62      8.71 o 
  -2  12  10      132.19      140.53      5.95 o 
  -1  12  10      115.14      108.96      5.38 o 
   0  12  10       17.90       12.48      2.94 o 
   1  12  10      114.96      121.88      5.55 o 
   2  12  10      132.36      138.70      5.91 o 
   3  12  10      307.24      332.23     12.18 o 
   4  12  10      176.67      181.31      8.89 o 
   5  12  10      188.55      201.39      8.31 o 
   6  12  10       73.02       82.38      6.23 o 
   7  12  10       99.81      110.59      7.12 o 
   8  12  10       46.63       41.79      5.57 o 
  -7  13  10      123.15      144.12     10.81 o 
  -6  13  10       51.58       51.19      5.49 o 
  -5  13  10        1.40        5.15      3.76 o 
  -4  13  10      353.38      366.27     11.41 o 
  -3  13  10      191.16      172.61      7.83 o 
  -2  13  10      156.29      156.02      7.51 o 
  -1  13  10      500.63      498.07     20.71 o 
   0  13  10        0.00       -3.08      3.08 o 
   1  13  10      500.89      508.21     13.33 o 
   2  13  10      156.51      165.92      8.29 o 
   3  13  10      191.58      152.11      7.46 o 
   4  13  10      353.55      382.95     11.50 o 
   5  13  10        1.44       -2.44      3.52 o 
   6  13  10       51.58       49.30      5.39 o 
   7  13  10      123.01      147.25      8.25 o 
  -5  14  10       54.07       58.15      5.79 o 
  -4  14  10      112.52       97.07      6.72 o 
  -3  14  10      278.28      288.13     13.03 o 
  -2  14  10       46.48       43.79      5.13 o 
  -1  14  10       27.93       28.14      4.56 o 
   0  14  10      120.78      122.55     10.18 o 
   1  14  10       28.08       33.15      4.66 o 
   2  14  10       46.61       56.55      5.30 o 
   3  14  10      278.47      314.59     11.95 o 
   4  14  10      112.81      105.83      6.83 o 
   5  14  10       54.04       69.61      6.10 o 
  -3  15  10        9.45        5.36     10.47 o 
  -2  15  10       64.69       60.24      5.70 o 
  -1  15  10       63.33       69.59      7.67 o 
   0  15  10       33.34       36.16      5.58 o 
   1  15  10       63.20       53.39      5.42 o 
   2  15  10       64.54       62.60      5.67 o 
   3  15  10        9.37        9.42      4.95 o 
   1   0  11       28.58       27.47      1.20 o 
   2   0  11        2.86        1.10      1.00 o 
   3   0  11       15.07       10.69      1.18 o 
   4   0  11       23.09       38.45      1.81 o 
   5   0  11      282.06      277.96      4.02 o 
   6   0  11      120.96      117.44      2.77 o 
   7   0  11        4.24        0.51      1.92 o 
   8   0  11        2.88       -0.57      1.77 o 
   9   0  11        0.05       -1.11      1.98 o 
  10   0  11       33.81       31.66      4.57 o 
  11   0  11      119.21      150.99     31.56 o 
  12   0  11      352.79      366.40     14.58 o 
  13   0  11      100.54      108.22      9.39 o 
 -13   1  11       24.61       27.20     17.26 o 
 -12   1  11       31.96       26.64      6.13 o 
 -11   1  11       80.12      100.04     20.23 o 
 -10   1  11       30.50       39.03      4.81 o 
  -9   1  11        3.61        1.94      2.86 o 
  -8   1  11        1.79       -0.72      2.69 o 
  -7   1  11       86.96       75.94      3.60 o 
  -6   1  11       15.29       21.50      1.78 o 
  -5   1  11      100.88       99.31      3.18 o 
  -4   1  11      171.96      157.24      2.84 o 
  -3   1  11       20.65       26.52      1.83 o 
  -2   1  11      277.15      314.08      4.65 o 
  -1   1  11     1050.44     1119.33     14.70 o 
   0   1  11       38.24       47.81      1.82 o 
   1   1  11     1050.85     1130.16     14.74 o 
   2   1  11      277.74      312.58      4.94 o 
   3   1  11       20.70       30.18      1.72 o 
   4   1  11      172.14      153.98      4.77 o 
   5   1  11      101.02      100.34      2.37 o 
   6   1  11       15.22       22.36      1.46 o 
   7   1  11       87.09       77.10      2.55 o 
   8   1  11        1.79        0.94      2.04 o 
   9   1  11        3.60        3.52      2.33 o 
  10   1  11       30.51       34.94      3.82 o 
  11   1  11       80.00       94.80      9.60 o 
  12   1  11       32.10       28.68     10.08 o 
  13   1  11       24.55       27.13      6.24 o 
 -13   2  11       57.76       50.36      7.34 o 
 -12   2  11      117.58      122.43      9.27 o 
 -11   2  11       57.57       80.03     10.78 o 
 -10   2  11       10.40        7.37      4.93 o 
  -9   2  11       24.92       31.21      5.23 o 
  -8   2  11      356.16      344.70      8.87 o 
  -7   2  11      440.15      416.49     10.55 o 
  -6   2  11      300.75      311.02      6.37 o 
  -5   2  11       16.23       15.55      1.57 o 
  -4   2  11      193.08      193.90      3.30 o 
  -3   2  11      351.37      371.59      4.49 o 
  -2   2  11      782.02      825.71      9.55 o 
  -1   2  11     1690.12     1694.98     19.26 o 
   0   2  11      716.50      741.79     11.27 o 
   1   2  11     1690.83     1677.08     21.55 o 
   2   2  11      781.28      834.59      9.54 o 
   3   2  11      351.81      369.15      4.65 o 
   4   2  11      192.59      190.31      3.35 o 
   5   2  11       16.16       15.39      1.72 o 
   6   2  11      300.84      317.20      5.15 o 
   7   2  11      439.94      402.87      7.01 o 
   8   2  11      356.26      327.10      7.39 o 
   9   2  11       24.85       31.01      3.13 o 
  10   2  11       10.39       13.98      3.21 o 
  11   2  11       57.74       66.17      5.17 o 
  12   2  11      117.41      117.27      9.28 o 
  13   2  11       57.66       57.73      7.66 o 
 -13   3  11      150.25      138.67     10.49 o 
 -12   3  11        1.85        1.45      5.14 o 
 -11   3  11       49.17       51.32      7.73 o 
 -10   3  11       39.48       36.78      4.72 o 
  -9   3  11       67.65       76.01      5.56 o 
  -8   3  11      490.41      486.39     12.29 o 
  -7   3  11      303.84      314.52      7.28 o 
  -6   3  11      615.61      594.51      9.20 o 
  -5   3  11      117.49      137.32      3.36 o 
  -4   3  11       76.98       78.49      2.44 o 
  -3   3  11      426.99      485.64      6.00 o 
  -2   3  11      516.86      545.16      7.45 o 
  -1   3  11     1040.56     1127.18     12.63 o 
   0   3  11     1935.88     2052.63     25.44 o 
   1   3  11     1039.90     1133.27     13.59 o 
   2   3  11      517.09      555.48      6.94 o 
   3   3  11      426.59      499.02      6.58 o 
   4   3  11       77.12       78.02      2.21 o 
   5   3  11      117.76      131.32      4.00 o 
   6   3  11      615.61      600.60      8.99 o 
   7   3  11      303.61      307.15      6.92 o 
   8   3  11      490.69      467.41      9.35 o 
   9   3  11       67.70       66.16      4.36 o 
  10   3  11       39.60       34.99      3.60 o 
  11   3  11       49.11       58.83      5.80 o 
  12   3  11        1.84        1.04      3.64 o 
  13   3  11      150.19      145.62     10.77 o 
 -12   4  11        9.01       -0.06      6.48 o 
 -11   4  11       25.17       30.21      5.08 o 
 -10   4  11       53.85       53.35      6.91 o 
  -9   4  11        1.42        5.85      3.33 o 
  -8   4  11       11.23       11.62      3.37 o 
  -7   4  11      617.92      626.84     12.34 o 
  -6   4  11       17.13       15.27      2.43 o 
  -5   4  11     1076.93     1037.30     16.81 o 
  -4   4  11       37.32       44.98      2.47 o 
  -3   4  11      615.52      608.29     10.55 o 
  -2   4  11      201.35      219.89      4.42 o 
  -1   4  11       98.90      114.75      2.85 o 
   0   4  11      531.11      533.38      9.09 o 
   1   4  11       98.73      112.59      2.56 o 
   2   4  11      201.16      210.19      3.94 o 
   3   4  11      615.41      618.72      8.71 o 
   4   4  11       37.15       40.09      3.24 o 
   5   4  11     1077.86     1033.72     12.70 o 
   6   4  11       17.04       18.12      2.07 o 
   7   4  11      617.73      608.80     13.32 o 
   8   4  11       11.16        8.62      2.40 o 
   9   4  11        1.41        3.16      2.59 o 
  10   4  11       53.92       54.25      4.38 o 
  11   4  11       25.21       21.59      4.30 o 
  12   4  11        8.97        7.08      3.97 o 
 -12   5  11       28.53       39.30      6.68 o 
 -11   5  11       64.95       77.78      6.49 o 
 -10   5  11       14.20       11.36      4.08 o 
  -9   5  11      404.26      392.84     17.02 o 
  -8   5  11      103.95      102.18      6.12 o 
  -7   5  11       39.65       34.16      3.18 o 
  -6   5  11      679.32      690.14     17.45 o 
  -5   5  11      765.96      750.73     10.03 o 
  -4   5  11      934.26      908.84     11.39 o 
  -3   5  11      957.42      933.61     12.09 o 
  -2   5  11        2.68        1.16      1.35 o 
  -1   5  11       14.63       17.15      1.54 o 
   0   5  11       33.42       21.52      1.66 o 
   1   5  11       14.63       19.34      1.66 o 
   2   5  11        2.70        1.33      1.48 o 
   3   5  11      957.67      946.07     12.50 o 
   4   5  11      935.05      930.63     10.75 o 
   5   5  11      765.70      764.05      9.50 o 
   6   5  11      680.23      702.75     10.20 o 
   7   5  11       39.64       35.41      2.73 o 
   8   5  11      104.10      106.85      4.73 o 
   9   5  11      404.33      402.97      9.90 o 
  10   5  11       14.21        9.27      3.39 o 
  11   5  11       64.97       71.45      5.80 o 
  12   5  11       28.59       22.70      4.63 o 
 -12   6  11       12.79       18.97      5.94 o 
 -11   6  11       49.35       48.91      5.84 o 
 -10   6  11      314.59      306.09     17.93 o 
  -9   6  11        1.05        2.29      3.69 o 
  -8   6  11       16.31       17.36      3.73 o 
  -7   6  11       12.78       10.86      2.86 o 
  -6   6  11      424.13      433.26      9.37 o 
  -5   6  11      792.40      783.45     11.80 o 
  -4   6  11      577.29      572.42      8.01 o 
  -3   6  11      411.93      369.61      5.55 o 
  -2   6  11      721.56      686.72     10.66 o 
  -1   6  11      471.40      484.36      7.93 o 
   0   6  11       28.21       42.95      2.29 o 
   1   6  11      471.57      469.76      7.44 o 
   2   6  11      721.93      703.41     10.76 o 
   3   6  11      412.29      359.62      5.47 o 
   4   6  11      577.35      569.76     10.99 o 
   5   6  11      792.88      791.35     11.81 o 
   6   6  11      424.22      423.14      7.89 o 
   7   6  11       12.82       10.87      2.62 o 
   8   6  11       16.28       18.04      3.28 o 
   9   6  11        1.07       -2.89      2.89 o 
  10   6  11      314.67      327.11     20.25 o 
  11   6  11       49.35       41.52      5.04 o 
  12   6  11       12.80       18.84      4.64 o 
 -11   7  11       16.38       16.09      4.89 o 
 -10   7  11      111.67      114.98      9.28 o 
  -9   7  11       22.00       17.09      4.15 o 
  -8   7  11      247.80      239.16      8.84 o 
  -7   7  11      308.34      305.02      8.33 o 
  -6   7  11      188.33      193.63      7.71 o 
  -5   7  11      234.22      216.90      5.17 o 
  -4   7  11      168.49      172.01      5.10 o 
  -3   7  11      204.08      212.22      4.84 o 
  -2   7  11     1513.02     1453.32     19.87 o 
  -1   7  11      162.54      150.67      4.27 o 
   0   7  11      186.48      160.66      4.07 o 
   1   7  11      162.76      156.47      3.61 o 
   2   7  11     1513.39     1424.67     18.22 o 
   3   7  11      204.28      212.05      5.01 o 
   4   7  11      168.52      167.21      5.68 o 
   5   7  11      234.23      215.93      6.34 o 
   6   7  11      188.22      206.17      6.61 o 
   7   7  11      308.01      300.32     11.60 o 
   8   7  11      247.63      257.66      9.14 o 
   9   7  11       22.08       30.10      3.88 o 
  10   7  11      111.40      129.86      6.55 o 
  11   7  11       16.38       14.04      4.36 o 
 -11   8  11        2.26        4.14      4.34 o 
 -10   8  11       11.44        8.44      4.29 o 
  -9   8  11      157.50      166.03      8.28 o 
  -8   8  11       48.29       42.45      8.37 o 
  -7   8  11      127.16      132.56      6.75 o 
  -6   8  11       69.36       65.91      3.72 o 
  -5   8  11      276.39      266.79      8.34 o 
  -4   8  11       61.60       50.50      3.62 o 
  -3   8  11       84.41       61.57      4.28 o 
  -2   8  11      399.68      373.20      7.51 o 
  -1   8  11       11.08        5.61      1.72 o 
   0   8  11        2.49       10.08      1.77 o 
   1   8  11       11.11        8.58      1.80 o 
   2   8  11      400.25      376.60      7.61 o 
   3   8  11       84.37       66.60      3.75 o 
   4   8  11       61.74       50.15      3.57 o 
   5   8  11      276.64      262.95      7.47 o 
   6   8  11       69.25       59.48      4.23 o 
   7   8  11      126.92      123.98      6.66 o 
   8   8  11       48.10       46.55      4.93 o 
   9   8  11      157.23      167.25      8.17 o 
  10   8  11       11.50       10.37      7.27 o 
  11   8  11        2.28        0.89      4.78 o 
 -10   9  11      107.95       99.57      8.72 o 
  -9   9  11      115.03      121.91      9.27 o 
  -8   9  11      180.16      178.98     19.69 o 
  -7   9  11        2.61       -3.51      3.64 o 
  -6   9  11        3.23        9.59      3.47 o 
  -5   9  11      189.26      177.99      6.09 o 
  -4   9  11      108.79       84.70      4.41 o 
  -3   9  11      205.30      191.28      5.84 o 
  -2   9  11       16.38       15.75      2.49 o 
  -1   9  11      122.87      114.54      4.47 o 
   0   9  11      901.66      786.79     14.24 o 
   1   9  11      122.44      110.71      4.46 o 
   2   9  11       16.39       11.18      2.40 o 
   3   9  11      205.36      192.97      5.99 o 
   4   9  11      108.91       94.92      4.67 o 
   5   9  11      189.29      167.55      6.09 o 
   6   9  11        3.28        4.43      3.25 o 
   7   9  11        2.65        2.37      8.50 o 
   8   9  11      179.86      187.50      8.28 o 
   9   9  11      114.91      125.35      7.58 o 
  10   9  11      107.79      104.64      7.40 o 
 -10  10  11        4.10       -3.57      5.23 o 
  -9  10  11       59.55       57.76      7.32 o 
  -8  10  11       19.84       24.33      5.57 o 
  -7  10  11      103.17       88.33      6.22 o 
  -6  10  11       26.01       18.90      3.88 o 
  -5  10  11       55.18       53.60      4.10 o 
  -4  10  11       20.67       22.06      3.08 o 
  -3  10  11       14.55       14.38      2.72 o 
  -2  10  11      354.76      342.82      9.02 o 
  -1  10  11       62.05       46.52      4.15 o 
   0  10  11     1124.80     1002.47     17.69 o 
   1  10  11       62.12       48.15      4.10 o 
   2  10  11      354.43      349.12      9.68 o 
   3  10  11       14.56       17.07      2.86 o 
   4  10  11       20.65       17.08      3.05 o 
   5  10  11       55.31       52.05      5.53 o 
   6  10  11       26.08       16.95      3.91 o 
   7  10  11      103.08      107.49      6.64 o 
   8  10  11       19.89       28.81      4.77 o 
   9  10  11       59.45       59.01      8.08 o 
  10  10  11        4.12        3.12      4.91 o 
  -9  11  11       67.11       72.76      6.59 o 
  -8  11  11      112.69      119.16      7.41 o 
  -7  11  11        2.62        2.15      3.77 o 
  -6  11  11        1.68        2.29      3.57 o 
  -5  11  11        5.33       -2.86      3.21 o 
  -4  11  11      197.90      223.90      7.09 o 
  -3  11  11       57.00       57.92      4.10 o 
  -2  11  11       64.66       56.80      3.97 o 
  -1  11  11       73.57       62.77      5.01 o 
   0  11  11       11.28       10.57      2.75 o 
   1  11  11       73.52       61.14      5.06 o 
   2  11  11       64.82       59.46      4.06 o 
   3  11  11       56.94       64.13      4.29 o 
   4  11  11      197.87      208.30      6.95 o 
   5  11  11        5.33       14.78      4.99 o 
   6  11  11        1.67        4.37      3.71 o 
   7  11  11        2.65       -2.10      3.53 o 
   8  11  11      112.70      112.02      7.29 o 
   9  11  11       67.10       77.05      6.57 o 
  -8  12  11       31.22       45.70      5.62 o 
  -7  12  11       64.62       79.23      6.40 o 
  -6  12  11        1.92        3.06      3.72 o 
  -5  12  11       28.82       24.13      7.68 o 
  -4  12  11      275.84      278.62      9.55 o 
  -3  12  11      231.36      226.50      7.38 o 
  -2  12  11       87.62       87.15      4.93 o 
  -1  12  11      159.44      167.60      6.20 o 
   0  12  11      129.13      128.38      6.90 o 
   1  12  11      159.26      167.06      6.22 o 
   2  12  11       87.69       84.97      4.88 o 
   3  12  11      231.50      245.33      8.64 o 
   4  12  11      275.74      275.87      9.41 o 
   5  12  11       28.87       29.51      4.66 o 
   6  12  11        1.93        4.47      3.88 o 
   7  12  11       64.43       67.65      6.22 o 
   8  12  11       31.16       36.30      5.25 o 
  -7  13  11        2.61        7.86      5.09 o 
  -6  13  11      164.58      182.50      8.50 o 
  -5  13  11      267.41      282.28     17.62 o 
  -4  13  11       63.31       69.32      5.80 o 
  -3  13  11       21.16       23.31      4.27 o 
  -2  13  11      349.72      354.93     11.10 o 
  -1  13  11       91.19       97.05      6.18 o 
   0  13  11        6.78       17.57      6.17 o 
   1  13  11       91.07      101.50      6.25 o 
   2  13  11      349.30      327.17     10.52 o 
   3  13  11       21.11       20.49      4.18 o 
   4  13  11       63.28       70.37      5.73 o 
   5  13  11      267.50      278.13     10.05 o 
   6  13  11      164.70      168.69     11.11 o 
   7  13  11        2.60        2.92      4.27 o 
  -5  14  11       85.49       80.03      7.74 o 
  -4  14  11       30.32       37.93      7.87 o 
  -3  14  11      242.67      245.47      9.48 o 
  -2  14  11      410.97      437.52     17.68 o 
  -1  14  11       59.91       45.23      5.11 o 
   0  14  11       74.81       78.39      6.00 o 
   1  14  11       59.80       51.67      5.27 o 
   2  14  11      410.58      411.94     12.35 o 
   3  14  11      242.79      248.21      9.46 o 
   4  14  11       30.26       38.28      5.08 o 
   5  14  11       85.62       84.63      7.58 o 
  -3  15  11        7.57       10.23      5.13 o 
  -2  15  11       47.54       43.88      6.49 o 
  -1  15  11      276.45      278.27     18.75 o 
   0  15  11      168.94      202.13     10.67 o 
   1  15  11      276.34      308.38     12.75 o 
   2  15  11       47.63       49.86      6.58 o 
   3  15  11        7.56       13.91      7.81 o 
   0   0  12     3489.69     3776.70     77.43 o 
   1   0  12        4.21        0.89      0.87 o 
   2   0  12      451.23      525.38      9.08 o 
   3   0  12        0.34        0.82      1.09 o 
   4   0  12        4.90        2.15      1.67 o 
   5   0  12        0.94        1.62      1.36 o 
   6   0  12      317.80      308.91      5.03 o 
   7   0  12      493.65      485.16      7.70 o 
   8   0  12       40.62       38.91      3.76 o 
   9   0  12       14.77       12.38      3.28 o 
  10   0  12      144.27      131.74      7.38 o 
  11   0  12       11.82       -0.27      4.51 o 
  12   0  12       12.04        4.42      7.66 o 
  13   0  12        9.04       13.26      5.96 o 
 -13   1  12        3.08       12.10      8.05 o 
 -12   1  12       55.10       57.75      7.29 o 
 -11   1  12        8.73        8.40      4.75 o 
 -10   1  12       28.63       31.49      4.51 o 
  -9   1  12      116.83      116.49      5.89 o 
  -8   1  12      101.09       97.28      9.43 o 
  -7   1  12       97.29       94.80      3.82 o 
  -6   1  12      954.08      843.32     11.55 o 
  -5   1  12       18.54       20.92      1.33 o 
  -4   1  12       47.84       42.79      2.39 o 
  -3   1  12      149.93      173.59      4.08 o 
  -2   1  12       78.72       90.12      2.81 o 
  -1   1  12      339.01      307.36      5.11 o 
   0   1  12       43.14       51.38      1.92 o 
   1   1  12      339.38      317.86      5.19 o 
   2   1  12       78.75       87.00      1.89 o 
   3   1  12      150.02      172.07      3.44 o 
   4   1  12       47.98       45.07      2.74 o 
   5   1  12       18.49       18.89      1.84 o 
   6   1  12      954.26      874.02     11.34 o 
   7   1  12       97.36       92.97      3.16 o 
   8   1  12      101.09      102.86      3.94 o 
   9   1  12      116.80      125.35      4.66 o 
  10   1  12       28.60       20.77      4.36 o 
  11   1  12        8.67        3.62      4.53 o 
  12   1  12       55.10       54.91      7.29 o 
  13   1  12        3.08       -4.24      4.92 o 
 -13   2  12       45.16       54.70     13.67 o 
 -12   2  12       52.70       46.96     11.41 o 
 -11   2  12       82.94       78.90      7.56 o 
 -10   2  12      210.90      210.08      8.73 o 
  -9   2  12      150.02      151.73      6.60 o 
  -8   2  12      311.48      308.17      8.51 o 
  -7   2  12       18.36       16.91      2.61 o 
  -6   2  12      282.16      272.84      5.25 o 
  -5   2  12      490.11      442.23      6.20 o 
  -4   2  12      398.45      430.49      5.52 o 
  -3   2  12      536.06      538.08      6.00 o 
  -2   2  12      796.84      751.93      9.54 o 
  -1   2  12      427.33      489.08      8.08 o 
   0   2  12       41.75       59.17      2.32 o 
   1   2  12      427.69      477.99      7.26 o 
   2   2  12      796.95      760.02     11.62 o 
   3   2  12      536.00      534.39      7.81 o 
   4   2  12      398.32      422.54      5.39 o 
   5   2  12      490.38      437.48      6.95 o 
   6   2  12      282.29      267.56      5.17 o 
   7   2  12       18.39       12.97      2.25 o 
   8   2  12      311.73      314.69      7.13 o 
   9   2  12      149.88      149.96      5.31 o 
  10   2  12      210.74      218.43      8.91 o 
  11   2  12       82.83       70.60      7.29 o 
  12   2  12       52.77       69.47      7.73 o 
  13   2  12       45.07       40.03      7.07 o 
 -12   3  12       74.97       76.76      8.07 o 
 -11   3  12        9.89        8.84      4.26 o 
 -10   3  12      272.68      276.88     11.79 o 
  -9   3  12      268.27      269.56      9.31 o 
  -8   3  12      155.25      168.44      6.39 o 
  -7   3  12       47.31       44.75      4.19 o 
  -6   3  12     2060.56     1926.01     23.44 o 
  -5   3  12      618.11      593.36      8.12 o 
  -4   3  12      511.76      537.88      7.20 o 
  -3   3  12     1519.82     1571.00     16.31 o 
  -2   3  12      826.82      850.79     10.01 o 
  -1   3  12      205.07      198.05      3.10 o 
   0   3  12       20.93       26.52      1.54 o 
   1   3  12      204.73      191.62      3.44 o 
   2   3  12      826.64      852.23     10.95 o 
   3   3  12     1519.90     1571.17     17.55 o 
   4   3  12      511.16      525.38      6.58 o 
   5   3  12      618.39      594.31      7.49 o 
   6   3  12     2060.98     1937.19     23.44 o 
   7   3  12       47.37       41.48      3.29 o 
   8   3  12      155.16      176.31      6.46 o 
   9   3  12      267.79      267.64      7.62 o 
  10   3  12      272.40      275.33     13.58 o 
  11   3  12        9.94        6.26      5.85 o 
  12   3  12       74.95       83.37      8.18 o 
 -12   4  12       79.24      105.12     23.05 o 
 -11   4  12       10.48       12.36      5.86 o 
 -10   4  12      106.08      103.22      6.80 o 
  -9   4  12       38.37       39.80      4.69 o 
  -8   4  12        4.11        2.50      3.35 o 
  -7   4  12       92.80       95.45      4.41 o 
  -6   4  12      338.50      329.17      6.50 o 
  -5   4  12      493.12      469.82      6.98 o 
  -4   4  12      346.28      371.51      5.62 o 
  -3   4  12       40.76       40.64      1.73 o 
  -2   4  12      317.05      309.00      5.52 o 
  -1   4  12      285.82      295.01      5.39 o 
   0   4  12     1397.28     1425.55     18.54 o 
   1   4  12      286.07      299.25      5.40 o 
   2   4  12      316.98      303.24      5.23 o 
   3   4  12       40.91       43.17      2.22 o 
   4   4  12      346.31      363.18      5.54 o 
   5   4  12      493.76      471.37      6.97 o 
   6   4  12      339.00      330.64      6.48 o 
   7   4  12       92.80       88.24      3.78 o 
   8   4  12        4.04        6.75      4.50 o 
   9   4  12       38.39       39.31      3.55 o 
  10   4  12      106.05      108.05      5.26 o 
  11   4  12       10.50        9.92      3.83 o 
  12   4  12       79.30       99.94      9.55 o 
 -12   5  12       55.77       65.61     11.17 o 
 -11   5  12        0.83        0.90      4.03 o 
 -10   5  12      131.35      146.82      7.99 o 
  -9   5  12      189.85      172.93      7.89 o 
  -8   5  12      234.43      217.98     15.57 o 
  -7   5  12      457.72      469.30      9.66 o 
  -6   5  12      403.03      384.49      7.28 o 
  -5   5  12      360.29      376.45      6.82 o 
  -4   5  12     1191.17     1097.37     17.77 o 
  -3   5  12       27.50       28.30      1.54 o 
  -2   5  12       61.99       55.81      3.18 o 
  -1   5  12      154.04      151.92      3.58 o 
   0   5  12       13.47       14.68      1.98 o 
   1   5  12      154.28      150.43      3.68 o 
   2   5  12       61.77       58.72      2.64 o 
   3   5  12       27.48       27.24      1.84 o 
   4   5  12     1190.16     1136.31     12.71 o 
   5   5  12      360.49      376.82      6.40 o 
   6   5  12      403.41      379.46      6.76 o 
   7   5  12      457.97      475.37      8.14 o 
   8   5  12      234.35      225.63      6.38 o 
   9   5  12      189.77      187.20      6.20 o 
  10   5  12      131.32      153.24      6.64 o 
  11   5  12        0.82       -0.51      3.54 o 
  12   5  12       55.69       52.02      5.54 o 
 -12   6  12       19.40       25.20      6.45 o 
 -11   6  12      117.32      134.75      8.49 o 
 -10   6  12       41.24       43.63      7.14 o 
  -9   6  12      135.35      142.69      7.62 o 
  -8   6  12      188.60      183.37      7.65 o 
  -7   6  12       16.05       13.04      3.23 o 
  -6   6  12      658.12      667.71     10.79 o 
  -5   6  12      197.88      187.54      5.07 o 
  -4   6  12     1256.39     1164.43     15.93 o 
  -3   6  12     1617.66     1536.06     17.58 o 
  -2   6  12      393.14      383.93      6.97 o 
  -1   6  12      799.30      755.55     12.38 o 
   0   6  12      160.01      172.99      4.11 o 
   1   6  12      799.78      732.99     11.97 o 
   2   6  12      393.33      384.89      7.02 o 
   3   6  12     1616.71     1533.02     19.27 o 
   4   6  12     1256.49     1177.70     17.94 o 
   5   6  12      197.44      190.07      5.46 o 
   6   6  12      658.11      667.07     14.46 o 
   7   6  12       15.99       10.51      2.91 o 
   8   6  12      188.79      185.44      7.46 o 
   9   6  12      135.40      134.95      6.24 o 
  10   6  12       41.27       49.93      5.63 o 
  11   6  12      117.23      120.00      7.25 o 
  12   6  12       19.43       24.99      4.81 o 
 -11   7  12       30.05       33.92      5.49 o 
 -10   7  12       77.24       79.48      6.50 o 
  -9   7  12       56.01       55.67      5.50 o 
  -8   7  12      118.47      121.07      6.79 o 
  -7   7  12      272.22      281.99      7.86 o 
  -6   7  12      356.63      345.33      7.56 o 
  -5   7  12       92.14       85.35      4.31 o 
  -4   7  12      100.20       99.07      3.97 o 
  -3   7  12      421.96      402.75      7.76 o 
  -2   7  12      308.35      298.17      5.82 o 
  -1   7  12      281.27      268.35      5.00 o 
   0   7  12      206.96      224.67      4.80 o 
   1   7  12      280.85      260.30      5.03 o 
   2   7  12      308.47      300.35      5.91 o 
   3   7  12      422.31      397.02      7.87 o 
   4   7  12       99.82       92.05      6.72 o 
   5   7  12       92.01       93.25      4.24 o 
   6   7  12      356.96      346.19      8.76 o 
   7   7  12      272.17      264.26     11.33 o 
   8   7  12      118.44      119.62      6.76 o 
   9   7  12       56.09       52.64      5.23 o 
  10   7  12       77.25       94.36      7.15 o 
  11   7  12       30.02       18.58      5.57 o 
 -11   8  12      213.20      227.79     10.08 o 
 -10   8  12       27.32       33.30      5.15 o 
  -9   8  12      112.21      123.35      9.10 o 
  -8   8  12      122.42      127.60     19.69 o 
  -7   8  12       41.82       30.47      4.21 o 
  -6   8  12        7.83        0.38      2.55 o 
  -5   8  12       24.05       26.25      3.09 o 
  -4   8  12      347.22      317.56      7.73 o 
  -3   8  12      130.09      138.35      4.42 o 
  -2   8  12       46.38       34.92      2.53 o 
  -1   8  12      358.26      338.67      7.05 o 
   0   8  12      269.46      324.35      7.34 o 
   1   8  12      358.64      334.85      6.91 o 
   2   8  12       46.36       35.82      2.66 o 
   3   8  12      129.62      135.62      4.55 o 
   4   8  12      347.29      318.37      7.87 o 
   5   8  12       24.23       23.10      3.14 o 
   6   8  12        7.85        5.14      2.82 o 
   7   8  12       41.79       45.35      4.64 o 
   8   8  12      122.47      124.23      7.08 o 
   9   8  12      112.30      103.09      6.86 o 
  10   8  12       27.29       31.85      5.08 o 
  11   8  12      213.54      217.10     11.26 o 
 -10   9  12       55.62       61.02      7.85 o 
  -9   9  12       89.55       94.85      8.49 o 
  -8   9  12      164.09      144.58     13.05 o 
  -7   9  12        6.34        4.74      3.44 o 
  -6   9  12       60.66       55.63      4.26 o 
  -5   9  12      127.80      113.03      5.89 o 
  -4   9  12      251.45      233.10      6.78 o 
  -3   9  12      117.64      114.20      6.99 o 
  -2   9  12      319.60      315.64      7.49 o 
  -1   9  12       28.74       26.48      2.69 o 
   0   9  12      597.18      558.36     10.90 o 
   1   9  12       28.71       28.55      2.75 o 
   2   9  12      319.93      313.24      7.52 o 
   3   9  12      117.72      114.14      4.80 o 
   4   9  12      250.82      237.31      7.94 o 
   5   9  12      127.97      109.32      6.07 o 
   6   9  12       60.90       66.56      7.18 o 
   7   9  12        6.30        7.00      3.58 o 
   8   9  12      164.00      156.57     15.24 o 
   9   9  12       89.66       94.59      6.86 o 
  10   9  12       55.64       54.31      6.00 o 
  -9  10  12       57.52       55.51     10.10 o 
  -8  10  12      305.12      292.57     10.37 o 
  -7  10  12       31.74       33.43      4.57 o 
  -6  10  12       19.06       11.56      3.61 o 
  -5  10  12       77.83       85.60      5.28 o 
  -4  10  12      234.42      236.28      7.43 o 
  -3  10  12       78.48       78.91      4.31 o 
  -2  10  12      133.32      142.03      5.17 o 
  -1  10  12       50.46       48.02      3.38 o 
   0  10  12        7.68        3.20      2.22 o 
   1  10  12       50.56       51.24      3.50 o 
   2  10  12      133.26      138.51      7.51 o 
   3  10  12       78.21       76.73      4.34 o 
   4  10  12      234.57      236.08      7.11 o 
   5  10  12       78.10       77.69      4.75 o 
   6  10  12       19.09       16.11      3.86 o 
   7  10  12       31.67       26.21      6.31 o 
   8  10  12      305.09      288.54     14.15 o 
   9  10  12       57.43       60.79      6.18 o 
  -9  11  12       29.17       22.42      5.06 o 
  -8  11  12      215.67      235.52      9.65 o 
  -7  11  12       25.48       36.61      4.94 o 
  -6  11  12       50.26       49.91      5.08 o 
  -5  11  12       38.41       43.56      4.72 o 
  -4  11  12      152.11      148.83      9.13 o 
  -3  11  12      141.16      122.67      5.49 o 
  -2  11  12       24.51       24.35      3.10 o 
  -1  11  12       25.50       25.84      4.38 o 
   0  11  12        3.37        4.04      2.40 o 
   1  11  12       25.50       32.44      3.22 o 
   2  11  12       24.59       29.53      5.10 o 
   3  11  12      141.17      132.38      5.71 o 
   4  11  12      151.72      156.30      6.18 o 
   5  11  12       38.47       46.88      4.77 o 
   6  11  12       50.05       53.98      5.22 o 
   7  11  12       25.45       40.85      6.20 o 
   8  11  12      215.50      251.28     10.08 o 
   9  11  12       29.23       32.73      7.53 o 
  -8  12  12       89.38       94.55      8.56 o 
  -7  12  12       61.61       56.09      6.85 o 
  -6  12  12       94.45       97.01      6.63 o 
  -5  12  12       32.75       28.94      4.63 o 
  -4  12  12        3.24       -0.67      3.34 o 
  -3  12  12       27.09       26.27      3.63 o 
  -2  12  12      422.18      407.69     13.42 o 
  -1  12  12        9.83        4.16      2.68 o 
   0  12  12       29.07       31.00      3.97 o 
   1  12  12        9.84        7.13      2.84 o 
   2  12  12      422.29      411.55      9.97 o 
   3  12  12       26.92       23.66      3.50 o 
   4  12  12        3.22        2.73      4.95 o 
   5  12  12       32.95       36.22      4.69 o 
   6  12  12       94.55      102.72      6.87 o 
   7  12  12       61.70       61.74      9.09 o 
   8  12  12       89.36      114.39      7.63 o 
  -6  13  12       31.45       45.70      6.41 o 
  -5  13  12       95.00       94.23      6.78 o 
  -4  13  12       66.67       51.05      5.33 o 
  -3  13  12       18.17       11.33      4.81 o 
  -2  13  12        0.04        4.29      4.32 o 
  -1  13  12      145.62      152.79     12.04 o 
   0  13  12       21.27       27.95      4.26 o 
   1  13  12      145.65      144.86      6.20 o 
   2  13  12        0.04        1.58      3.47 o 
   3  13  12       18.16       16.67      4.92 o 
   4  13  12       66.39       60.32      9.20 o 
   5  13  12       94.96       98.70      6.80 o 
   6  13  12       31.57       38.55      5.27 o 
  -5  14  12       41.18       34.93      7.11 o 
  -4  14  12       43.03       38.39      6.32 o 
  -3  14  12      148.49      147.74      7.93 o 
  -2  14  12       65.88       61.90      5.68 o 
  -1  14  12       57.85       53.87      5.28 o 
   0  14  12      214.06      219.10      8.80 o 
   1  14  12       57.76       71.58      5.76 o 
   2  14  12       65.85       65.28      5.66 o 
   3  14  12      148.19      150.15     11.60 o 
   4  14  12       43.10       50.68     16.02 o 
   5  14  12       41.23       39.23      6.23 o 
  -2  15  12        3.34       -6.72      6.72 o 
  -1  15  12       60.70       82.07      7.65 o 
   0  15  12      274.10      319.06     13.22 o 
   1  15  12       60.84       51.00      6.78 o 
   2  15  12        3.37        0.62      6.87 o 
   1   0  13      682.86      682.78      9.31 o 
   2   0  13     1630.16     1652.82     29.21 o 
   3   0  13       39.90       40.34      2.21 o 
   4   0  13      304.63      311.18      9.93 o 
   5   0  13        2.96        0.71      1.33 o 
   6   0  13        0.45       -0.81      1.67 o 
   7   0  13        2.95        3.11      2.26 o 
   8   0  13        1.72        2.01      1.85 o 
   9   0  13      708.53      712.70     18.38 o 
  10   0  13       14.32       12.99      4.13 o 
  11   0  13      176.83      197.81     10.49 o 
  12   0  13       41.38       50.18      7.07 o 
 -12   1  13       14.36       19.61      5.80 o 
 -11   1  13      129.86      148.67      9.72 o 
 -10   1  13       31.65       40.37      5.69 o 
  -9   1  13       12.16        9.78      4.80 o 
  -8   1  13        9.50       11.73      2.40 o 
  -7   1  13       99.16       97.10      4.26 o 
  -6   1  13      720.51      711.54      9.98 o 
  -5   1  13       71.58       60.48      2.86 o 
  -4   1  13       15.59       14.42      1.60 o 
  -3   1  13      446.09      499.13      7.61 o 
  -2   1  13      176.93      177.77      3.54 o 
  -1   1  13      506.25      558.22      9.87 o 
   0   1  13      447.93      490.37      8.80 o 
   1   1  13      506.29      566.07      9.96 o 
   2   1  13      176.66      181.18      3.51 o 
   3   1  13      446.72      493.41      7.55 o 
   4   1  13       15.67       16.43      1.63 o 
   5   1  13       71.47       66.10      2.94 o 
   6   1  13      720.48      717.74     11.30 o 
   7   1  13       99.22       91.37      4.31 o 
   8   1  13        9.50       14.62      3.11 o 
   9   1  13       12.18        6.00      3.95 o 
  10   1  13       31.77       29.86      5.74 o 
  11   1  13      129.85      130.00     10.55 o 
  12   1  13       14.30       24.38      7.81 o 
 -12   2  13       65.81       80.47      8.45 o 
 -11   2  13      117.83      121.75      9.06 o 
 -10   2  13        1.11        3.52      4.21 o 
  -9   2  13        8.28       11.39      4.12 o 
  -8   2  13      510.05      455.80      9.15 o 
  -7   2  13      240.66      213.48      5.24 o 
  -6   2  13      186.05      173.58      4.15 o 
  -5   2  13      216.44      218.45      5.06 o 
  -4   2  13      378.73      387.74      5.12 o 
  -3   2  13      511.61      535.84      8.01 o 
  -2   2  13       40.28       40.88      2.02 o 
  -1   2  13      930.43      935.46     14.21 o 
   0   2  13        2.21        5.55      0.95 o 
   1   2  13      930.17      955.76     12.97 o 
   2   2  13       40.15       45.90      2.16 o 
   3   2  13      511.40      550.03      7.63 o 
   4   2  13      378.43      387.90      6.24 o 
   5   2  13      216.62      222.23      3.98 o 
   6   2  13      185.90      168.72      4.33 o 
   7   2  13      240.86      226.16      7.96 o 
   8   2  13      509.83      454.35      8.87 o 
   9   2  13        8.28        8.93      2.51 o 
  10   2  13        1.14       -1.46      3.62 o 
  11   2  13      117.96      122.65      9.06 o 
  12   2  13       65.84       77.97      8.06 o 
 -12   3  13       41.42       40.99      6.78 o 
 -11   3  13       18.68       19.83      4.71 o 
 -10   3  13        3.46        3.72      3.72 o 
  -9   3  13       14.67       15.85      4.95 o 
  -8   3  13      413.70      390.31      9.89 o 
  -7   3  13       93.05       91.60      3.77 o 
  -6   3  13      442.37      520.50     11.44 o 
  -5   3  13      126.93      137.68      3.57 o 
  -4   3  13      154.65      169.76      3.96 o 
  -3   3  13       42.71       39.21      1.68 o 
  -2   3  13      158.76      151.19      2.83 o 
  -1   3  13      103.47      132.76      2.74 o 
   0   3  13      237.71      245.79      3.53 o 
   1   3  13      103.32      139.03      2.74 o 
   2   3  13      158.86      155.49      3.74 o 
   3   3  13       42.66       39.97      1.70 o 
   4   3  13      154.49      162.89      3.04 o 
   5   3  13      126.97      132.39      3.33 o 
   6   3  13      441.90      509.08      8.00 o 
   7   3  13       92.99       94.11      3.69 o 
   8   3  13      413.95      394.96      8.34 o 
   9   3  13       14.73       17.67      3.06 o 
  10   3  13        3.47        2.44      2.96 o 
  11   3  13       18.73       11.27      5.25 o 
  12   3  13       41.30       47.04      9.77 o 
 -12   4  13      102.27      109.03      9.44 o 
 -11   4  13       91.77       94.77      7.10 o 
 -10   4  13       80.00       73.78      6.15 o 
  -9   4  13       13.87       18.54      4.05 o 
  -8   4  13       12.32        8.60      4.61 o 
  -7   4  13      236.67      235.24      5.75 o 
  -6   4  13      568.87      571.77     12.06 o 
  -5   4  13      111.81      122.82      4.73 o 
  -4   4  13      667.43      620.34      8.25 o 
  -3   4  13      114.31      118.67      4.86 o 
  -2   4  13      195.85      203.44      4.74 o 
  -1   4  13      150.72      136.73      3.49 o 
   0   4  13        0.46        0.99      1.27 o 
   1   4  13      150.45      138.88      3.04 o 
   2   4  13      195.63      204.51      3.92 o 
   3   4  13      114.00      121.67      2.91 o 
   4   4  13      666.65      629.77      8.27 o 
   5   4  13      111.77      128.08      3.59 o 
   6   4  13      569.22      574.42      9.37 o 
   7   4  13      236.77      238.86      5.66 o 
   8   4  13       12.30       10.06      2.67 o 
   9   4  13       13.94       14.04      3.19 o 
  10   4  13       80.07       76.36      4.63 o 
  11   4  13       91.65      118.14     10.94 o 
  12   4  13      102.41      108.84     13.44 o 
 -12   5  13       85.86       93.63      8.89 o 
 -11   5  13      118.84      135.80      8.20 o 
 -10   5  13        2.25        3.74      3.86 o 
  -9   5  13      228.11      226.07      8.90 o 
  -8   5  13       84.45       78.00      5.51 o 
  -7   5  13      270.91      270.97      6.28 o 
  -6   5  13       74.31       67.25      3.31 o 
  -5   5  13      655.18      630.69      9.87 o 
  -4   5  13        9.55       11.79      1.63 o 
  -3   5  13      649.22      586.83      7.76 o 
  -2   5  13       11.77       19.83      1.81 o 
  -1   5  13      419.22      431.14      8.30 o 
   0   5  13      276.96      261.38      5.93 o 
   1   5  13      418.60      449.17      7.34 o 
   2   5  13       11.84       13.00      1.81 o 
   3   5  13      648.37      597.89      8.50 o 
   4   5  13        9.53       11.17      1.86 o 
   5   5  13      654.63      643.30     10.26 o 
   6   5  13       74.33       76.16      3.58 o 
   7   5  13      270.82      268.44      5.88 o 
   8   5  13       84.60       85.02      7.14 o 
   9   5  13      228.09      232.75      6.87 o 
  10   5  13        2.28       -1.64      3.07 o 
  11   5  13      118.90      117.85      9.40 o 
  12   5  13       85.99       98.03     10.55 o 
 -11   6  13       61.41       83.45      6.96 o 
 -10   6  13      115.65      121.88     11.12 o 
  -9   6  13      215.32      226.44      8.84 o 
  -8   6  13        0.33        0.83      3.80 o 
  -7   6  13      329.01      313.32      9.55 o 
  -6   6  13      106.62      100.96      3.95 o 
  -5   6  13      136.79      143.50      4.78 o 
  -4   6  13       40.26       40.81      2.76 o 
  -3   6  13      408.99      370.78      7.20 o 
  -2   6  13      118.07      120.53      3.12 o 
  -1   6  13      543.98      530.72      7.73 o 
   0   6  13      116.28      104.16      4.17 o 
   1   6  13      544.02      538.50      7.87 o 
   2   6  13      117.61      112.13      3.24 o 
   3   6  13      408.99      375.67      6.87 o 
   4   6  13       40.16       38.36      2.86 o 
   5   6  13      136.96      141.53      6.06 o 
   6   6  13      106.64       99.53      4.50 o 
   7   6  13      329.14      316.05     12.68 o 
   8   6  13        0.32        3.63      3.22 o 
   9   6  13      215.49      210.82      8.54 o 
  10   6  13      115.79      100.67      6.79 o 
  11   6  13       61.50       68.33     11.64 o 
 -11   7  13       59.08       47.01      6.02 o 
 -10   7  13        0.41       -5.47      5.47 o 
  -9   7  13       92.36      106.97      9.69 o 
  -8   7  13       18.71       14.27      3.88 o 
  -7   7  13      249.29      245.39      7.55 o 
  -6   7  13      115.41      106.36      5.03 o 
  -5   7  13       91.42       81.15      4.55 o 
  -4   7  13       38.36       39.26      2.89 o 
  -3   7  13      456.61      426.22      8.07 o 
  -2   7  13      265.48      276.23      5.84 o 
  -1   7  13      216.85      213.32      4.79 o 
   0   7  13        7.24        3.48      1.40 o 
   1   7  13      216.56      214.92      4.88 o 
   2   7  13      265.82      276.78      5.99 o 
   3   7  13      457.06      422.45      8.20 o 
   4   7  13       38.32       41.98      3.04 o 
   5   7  13       91.47       77.88      5.12 o 
   6   7  13      115.17      105.26      5.13 o 
   7   7  13      249.52      274.92      8.96 o 
   8   7  13       18.80       15.72      4.10 o 
   9   7  13       92.51       98.49      6.68 o 
  10   7  13        0.40        1.90      4.01 o 
  11   7  13       59.20       53.09      6.60 o 
 -10   8  13       32.30       33.13      6.57 o 
  -9   8  13      197.39      208.25      8.90 o 
  -8   8  13       18.17       17.72      4.11 o 
  -7   8  13       17.31       22.49      3.97 o 
  -6   8  13       93.79       94.67      4.94 o 
  -5   8  13      135.72      135.47      5.32 o 
  -4   8  13      366.13      355.84      8.93 o 
  -3   8  13       39.69       30.12      2.74 o 
  -2   8  13       26.24       19.82      2.14 o 
  -1   8  13       51.66       60.06      3.21 o 
   0   8  13      238.02      209.10      6.85 o 
   1   8  13       51.77       64.24      3.01 o 
   2   8  13       26.38       23.68      2.39 o 
   3   8  13       39.61       29.00      2.69 o 
   4   8  13      366.33      363.12      8.55 o 
   5   8  13      135.94      130.04      7.15 o 
   6   8  13       93.91       98.57      5.12 o 
   7   8  13       17.19       20.39      4.33 o 
   8   8  13       18.09       14.08      3.95 o 
   9   8  13      197.33      209.03      8.76 o 
  10   8  13       32.34       23.67      4.89 o 
 -10   9  13      167.10      172.43     15.78 o 
  -9   9  13      194.77      233.36      9.40 o 
  -8   9  13       22.66       19.44      4.40 o 
  -7   9  13        4.02        0.94      4.53 o 
  -6   9  13       13.75       15.66      3.09 o 
  -5   9  13       10.07       12.77      2.91 o 
  -4   9  13        1.50       -1.50      2.28 o 
  -3   9  13       89.22       80.87      4.10 o 
  -2   9  13       41.07       34.30      2.84 o 
  -1   9  13      107.82       99.73      4.07 o 
   0   9  13      172.32      172.85      5.16 o 
   1   9  13      107.91      107.65      6.65 o 
   2   9  13       41.27       33.22      2.93 o 
   3   9  13       89.12       82.14      4.22 o 
   4   9  13        1.48       -0.83      3.32 o 
   5   9  13       10.07        2.57      3.61 o 
   6   9  13       13.72       13.09      3.73 o 
   7   9  13        4.02        5.72      3.58 o 
   8   9  13       22.54       26.75      5.46 o 
   9   9  13      194.61      219.24      9.33 o 
  10   9  13      166.90      166.14      8.93 o 
  -9  10  13       94.83       99.20      7.26 o 
  -8  10  13      143.36      138.78      7.90 o 
  -7  10  13       56.93       52.58      5.28 o 
  -6  10  13       22.80       19.70      3.96 o 
  -5  10  13      201.25      181.77      9.13 o 
  -4  10  13      164.77      163.54      6.24 o 
  -3  10  13        0.49        1.89      2.32 o 
  -2  10  13       18.50       17.86      2.71 o 
  -1  10  13      127.21      115.78      6.90 o 
   0  10  13       38.61       30.10      2.92 o 
   1  10  13      127.05      112.31      7.42 o 
   2  10  13       18.57       11.72      2.58 o 
   3  10  13        0.50       -1.94      2.35 o 
   4  10  13      164.75      151.71      5.95 o 
   5  10  13      201.15      186.22      6.63 o 
   6  10  13       22.73       24.96      4.20 o 
   7  10  13       56.95       59.94      5.51 o 
   8  10  13      143.24      157.21      8.24 o 
   9  10  13       94.94      122.86      7.68 o 
  -8  11  13      220.85      224.85      9.51 o 
  -7  11  13      161.13      180.06      8.51 o 
  -6  11  13      111.49      117.23      9.07 o 
  -5  11  13       51.27       53.77      4.27 o 
  -4  11  13       71.17       73.64      4.57 o 
  -3  11  13        7.27        8.12      2.73 o 
  -2  11  13       66.30       62.80      5.68 o 
  -1  11  13       66.96       71.67      4.16 o 
   0  11  13       20.69       14.33      2.70 o 
   1  11  13       66.76       74.02      7.26 o 
   2  11  13       66.22       66.63      4.96 o 
   3  11  13        7.25        9.07      2.79 o 
   4  11  13       71.18       68.11      8.25 o 
   5  11  13       51.26       57.70      6.71 o 
   6  11  13      111.62      106.06      6.74 o 
   7  11  13      161.04      181.64      8.61 o 
   8  11  13      221.13      224.35      9.59 o 
  -7  12  13      143.41      161.93     11.59 o 
  -6  12  13       45.92       52.09      5.65 o 
  -5  12  13       63.99       67.93      5.68 o 
  -4  12  13      174.03      158.36      6.41 o 
  -3  12  13       55.75       51.28      4.10 o 
  -2  12  13       97.83       88.33      6.43 o 
  -1  12  13       26.02       31.79      3.42 o 
   0  12  13      180.66      176.78      6.81 o 
   1  12  13       25.98       32.73      4.13 o 
   2  12  13       97.82       96.68      5.85 o 
   3  12  13       55.77       60.71      4.46 o 
   4  12  13      174.18      174.07     12.92 o 
   5  12  13       64.07       67.22      5.67 o 
   6  12  13       46.01       43.60      7.62 o 
   7  12  13      143.23      168.88      8.61 o 
  -6  13  13       71.40       77.69      9.30 o 
  -5  13  13       14.97       17.22      4.45 o 
  -4  13  13       47.41       48.63      5.27 o 
  -3  13  13        1.15        6.00      3.72 o 
  -2  13  13      132.50      134.82      8.64 o 
  -1  13  13       15.70       17.34      3.36 o 
   0  13  13       24.25       29.88      3.70 o 
   1  13  13       15.64       16.10      3.35 o 
   2  13  13      132.61      126.43      6.94 o 
   3  13  13        1.18        0.96      3.51 o 
   4  13  13       47.40       51.71      5.36 o 
   5  13  13       15.05       20.82      4.40 o 
   6  13  13       71.30       71.53      7.71 o 
  -4  14  13       10.47       14.85      5.62 o 
  -3  14  13       34.56       44.53      6.62 o 
  -2  14  13       60.62       74.40      5.87 o 
  -1  14  13       57.16       65.54      7.57 o 
   0  14  13      156.85      202.02      8.49 o 
   1  14  13       57.23       58.29      5.54 o 
   2  14  13       60.51       55.18      5.49 o 
   3  14  13       34.63       42.46      7.11 o 
   4  14  13       10.46        7.41      5.05 o 
   0   0  14      382.30      409.07     12.53 o 
   1   0  14     2797.78     2938.16     35.96 o 
   2   0  14      133.86      153.70      3.42 o 
   3   0  14       55.49       44.99      2.34 o 
   4   0  14       24.68       33.61      2.27 o 
   5   0  14      122.94      116.63      3.77 o 
   6   0  14     1232.04     1105.82     17.38 o 
   7   0  14       24.17       20.19      3.68 o 
   8   0  14      126.63      132.28      5.84 o 
   9   0  14        0.72       -0.95      2.84 o 
  10   0  14        3.64        4.84      3.83 o 
  11   0  14        4.02       -0.97      8.67 o 
  12   0  14        0.72       -3.04      4.86 o 
 -12   1  14        8.97        7.90      5.45 o 
 -11   1  14      142.73      136.59     16.41 o 
 -10   1  14      191.14      213.60      8.94 o 
  -9   1  14       10.60        8.15      4.17 o 
  -8   1  14      315.71      306.10      6.75 o 
  -7   1  14       87.33       75.97      6.13 o 
  -6   1  14      639.09      623.41     10.11 o 
  -5   1  14     1296.05     1267.15     19.75 o 
  -4   1  14       25.92       24.22      2.01 o 
  -3   1  14      451.29      461.30      7.87 o 
  -2   1  14       71.78       58.10      2.33 o 
  -1   1  14      117.39      110.15      2.71 o 
   0   1  14      703.74      672.71     11.63 o 
   1   1  14      117.41      104.92      4.65 o 
   2   1  14       71.73       56.76      3.43 o 
   3   1  14      451.28      469.81      7.91 o 
   4   1  14       26.00       23.45      2.10 o 
   5   1  14     1295.49     1278.14     19.11 o 
   6   1  14      638.76      594.52     22.32 o 
   7   1  14       87.33       76.52      4.48 o 
   8   1  14      315.86      296.85      8.49 o 
   9   1  14       10.59        7.56      3.22 o 
  10   1  14      191.07      204.88      9.01 o 
  11   1  14      142.87      156.63     10.15 o 
  12   1  14        8.98        7.96      5.41 o 
 -12   2  14       23.10        7.74     10.62 o 
 -11   2  14      114.61      102.65     13.75 o 
 -10   2  14      288.30      295.92      8.38 o 
  -9   2  14      159.80      168.98      6.02 o 
  -8   2  14       41.08       39.80      3.81 o 
  -7   2  14       68.90       54.37      2.95 o 
  -6   2  14       71.24       61.16      2.69 o 
  -5   2  14       17.36       13.79      1.34 o 
  -4   2  14      276.77      256.99      5.24 o 
  -3   2  14       94.48      105.08      3.02 o 
  -2   2  14      548.59      603.57      9.93 o 
  -1   2  14       56.79       48.58      2.59 o 
   0   2  14      119.26      132.68      3.60 o 
   1   2  14       56.91       49.43      2.44 o 
   2   2  14      548.80      617.82      9.25 o 
   3   2  14       94.47      100.58      3.13 o 
   4   2  14      276.69      274.15      4.97 o 
   5   2  14       17.39       18.95      2.09 o 
   6   2  14       71.15       57.46      3.15 o 
   7   2  14       68.81       51.76      3.92 o 
   8   2  14       41.12       39.94      3.97 o 
   9   2  14      160.00      169.77      6.85 o 
  10   2  14      288.40      322.48     11.08 o 
  11   2  14      114.65      117.89      9.17 o 
  12   2  14       23.14       21.41      6.08 o 
 -12   3  14       94.70       95.10      8.71 o 
 -11   3  14       14.71       18.64      3.69 o 
 -10   3  14      277.99      290.77      8.35 o 
  -9   3  14       91.73       86.78      4.89 o 
  -8   3  14      249.33      233.87      6.35 o 
  -7   3  14      312.14      275.40      6.65 o 
  -6   3  14      225.15      196.16      4.79 o 
  -5   3  14       94.00       88.52      3.05 o 
  -4   3  14      681.22      688.54      8.20 o 
  -3   3  14      892.62      902.58      9.93 o 
  -2   3  14      353.63      341.17      5.16 o 
  -1   3  14      370.38      354.66      6.73 o 
   0   3  14       26.03       21.36      1.72 o 
   1   3  14      370.34      358.26     10.08 o 
   2   3  14      353.94      362.77     10.64 o 
   3   3  14      893.32      897.35     11.67 o 
   4   3  14      681.07      691.84      8.08 o 
   5   3  14       94.17       86.42      2.86 o 
   6   3  14      225.44      202.23      5.62 o 
   7   3  14      312.20      289.01      6.06 o 
   8   3  14      249.40      240.33      6.17 o 
   9   3  14       91.78       93.23      4.78 o 
  10   3  14      277.94      261.92      9.97 o 
  11   3  14       14.75        9.72     11.17 o 
  12   3  14       94.63       83.61      8.45 o 
 -12   4  14        0.04        4.76      5.19 o 
 -11   4  14        1.95       -1.23      4.83 o 
 -10   4  14      134.22      130.71      6.23 o 
  -9   4  14      169.12      172.49      6.46 o 
  -8   4  14       11.80        9.81      2.89 o 
  -7   4  14      173.65      164.29      5.72 o 
  -6   4  14      126.46      122.84      4.07 o 
  -5   4  14     1417.38     1420.02     18.85 o 
  -4   4  14       93.25       92.49      2.91 o 
  -3   4  14      447.37      430.35      5.60 o 
  -2   4  14       69.86       73.59      2.45 o 
  -1   4  14      178.60      169.62      3.90 o 
   0   4  14      199.05      177.67      3.93 o 
   1   4  14      179.09      172.33      4.00 o 
   2   4  14       69.83       73.51      2.50 o 
   3   4  14      447.03      441.90      6.23 o 
   4   4  14       92.99       88.78      3.29 o 
   5   4  14     1417.16     1403.09     19.42 o 
   6   4  14      126.32      125.58      4.07 o 
   7   4  14      173.53      175.79      5.18 o 
   8   4  14       11.82       14.17      3.49 o 
   9   4  14      168.78      172.63      5.93 o 
  10   4  14      134.02      125.23      7.12 o 
  11   4  14        1.94        4.94      5.62 o 
  12   4  14        0.04       -6.72      6.72 o 
 -11   5  14       23.80       32.27      5.33 o 
 -10   5  14       76.35       84.15      5.31 o 
  -9   5  14       48.66       49.82      4.27 o 
  -8   5  14      689.52      655.18     13.38 o 
  -7   5  14      461.75      437.56      8.92 o 
  -6   5  14      226.65      216.39      5.28 o 
  -5   5  14      506.47      501.94     10.85 o 
  -4   5  14      614.61      581.97     10.03 o 
  -3   5  14        2.26        2.83      1.50 o 
  -2   5  14      658.28      634.05      8.90 o 
  -1   5  14      470.47      455.47     10.26 o 
   0   5  14      135.20      127.10      4.32 o 
   1   5  14      470.14      457.44      6.73 o 
   2   5  14      658.04      639.37      9.88 o 
   3   5  14        2.29        0.17      1.87 o 
   4   5  14      614.53      570.52     10.13 o 
   5   5  14      505.98      503.01      8.69 o 
   6   5  14      226.82      208.09      5.38 o 
   7   5  14      461.62      454.17      8.64 o 
   8   5  14      688.97      681.23     13.92 o 
   9   5  14       48.55       45.21      4.33 o 
  10   5  14       76.23       75.09      6.16 o 
  11   5  14       23.67       19.53      8.44 o 
 -11   6  14       97.72      106.19      6.36 o 
 -10   6  14       22.75       33.06      4.30 o 
  -9   6  14       68.27       65.24      4.73 o 
  -8   6  14      110.30       94.61      5.95 o 
  -7   6  14       64.83       71.22      4.45 o 
  -6   6  14       13.33       17.71      2.90 o 
  -5   6  14      225.14      222.23      5.79 o 
  -4   6  14      192.75      194.92      5.15 o 
  -3   6  14      214.01      238.70      5.39 o 
  -2   6  14       88.41       91.02      2.87 o 
  -1   6  14      704.87      699.41     13.46 o 
   0   6  14      677.07      694.76     13.38 o 
   1   6  14      705.01      701.56     10.33 o 
   2   6  14       88.15       90.84      3.11 o 
   3   6  14      214.11      241.37      5.61 o 
   4   6  14      192.62      195.43      5.25 o 
   5   6  14      225.01      211.46      7.31 o 
   6   6  14       13.23       10.86      2.88 o 
   7   6  14       64.71       63.81      4.96 o 
   8   6  14      110.37       99.04      6.09 o 
   9   6  14       68.43       66.48      5.59 o 
  10   6  14       22.76       29.24      4.77 o 
  11   6  14       97.69      108.20      8.07 o 
 -11   7  14       35.31       38.97      5.40 o 
 -10   7  14       14.90       17.57      4.53 o 
  -9   7  14       38.61       41.56      5.07 o 
  -8   7  14       44.12       38.60      4.68 o 
  -7   7  14      132.71      135.51      5.91 o 
  -6   7  14      231.56      220.34     12.07 o 
  -5   7  14       41.19       37.78      3.27 o 
  -4   7  14      273.20      258.72      6.14 o 
  -3   7  14        6.90        6.79      1.80 o 
  -2   7  14      209.42      195.70      4.66 o 
  -1   7  14       57.67       63.98      2.56 o 
   0   7  14       77.55       75.59      5.14 o 
   1   7  14       57.61       64.51      2.71 o 
   2   7  14      209.60      199.62      4.90 o 
   3   7  14        6.81        8.86      2.10 o 
   4   7  14      273.33      259.80      6.39 o 
   5   7  14       41.04       38.98      3.39 o 
   6   7  14      231.32      224.41      6.92 o 
   7   7  14      132.89      129.76      6.71 o 
   8   7  14       44.21       41.56      4.77 o 
   9   7  14       38.59       37.48      4.90 o 
  10   7  14       14.89       19.25      7.47 o 
  11   7  14       35.23       47.06     10.16 o 
 -10   8  14       13.42        8.50      4.88 o 
  -9   8  14       32.20       31.05      4.86 o 
  -8   8  14      136.33      144.11      7.51 o 
  -7   8  14       54.93       58.35      5.14 o 
  -6   8  14      107.19      104.94      6.27 o 
  -5   8  14        9.51       11.47      2.75 o 
  -4   8  14      650.08      639.50     12.53 o 
  -3   8  14       34.21       32.59      2.73 o 
  -2   8  14       14.97       12.17      1.93 o 
  -1   8  14       24.77       21.63      2.91 o 
   0   8  14      214.68      195.83      4.74 o 
   1   8  14       24.78       22.83      2.12 o 
   2   8  14       15.01       11.29      2.23 o 
   3   8  14       34.24       30.27      2.88 o 
   4   8  14      650.08      657.79     12.73 o 
   5   8  14        9.53       11.78      2.81 o 
   6   8  14      107.44      115.72      5.48 o 
   7   8  14       54.86       52.81      5.10 o 
   8   8  14      136.31      134.11      8.63 o 
   9   8  14       32.13       33.98      4.94 o 
  10   8  14       13.44       14.56      4.37 o 
 -10   9  14       69.93       74.66      6.62 o 
  -9   9  14        1.66        0.39      3.99 o 
  -8   9  14       56.94       58.60      5.53 o 
  -7   9  14       49.88       42.26      4.78 o 
  -6   9  14      139.40      144.27      5.99 o 
  -5   9  14       46.62       46.53      3.77 o 
  -4   9  14        3.57        7.31      2.49 o 
  -3   9  14      107.45       99.75      4.36 o 
  -2   9  14       36.92       38.04      2.83 o 
  -1   9  14       70.79       71.73      3.47 o 
   0   9  14       13.32       14.57      2.24 o 
   1   9  14       70.91       73.16      3.74 o 
   2   9  14       36.87       33.63      2.92 o 
   3   9  14      107.79      103.14      4.60 o 
   4   9  14        3.56        1.60      2.46 o 
   5   9  14       46.47       48.36      3.88 o 
   6   9  14      139.23      141.61     12.13 o 
   7   9  14       49.96       53.40      5.18 o 
   8   9  14       56.81       53.78      5.57 o 
   9   9  14        1.67        2.02      4.04 o 
  10   9  14       69.86       82.41      6.83 o 
  -9  10  14       26.95       38.95      5.46 o 
  -8  10  14      143.90      153.87      8.29 o 
  -7  10  14       28.95       20.70      4.26 o 
  -6  10  14       35.71       37.45      4.51 o 
  -5  10  14       35.55       45.74      3.95 o 
  -4  10  14      165.56      168.93      5.96 o 
  -3  10  14        8.78        5.99      2.47 o 
  -2  10  14       84.12       75.71      3.98 o 
  -1  10  14       30.20       31.46      2.89 o 
   0  10  14      123.51      124.65      4.73 o 
   1  10  14       30.17       34.49      3.02 o 
   2  10  14       84.42       79.25      4.19 o 
   3  10  14        8.75        6.22      3.74 o 
   4  10  14      165.93      164.44     10.31 o 
   5  10  14       35.52       42.64      4.00 o 
   6  10  14       35.63       22.35      5.04 o 
   7  10  14       28.93       28.34      6.21 o 
   8  10  14      143.93      155.08     12.25 o 
   9  10  14       26.93       33.24      6.84 o 
  -8  11  14       36.48       40.45      6.63 o 
  -7  11  14       41.54       50.46      5.52 o 
  -6  11  14      130.28      132.85      7.43 o 
  -5  11  14       54.34       45.81      6.25 o 
  -4  11  14       11.07       14.22      3.04 o 
  -3  11  14      183.57      177.97      6.13 o 
  -2  11  14       45.22       39.39      3.45 o 
  -1  11  14       33.53       28.82      3.10 o 
   0  11  14       44.27       37.39      3.27 o 
   1  11  14       33.60       33.23      3.21 o 
   2  11  14       45.19       44.70      3.60 o 
   3  11  14      184.11      178.28      7.26 o 
   4  11  14       11.06       11.77      3.09 o 
   5  11  14       54.25       54.60      8.74 o 
   6  11  14      130.21      135.53      7.40 o 
   7  11  14       41.48       39.41      5.15 o 
   8  11  14       36.45       46.95      5.53 o 
  -7  12  14      112.67      114.19      9.00 o 
  -6  12  14       93.16       91.06      6.57 o 
  -5  12  14      221.63      238.68      9.18 o 
  -4  12  14      238.06      248.14      7.78 o 
  -3  12  14       38.20       32.90      3.59 o 
  -2  12  14      137.32      139.58      9.34 o 
  -1  12  14       13.37       13.03      2.86 o 
   0  12  14       57.53       68.87      6.24 o 
   1  12  14       13.36       10.04      2.88 o 
   2  12  14      137.52      148.03      5.89 o 
   3  12  14       38.20       36.87      3.86 o 
   4  12  14      238.06      252.78      9.13 o 
   5  12  14      221.50      250.28      9.46 o 
   6  12  14       93.02      104.55      7.00 o 
   7  12  14      112.56      103.95      8.73 o 
  -5  13  14      169.13      201.52     23.51 o 
  -4  13  14        3.02        6.29      3.90 o 
  -3  13  14      170.30      170.15      6.78 o 
  -2  13  14      175.83      199.97      6.97 o 
  -1  13  14      140.64      145.55      6.18 o 
   0  13  14      245.16      250.15      7.69 o 
   1  13  14      140.74      157.53      6.34 o 
   2  13  14      175.88      203.60      7.11 o 
   3  13  14      170.62      169.98      7.97 o 
   4  13  14        3.01       -1.93      6.47 o 
   5  13  14      168.87      203.25     10.82 o 
  -3  14  14       57.25       62.91      8.36 o 
  -2  14  14       21.93       22.64      6.09 o 
  -1  14  14       13.94       13.25     10.86 o 
   0  14  14      229.26      233.18     16.95 o 
   1  14  14       13.86       11.15      5.24 o 
   2  14  14       21.99       22.72      5.85 o 
   3  14  14       57.28       52.46     12.97 o 
   1   0  15      359.22      397.96      6.24 o 
   2   0  15      176.51      204.47      4.10 o 
   3   0  15      110.10      120.71      3.35 o 
   4   0  15      414.49      432.12      7.34 o 
   5   0  15       18.11       28.14      2.33 o 
   6   0  15        1.58       -0.39      1.91 o 
   7   0  15       13.91        7.76      2.80 o 
   8   0  15       86.22       85.12      5.00 o 
   9   0  15       88.60      109.64      6.07 o 
  10   0  15        0.06       -3.60      3.60 o 
  11   0  15      140.04      167.60     11.41 o 
  12   0  15      116.65      131.26      9.99 o 
 -12   1  15       24.30       37.64      6.79 o 
 -11   1  15        0.41       -0.79      6.95 o 
 -10   1  15       80.42       77.86      7.33 o 
  -9   1  15       70.82       67.36      4.97 o 
  -8   1  15      124.25      124.78      5.87 o 
  -7   1  15        6.00        3.49      2.41 o 
  -6   1  15       11.77       10.34      2.36 o 
  -5   1  15       14.81       16.06      1.94 o 
  -4   1  15      129.22      129.87      4.01 o 
  -3   1  15      199.73      200.39      4.55 o 
  -2   1  15        2.24       -1.06      1.19 o 
  -1   1  15      152.46      153.87      3.25 o 
   0   1  15      133.83      121.24      3.42 o 
   1   1  15      152.22      149.90      3.89 o 
   2   1  15        2.26        1.81      1.17 o 
   3   1  15      199.69      188.59      4.14 o 
   4   1  15      128.87      138.67      3.74 o 
   5   1  15       14.91       21.44      2.20 o 
   6   1  15       11.87       12.52      2.45 o 
   7   1  15        5.97        2.48      2.64 o 
   8   1  15      124.26      120.58      6.47 o 
   9   1  15       70.79       74.94      5.08 o 
  10   1  15       80.46       85.06      6.59 o 
  11   1  15        0.40       -4.49      4.49 o 
  12   1  15       24.39       31.20      6.24 o 
 -12   2  15        5.44       17.60      5.69 o 
 -11   2  15       76.84       76.06      7.79 o 
 -10   2  15       94.74      107.10      6.95 o 
  -9   2  15       20.97       17.35      4.49 o 
  -8   2  15       56.81       52.86      3.24 o 
  -7   2  15      129.72      118.49      3.85 o 
  -6   2  15       45.13       51.00      3.68 o 
  -5   2  15      410.65      386.84      7.10 o 
  -4   2  15       29.14       25.10      1.94 o 
  -3   2  15      184.45      175.58      3.93 o 
  -2   2  15       13.82       17.63      1.35 o 
  -1   2  15       95.30      108.75      4.10 o 
   0   2  15       22.71       31.60      2.53 o 
   1   2  15       95.24       97.38      4.15 o 
   2   2  15       13.83       16.59      2.93 o 
   3   2  15      184.69      176.81      4.24 o 
   4   2  15       29.34       24.20      2.01 o 
   5   2  15      410.61      379.20      7.10 o 
   6   2  15       45.35       49.90      3.29 o 
   7   2  15      129.56      107.33      4.75 o 
   8   2  15       56.82       51.20      4.28 o 
   9   2  15       21.05       19.56      3.69 o 
  10   2  15       94.67       96.21      6.83 o 
  11   2  15       76.96       79.00      7.93 o 
  12   2  15        5.46        8.83      5.56 o 
 -12   3  15       26.79       24.84      6.13 o 
 -11   3  15      270.25      287.72     21.82 o 
 -10   3  15        3.15        2.87      3.63 o 
  -9   3  15       21.19       25.90      3.35 o 
  -8   3  15        3.88        4.50      2.39 o 
  -7   3  15      209.31      217.62      5.33 o 
  -6   3  15       59.85       58.19      2.92 o 
  -5   3  15      524.89      520.37      7.81 o 
  -4   3  15      204.45      201.59      3.98 o 
  -3   3  15      249.73      248.77      4.10 o 
  -2   3  15      715.50      709.91     13.03 o 
  -1   3  15      108.61       96.13      3.42 o 
   0   3  15      111.90      107.66      3.41 o 
   1   3  15      108.81       96.02      5.02 o 
   2   3  15      715.63      722.55     11.92 o 
   3   3  15      249.39      247.73      5.33 o 
   4   3  15      204.40      207.41      5.48 o 
   5   3  15      524.76      513.19      8.73 o 
   6   3  15       59.77       61.63      3.58 o 
   7   3  15      209.07      210.21      5.37 o 
   8   3  15        3.91        1.72      2.84 o 
   9   3  15       21.19       20.07      4.77 o 
  10   3  15        3.12        0.42      4.52 o 
  11   3  15      270.34      309.84     13.30 o 
  12   3  15       26.71       35.64      6.73 o 
 -11   4  15      163.76      154.45      8.82 o 
 -10   4  15       30.03       45.14      4.25 o 
  -9   4  15      207.77      208.10      6.95 o 
  -8   4  15      371.03      345.09     12.02 o 
  -7   4  15      286.54      243.18      6.54 o 
  -6   4  15       55.18       48.98      2.88 o 
  -5   4  15     1008.44      940.74     15.10 o 
  -4   4  15     1300.65     1267.19     17.51 o 
  -3   4  15      112.48      111.19      3.98 o 
  -2   4  15     1330.04     1302.40     18.77 o 
  -1   4  15     2189.12     2055.18     26.26 o 
   0   4  15      104.36      102.67      3.01 o 
   1   4  15     2189.32     2115.96     24.29 o 
   2   4  15     1329.51     1291.33     15.84 o 
   3   4  15      112.68      106.09      3.29 o 
   4   4  15     1300.88     1292.96     17.58 o 
   5   4  15     1008.46      941.36     14.92 o 
   6   4  15       55.35       55.96      3.29 o 
   7   4  15      286.15      251.43      6.44 o 
   8   4  15      371.47      344.12      8.87 o 
   9   4  15      208.02      201.50     11.02 o 
  10   4  15       30.14       35.25      6.46 o 
  11   4  15      163.57      148.12     14.53 o 
 -11   5  15      164.38      184.63      7.90 o 
 -10   5  15       46.76       54.38      4.56 o 
  -9   5  15      305.28      301.66      8.50 o 
  -8   5  15      340.92      338.24     10.01 o 
  -7   5  15       23.20       24.73      3.22 o 
  -6   5  15       88.16       84.05      4.06 o 
  -5   5  15        3.81        3.49      2.03 o 
  -4   5  15      316.21      293.03      6.52 o 
  -3   5  15      148.36      148.29      3.83 o 
  -2   5  15       79.23       73.54      2.53 o 
  -1   5  15      311.12      289.12      6.54 o 
   0   5  15     2213.30     2068.07     29.55 o 
   1   5  15      311.55      289.27      5.48 o 
   2   5  15       79.36       75.26      3.27 o 
   3   5  15      148.19      146.29      4.01 o 
   4   5  15      316.59      289.63      6.39 o 
   5   5  15        3.77       -0.10      2.11 o 
   6   5  15       88.49       88.32      5.16 o 
   7   5  15       23.26       19.94      2.95 o 
   8   5  15      341.11      340.28      8.97 o 
   9   5  15      304.95      301.77      8.99 o 
  10   5  15       46.74       52.83      7.37 o 
  11   5  15      164.36      176.56     15.78 o 
 -11   6  15      107.55      129.93      7.73 o 
 -10   6  15       22.41        9.64      4.02 o 
  -9   6  15      135.48      116.27     11.04 o 
  -8   6  15      284.14      296.45      9.67 o 
  -7   6  15       16.79       21.28      3.23 o 
  -6   6  15       29.52       28.26      3.13 o 
  -5   6  15      103.79       97.40      4.19 o 
  -4   6  15      243.53      227.45      5.59 o 
  -3   6  15      151.27      128.83      3.89 o 
  -2   6  15       25.34       26.36      2.26 o 
  -1   6  15      236.65      230.22      7.36 o 
   0   6  15       88.03      100.55      5.12 o 
   1   6  15      236.71      220.51      7.28 o 
   2   6  15       25.35       23.39      2.04 o 
   3   6  15      151.45      128.45      4.09 o 
   4   6  15      243.81      228.43      5.74 o 
   5   6  15      103.83      108.68      4.38 o 
   6   6  15       29.54       26.52      3.12 o 
   7   6  15       16.81       12.14      3.54 o 
   8   6  15      283.85      297.80      9.58 o 
   9   6  15      135.79      117.91      8.63 o 
  10   6  15       22.36       15.14      4.27 o 
  11   6  15      107.36      123.90     13.75 o 
 -10   7  15       31.92       34.93      5.03 o 
  -9   7  15       56.20       63.50      5.60 o 
  -8   7  15      121.11      132.62      7.07 o 
  -7   7  15       47.42       57.06      4.33 o 
  -6   7  15      137.34      116.38      5.22 o 
  -5   7  15      112.42      104.34      4.65 o 
  -4   7  15      210.38      219.87      5.58 o 
  -3   7  15      152.94      148.69      4.33 o 
  -2   7  15       22.52       29.54      2.09 o 
  -1   7  15      446.88      414.30     10.91 o 
   0   7  15       13.82       16.93      3.24 o 
   1   7  15      447.14      420.02      7.54 o 
   2   7  15       22.59       29.69      2.28 o 
   3   7  15      153.13      148.86      5.53 o 
   4   7  15      210.47      203.83      5.65 o 
   5   7  15      112.34      104.24      6.10 o 
   6   7  15      137.11      122.30      5.49 o 
   7   7  15       47.34       53.19      4.82 o 
   8   7  15      121.06      126.25      6.79 o 
   9   7  15       56.10       64.26      5.54 o 
  10   7  15       31.95       32.87      4.80 o 
 -10   8  15        0.25        0.02      3.90 o 
  -9   8  15       31.44       29.10      4.76 o 
  -8   8  15       22.42       25.20      4.34 o 
  -7   8  15      379.57      377.93     10.94 o 
  -6   8  15      201.73      178.32      6.21 o 
  -5   8  15       22.17       23.87      2.99 o 
  -4   8  15      408.52      378.95      9.16 o 
  -3   8  15       60.94       53.96      3.10 o 
  -2   8  15       82.37       75.36      3.65 o 
  -1   8  15       75.21       70.26      2.87 o 
   0   8  15       83.13       87.03      3.12 o 
   1   8  15       75.35       72.19      5.14 o 
   2   8  15       82.62       73.50      3.33 o 
   3   8  15       60.96       45.93      3.28 o 
   4   8  15      408.51      391.48     12.20 o 
   5   8  15       22.21       19.31      3.06 o 
   6   8  15      201.91      167.88      9.34 o 
   7   8  15      378.97      350.66     10.83 o 
   8   8  15       22.31       24.64      4.37 o 
   9   8  15       31.48       33.73      4.77 o 
  10   8  15        0.25       -1.35      3.95 o 
  -9   9  15       12.07       14.73      4.49 o 
  -8   9  15        8.94       13.35      4.12 o 
  -7   9  15        0.97        6.31      3.58 o 
  -6   9  15      102.67      114.89      5.52 o 
  -5   9  15       67.93       64.55      4.17 o 
  -4   9  15      342.95      360.69      8.52 o 
  -3   9  15      225.01      207.48      5.92 o 
  -2   9  15       98.36       87.49      4.96 o 
  -1   9  15      115.63      114.93      4.51 o 
   0   9  15        2.46        0.33      1.78 o 
   1   9  15      115.92      121.55      4.26 o 
   2   9  15       98.41       87.46      3.95 o 
   3   9  15      225.03      215.80      6.23 o 
   4   9  15      343.14      354.89      8.71 o 
   5   9  15       67.85       68.50      4.40 o 
   6   9  15      102.60       97.60      6.24 o 
   7   9  15        0.95        0.71      4.33 o 
   8   9  15        9.01       11.77      6.64 o 
   9   9  15       11.99       26.26      7.26 o 
  -8  10  15       33.14       42.98      5.21 o 
  -7  10  15       29.24       32.30      4.64 o 
  -6  10  15        4.72        2.37      2.84 o 
  -5  10  15       17.83       12.43      3.03 o 
  -4  10  15       29.51       23.08      3.62 o 
  -3  10  15      226.31      231.25      6.64 o 
  -2  10  15       31.48       33.29      2.97 o 
  -1  10  15       17.74       14.92      2.35 o 
   0  10  15       54.15       51.82      3.27 o 
   1  10  15       17.70       17.30      2.52 o 
   2  10  15       31.42       29.17      2.93 o 
   3  10  15      226.41      241.76     10.96 o 
   4  10  15       29.49       27.65      3.33 o 
   5  10  15       17.91       18.66      3.41 o 
   6  10  15        4.71        0.73      5.35 o 
   7  10  15       29.08       22.70      4.50 o 
   8  10  15       33.03       42.91      5.36 o 
  -8  11  15        9.72        4.53      5.14 o 
  -7  11  15       35.70       28.91      4.93 o 
  -6  11  15      189.51      182.17      7.98 o 
  -5  11  15       12.44       13.38      3.21 o 
  -4  11  15       18.99       17.38      3.02 o 
  -3  11  15      177.43      178.20      6.15 o 
  -2  11  15       50.09       52.03      3.62 o 
  -1  11  15       62.01       63.37      3.81 o 
   0  11  15       31.52       33.49      3.36 o 
   1  11  15       61.93       64.53      5.55 o 
   2  11  15       50.20       48.26      3.69 o 
   3  11  15      177.37      196.01      6.47 o 
   4  11  15       19.00       17.34      3.23 o 
   5  11  15       12.42       19.14      4.17 o 
   6  11  15      189.37      192.49      8.36 o 
   7  11  15       35.74       46.10      5.41 o 
   8  11  15        9.67       13.29      7.42 o 
  -6  12  15       31.19       37.33      6.29 o 
  -5  12  15       33.85       49.02      6.42 o 
  -4  12  15      154.36      173.34     10.10 o 
  -3  12  15      170.09      164.93      6.24 o 
  -2  12  15       68.12       69.88      4.35 o 
  -1  12  15       40.45       42.45      3.64 o 
   0  12  15      138.88      146.30      8.86 o 
   1  12  15       40.62       43.95      5.39 o 
   2  12  15       68.07       75.60      4.55 o 
   3  12  15      170.30      162.47      6.32 o 
   4  12  15      154.39      163.80      7.87 o 
   5  12  15       33.77       42.54      6.42 o 
   6  12  15       31.26       29.35      7.03 o 
  -5  13  15        9.75        8.50      5.30 o 
  -4  13  15       90.12       87.56      8.12 o 
  -3  13  15        7.99       11.42      3.25 o 
  -2  13  15       84.95      104.19      6.43 o 
  -1  13  15      139.22      135.12      5.88 o 
   0  13  15      152.68      172.99      6.46 o 
   1  13  15      139.45      138.60      5.94 o 
   2  13  15       85.08       94.35      5.29 o 
   3  13  15        7.96       13.67      3.99 o 
   4  13  15       89.93       93.06     10.39 o 
   5  13  15        9.74        0.61      7.89 o 
  -2  14  15       43.37       54.59      7.09 o 
  -1  14  15       67.48       86.40      7.95 o 
   0  14  15       79.21       93.17      9.77 o 
   1  14  15       67.47       64.28      7.38 o 
   2  14  15       43.44       44.30     14.22 o 
   0   0  16      139.00      163.14      4.96 o 
   1   0  16       44.75       52.76      2.15 o 
   2   0  16      188.48      166.88      4.29 o 
   3   0  16       38.26       39.49      2.21 o 
   4   0  16       97.00       70.53      2.97 o 
   5   0  16      678.55      681.87     11.33 o 
   6   0  16      748.77      646.73     10.69 o 
   7   0  16       95.84       92.18      4.91 o 
   8   0  16       16.73       11.59      3.14 o 
   9   0  16      417.59      417.66     10.91 o 
  10   0  16       10.67       10.92      4.21 o 
  11   0  16       74.52       80.51     15.39 o 
  12   0  16       16.29       10.91      8.98 o 
 -12   1  16       19.73       47.37      7.12 o 
 -11   1  16       43.43       29.67      7.42 o 
 -10   1  16      221.33      234.38      9.44 o 
  -9   1  16       57.84       67.32      5.02 o 
  -8   1  16       47.65       44.14      4.11 o 
  -7   1  16      112.01      109.12      4.79 o 
  -6   1  16      289.94      263.36      7.43 o 
  -5   1  16        2.12        7.03      1.78 o 
  -4   1  16      145.83      145.29      3.96 o 
  -3   1  16      140.07      132.46      3.53 o 
  -2   1  16      209.04      214.24      4.29 o 
  -1   1  16      282.89      275.29      4.82 o 
   0   1  16       71.41       71.33      3.70 o 
   1   1  16      283.21      278.23      4.84 o 
   2   1  16      209.18      216.53      4.29 o 
   3   1  16      139.99      130.62      3.54 o 
   4   1  16      146.05      136.54      4.91 o 
   5   1  16        2.09        8.23      1.92 o 
   6   1  16      290.17      278.32      7.82 o 
   7   1  16      111.83      103.73      5.18 o 
   8   1  16       47.62       57.82      4.43 o 
   9   1  16       57.57       53.12      4.69 o 
  10   1  16      221.38      234.75      9.73 o 
  11   1  16       43.47       43.51      6.67 o 
  12   1  16       19.73       33.74      6.74 o 
 -12   2  16       31.23       32.97      6.46 o 
 -11   2  16        8.68       10.44      4.96 o 
 -10   2  16      119.52      113.98      7.33 o 
  -9   2  16       57.50       53.16      6.55 o 
  -8   2  16       99.92       87.96      5.21 o 
  -7   2  16      139.61      143.71      5.32 o 
  -6   2  16       52.13       61.99      3.56 o 
  -5   2  16      354.21      327.34      7.01 o 
  -4   2  16       36.01       31.55      2.19 o 
  -3   2  16      189.98      221.58      4.92 o 
  -2   2  16      670.42      634.60      9.65 o 
  -1   2  16      845.02      836.01     16.27 o 
   0   2  16        8.96       13.83      2.19 o 
   1   2  16      845.32      809.97     32.76 o 
   2   2  16      670.12      596.10     19.09 o 
   3   2  16      189.82      226.70      4.91 o 
   4   2  16       36.05       33.58      3.31 o 
   5   2  16      354.23      331.85      7.08 o 
   6   2  16       52.34       53.08      3.40 o 
   7   2  16      139.47      133.58      5.82 o 
   8   2  16       99.63       80.23      7.38 o 
   9   2  16       57.44       59.87      4.82 o 
  10   2  16      119.37      133.14     11.97 o 
  11   2  16        8.65        3.64      5.08 o 
  12   2  16       31.17       34.73      6.94 o 
 -11   3  16       50.52       71.87      6.53 o 
 -10   3  16       20.78       29.84      5.56 o 
  -9   3  16       73.33       78.68      6.02 o 
  -8   3  16       35.59       33.63      3.02 o 
  -7   3  16      100.80      102.23      3.82 o 
  -6   3  16      577.58      567.26      9.18 o 
  -5   3  16      122.72      119.11      4.33 o 
  -4   3  16       28.00       27.09      2.66 o 
  -3   3  16      824.23      780.41     12.68 o 
  -2   3  16       77.03       67.74      2.90 o 
  -1   3  16      631.84      650.82     13.44 o 
   0   3  16      276.75      274.23      6.39 o 
   1   3  16      631.17      649.93     12.13 o 
   2   3  16       77.14       77.09      3.12 o 
   3   3  16      824.24      769.06     12.82 o 
   4   3  16       28.04       27.70      2.77 o 
   5   3  16      122.77      121.67      4.73 o 
   6   3  16      577.38      581.81     12.47 o 
   7   3  16      101.15       94.34      6.32 o 
   8   3  16       35.63       38.61      5.05 o 
   9   3  16       73.61       84.51      7.93 o 
  10   3  16       20.72       27.37      6.29 o 
  11   3  16       50.67       51.40     10.00 o 
 -11   4  16      313.43      337.08     11.96 o 
 -10   4  16      279.23      296.35     10.82 o 
  -9   4  16      318.86      326.73      8.65 o 
  -8   4  16       83.84       88.88      4.68 o 
  -7   4  16        8.86       14.81      3.18 o 
  -6   4  16      223.83      226.12      5.85 o 
  -5   4  16      133.93      127.29      4.25 o 
  -4   4  16       33.93       30.84      2.74 o 
  -3   4  16      318.55      310.65      6.40 o 
  -2   4  16     2740.37     2598.40     32.67 o 
  -1   4  16      982.39      925.32     15.98 o 
   0   4  16       32.59       29.72      3.11 o 
   1   4  16      982.33      950.30     14.48 o 
   2   4  16     2740.94     2638.13     36.69 o 
   3   4  16      318.67      321.08      6.85 o 
   4   4  16       33.94       29.46      2.04 o 
   5   4  16      134.00      123.51      4.03 o 
   6   4  16      223.89      231.31      6.93 o 
   7   4  16        8.85       14.75      3.97 o 
   8   4  16       83.97       86.53      6.53 o 
   9   4  16      318.83      328.22     14.00 o 
  10   4  16      279.63      271.49     11.18 o 
  11   4  16      313.44      308.11     20.16 o 
 -11   5  16       29.97       31.70      6.84 o 
 -10   5  16      429.08      415.85     19.22 o 
  -9   5  16      103.74       97.90      6.12 o 
  -8   5  16      266.95      271.74     13.32 o 
  -7   5  16      131.37      138.81      5.62 o 
  -6   5  16      195.45      181.54      5.46 o 
  -5   5  16       67.91       62.68      4.10 o 
  -4   5  16       11.77        9.77      2.05 o 
  -3   5  16      937.33      906.09     13.91 o 
  -2   5  16      475.29      462.04      7.39 o 
  -1   5  16      339.88      302.96     11.21 o 
   0   5  16      379.94      355.75      9.97 o 
   1   5  16      339.97      318.99      7.52 o 
   2   5  16      475.66      468.73      7.57 o 
   3   5  16      937.47      906.42     14.06 o 
   4   5  16       11.85       13.33      2.17 o 
   5   5  16       67.84       59.97      3.74 o 
   6   5  16      195.74      189.15      5.51 o 
   7   5  16      131.56      128.65      5.05 o 
   8   5  16      266.99      260.16      7.64 o 
   9   5  16      103.96       91.41      6.95 o 
  10   5  16      429.21      439.57     14.12 o 
  11   5  16       30.00       22.97      8.59 o 
 -11   6  16        8.55        8.44      5.62 o 
 -10   6  16       35.31       36.06      4.92 o 
  -9   6  16      155.12      163.84      7.71 o 
  -8   6  16      102.00       99.82      6.10 o 
  -7   6  16      239.65      221.62      6.92 o 
  -6   6  16      108.37       97.05      4.68 o 
  -5   6  16      159.28      149.60      5.20 o 
  -4   6  16       58.20       53.94      3.01 o 
  -3   6  16      313.45      311.05      6.33 o 
  -2   6  16       22.26       28.17      3.42 o 
  -1   6  16       16.32       15.90      3.05 o 
   0   6  16      367.03      325.23      8.98 o 
   1   6  16       16.38       15.13      3.02 o 
   2   6  16       22.19       25.22      3.04 o 
   3   6  16      313.48      315.43      8.02 o 
   4   6  16       58.27       58.30      3.64 o 
   5   6  16      159.58      150.04      4.96 o 
   6   6  16      108.45       99.28      4.47 o 
   7   6  16      239.90      217.24      9.52 o 
   8   6  16      102.06      103.08      6.32 o 
   9   6  16      155.15      175.84      7.82 o 
  10   6  16       35.25       44.44      7.11 o 
  11   6  16        8.60        4.37      7.50 o 
 -10   7  16       34.55       32.92      4.99 o 
  -9   7  16      266.04      275.78     14.33 o 
  -8   7  16      174.57      170.51      7.82 o 
  -7   7  16      112.85      123.93      6.88 o 
  -6   7  16       18.53       20.97      3.09 o 
  -5   7  16      145.77      138.31      5.11 o 
  -4   7  16       14.10       10.30      2.18 o 
  -3   7  16      335.67      345.49      8.00 o 
  -2   7  16      252.07      241.07      8.27 o 
  -1   7  16       17.85       22.55      3.47 o 
   0   7  16      556.72      566.55     13.50 o 
   1   7  16       17.76       26.54      3.68 o 
   2   7  16      252.41      235.99      5.38 o 
   3   7  16      335.39      332.22      7.06 o 
   4   7  16       14.16       11.50      2.43 o 
   5   7  16      145.83      136.88      6.16 o 
   6   7  16       18.57       22.36      3.18 o 
   7   7  16      112.92      131.35      6.69 o 
   8   7  16      174.54      183.16     10.78 o 
   9   7  16      265.93      305.73     10.15 o 
  10   7  16       34.59       30.20      6.76 o 
 -10   8  16       36.52       38.00      6.29 o 
  -9   8  16       20.71       15.05      4.37 o 
  -8   8  16      105.29      123.12      7.07 o 
  -7   8  16        3.66        6.02      3.57 o 
  -6   8  16       73.01       70.82      4.48 o 
  -5   8  16      104.55      100.61      5.89 o 
  -4   8  16       15.53       16.52      2.57 o 
  -3   8  16      120.94      128.49      5.27 o 
  -2   8  16      450.54      411.17     13.28 o 
  -1   8  16       10.94       10.95      3.61 o 
   0   8  16       27.41       27.85      3.85 o 
   1   8  16       10.91        9.77      1.71 o 
   2   8  16      450.86      419.25     10.22 o 
   3   8  16      121.00      122.29      6.05 o 
   4   8  16       15.49       18.23      2.88 o 
   5   8  16      104.59      100.63      4.89 o 
   6   8  16       72.98       70.79      4.63 o 
   7   8  16        3.68        4.69      3.45 o 
   8   8  16      105.19      129.40      7.19 o 
   9   8  16       20.75       20.51      4.47 o 
  10   8  16       36.54       36.37      5.14 o 
  -9   9  16       95.93       89.27      8.00 o 
  -8   9  16      144.22      151.71     10.64 o 
  -7   9  16       41.27       40.72      4.73 o 
  -6   9  16       37.91       39.39      3.83 o 
  -5   9  16       10.63        3.80      2.82 o 
  -4   9  16      356.63      340.34      8.18 o 
  -3   9  16      297.36      287.71      7.03 o 
  -2   9  16       20.38       19.17      2.21 o 
  -1   9  16       41.74       38.78      3.02 o 
   0   9  16        9.83        7.77      1.82 o 
   1   9  16       41.81       37.46      3.19 o 
   2   9  16       20.29       16.03      2.38 o 
   3   9  16      297.49      286.32     10.64 o 
   4   9  16      356.34      343.18      8.64 o 
   5   9  16       10.59        9.42      2.90 o 
   6   9  16       37.83       40.47      6.08 o 
   7   9  16       41.19       36.44      4.69 o 
   8   9  16      144.18      154.19      8.01 o 
   9   9  16       96.00      102.71     13.57 o 
  -8  10  16       33.98       39.96      9.92 o 
  -7  10  16       57.55       51.55      5.25 o 
  -6  10  16        1.78        8.15      3.10 o 
  -5  10  16       36.29       36.88      4.69 o 
  -4  10  16      132.11      121.98      5.16 o 
  -3  10  16       64.32       63.02      4.53 o 
  -2  10  16       44.07       35.50      2.90 o 
  -1  10  16      150.79      148.91      4.83 o 
   0  10  16      401.33      402.95     15.29 o 
   1  10  16      150.82      150.94      6.40 o 
   2  10  16       44.09       43.64      3.46 o 
   3  10  16       64.25       64.23      7.13 o 
   4  10  16      132.16      132.40      5.46 o 
   5  10  16       36.18       32.08      3.75 o 
   6  10  16        1.78        3.08      3.57 o 
   7  10  16       57.44       45.89      5.20 o 
   8  10  16       33.99       35.67      5.14 o 
  -7  11  16       17.97       16.13      8.98 o 
  -6  11  16       21.69       19.15      4.33 o 
  -5  11  16      162.21      172.36      6.49 o 
  -4  11  16        9.81       15.47      2.98 o 
  -3  11  16       40.16       34.18      3.26 o 
  -2  11  16       38.16       31.79      3.09 o 
  -1  11  16      142.10      148.25      5.47 o 
   0  11  16       68.19       65.61      3.71 o 
   1  11  16      142.13      141.70      5.50 o 
   2  11  16       38.28       31.48      3.25 o 
   3  11  16       40.15       34.01      3.48 o 
   4  11  16        9.88        6.83      2.94 o 
   5  11  16      162.24      166.37      8.10 o 
   6  11  16       21.82       16.09      4.18 o 
   7  11  16       17.99       25.27      7.27 o 
  -6  12  16      124.09      133.05      9.60 o 
  -5  12  16      117.35      118.32      9.11 o 
  -4  12  16      165.35      179.54      6.64 o 
  -3  12  16       32.29       35.69      3.57 o 
  -2  12  16       44.47       42.96      3.56 o 
  -1  12  16       69.12       65.15      4.10 o 
   0  12  16      651.52      690.94     15.38 o 
   1  12  16       69.00       71.96      4.21 o 
   2  12  16       44.49       42.66      3.73 o 
   3  12  16       32.25       35.32      3.76 o 
   4  12  16      165.29      166.15      7.26 o 
   5  12  16      117.69      125.78      9.06 o 
   6  12  16      124.07      135.95     14.45 o 
  -4  13  16       95.74      102.73      8.62 o 
  -3  13  16      135.72      119.65      6.88 o 
  -2  13  16        7.34        4.99      3.61 o 
  -1  13  16       38.36       34.55      3.62 o 
   0  13  16       64.93       65.20      5.90 o 
   1  13  16       38.37       34.82      4.38 o 
   2  13  16        7.30        3.07      4.43 o 
   3  13  16      135.66      110.49     20.86 o 
   4  13  16       95.81      105.57     11.72 o 
  -1  14  16       33.95       30.47      9.06 o 
   0  14  16       19.16       17.80      4.36 o 
   1  14  16       33.95       44.26      7.81 o 
   1   0  17       68.74       67.43      2.51 o 
   2   0  17      387.19      395.42      6.60 o 
   3   0  17      693.88      641.52      9.72 o 
   4   0  17       10.81       12.71      1.92 o 
   5   0  17      336.07      312.88      6.42 o 
   6   0  17       20.16       26.32      2.93 o 
   7   0  17      146.21      136.90      5.75 o 
   8   0  17      273.21      257.75      8.08 o 
   9   0  17        3.36        6.01      4.13 o 
  10   0  17        0.01       -4.78      4.78 o 
  11   0  17       97.63      111.32      9.06 o 
 -11   1  17        5.30        7.42      7.66 o 
 -10   1  17       25.24       27.55      4.89 o 
  -9   1  17        0.17        2.50      3.38 o 
  -8   1  17      259.19      252.19      7.92 o 
  -7   1  17       34.00       29.67      3.54 o 
  -6   1  17       67.08       51.84      3.48 o 
  -5   1  17       85.05       79.36      3.20 o 
  -4   1  17      109.00       93.49      5.06 o 
  -3   1  17      126.45      118.93      5.12 o 
  -2   1  17       46.70       43.22      2.21 o 
  -1   1  17      150.00      154.39      3.58 o 
   0   1  17        0.00       -0.66      1.20 o 
   1   1  17      150.15      153.76      3.55 o 
   2   1  17       46.85       46.69      2.22 o 
   3   1  17      126.38      117.26      4.02 o 
   4   1  17      109.17       97.11      3.47 o 
   5   1  17       84.85       75.28      3.49 o 
   6   1  17       67.18       56.81      3.05 o 
   7   1  17       34.04       32.79      3.47 o 
   8   1  17      259.20      233.79      9.70 o 
   9   1  17        0.18        0.97      3.06 o 
  10   1  17       25.32       25.13      5.02 o 
  11   1  17        5.33       11.08      5.40 o 
 -11   2  17       76.28       97.99      7.34 o 
 -10   2  17       96.46      101.61      7.19 o 
  -9   2  17       50.60       61.34      5.51 o 
  -8   2  17       79.66       89.51      6.36 o 
  -7   2  17       58.20       50.37      5.28 o 
  -6   2  17       32.46       30.59      2.95 o 
  -5   2  17       29.52       30.01      2.71 o 
  -4   2  17      593.91      557.23      9.22 o 
  -3   2  17      124.85      136.13      6.47 o 
  -2   2  17      436.75      433.64      8.05 o 
  -1   2  17      315.62      308.04      6.20 o 
   0   2  17      275.29      287.02      8.70 o 
   1   2  17      315.51      311.93      6.32 o 
   2   2  17      437.09      451.62      8.29 o 
   3   2  17      124.90      139.73      4.39 o 
   4   2  17      593.81      577.21     12.50 o 
   5   2  17       29.47       30.73      3.34 o 
   6   2  17       32.46       19.54      3.26 o 
   7   2  17       58.29       40.78      6.96 o 
   8   2  17       79.69       73.39      6.07 o 
   9   2  17       50.57       60.77      6.14 o 
  10   2  17       96.25      106.81     21.80 o 
  11   2  17       76.13       74.06      7.95 o 
 -11   3  17       16.71       20.12      5.07 o 
 -10   3  17      363.76      389.18     12.34 o 
  -9   3  17       70.90       63.88      5.65 o 
  -8   3  17       23.06       25.05      5.05 o 
  -7   3  17       39.62       34.67      4.26 o 
  -6   3  17       11.64        8.33      4.83 o 
  -5   3  17      126.60      124.46      5.14 o 
  -4   3  17       47.41       54.26      3.14 o 
  -3   3  17      109.81      104.06      4.14 o 
  -2   3  17      243.98      237.67      5.77 o 
  -1   3  17      698.73      709.67     12.43 o 
   0   3  17       81.74       83.17      3.55 o 
   1   3  17      698.84      695.72     12.49 o 
   2   3  17      243.66      229.06      5.87 o 
   3   3  17      109.65      103.99      4.32 o 
   4   3  17       47.23       55.48      3.63 o 
   5   3  17      126.72      134.45      5.48 o 
   6   3  17       11.68       10.13      3.00 o 
   7   3  17       39.65       25.79      4.37 o 
   8   3  17       23.03       19.00      4.39 o 
   9   3  17       70.93       55.16      8.98 o 
  10   3  17      363.44      384.33     15.82 o 
  11   3  17       16.80       11.25      7.97 o 
 -11   4  17      135.42      165.88      9.16 o 
 -10   4  17       13.48       16.86      5.57 o 
  -9   4  17      101.95      100.64      8.31 o 
  -8   4  17       17.20       17.03      4.96 o 
  -7   4  17       74.87       81.25      3.93 o 
  -6   4  17       28.61       32.85      2.70 o 
  -5   4  17      130.76      123.98      4.01 o 
  -4   4  17       56.93       59.12      2.79 o 
  -3   4  17        2.88        3.62      1.84 o 
  -2   4  17     1083.95     1038.78     15.99 o 
  -1   4  17      485.26      446.97     11.78 o 
   0   4  17      465.49      455.11     11.82 o 
   1   4  17      484.95      460.36      8.17 o 
   2   4  17     1083.18     1037.20     16.15 o 
   3   4  17        2.85        3.37      2.01 o 
   4   4  17       56.78       59.28      4.31 o 
   5   4  17      130.71      122.04      5.34 o 
   6   4  17       28.63       29.39      3.57 o 
   7   4  17       74.95       67.56      5.78 o 
   8   4  17       17.23       13.42      5.08 o 
   9   4  17      101.88       92.76      8.45 o 
  10   4  17       13.49       14.03      4.95 o 
  11   4  17      135.50      119.68     14.22 o 
 -11   5  17       44.70       37.01      7.07 o 
 -10   5  17       37.34       40.59      6.79 o 
  -9   5  17        4.64        1.95      5.08 o 
  -8   5  17        8.99        6.64      3.30 o 
  -7   5  17      477.56      459.48     10.22 o 
  -6   5  17        6.15        4.42      2.27 o 
  -5   5  17       32.58       37.53      2.85 o 
  -4   5  17      167.96      161.55      4.57 o 
  -3   5  17      405.89      391.61      7.23 o 
  -2   5  17      314.12      299.48      6.55 o 
  -1   5  17      148.68      138.18      5.27 o 
   0   5  17       68.63       59.99      3.35 o 
   1   5  17      148.37      141.16      6.49 o 
   2   5  17      314.41      304.51      8.31 o 
   3   5  17      405.34      392.40      7.35 o 
   4   5  17      167.71      162.73      4.59 o 
   5   5  17       32.51       37.80      2.83 o 
   6   5  17        6.11        6.60      2.27 o 
   7   5  17      477.83      463.73     15.54 o 
   8   5  17        8.97       13.24      9.67 o 
   9   5  17        4.67        6.83      5.64 o 
  10   5  17       37.42       34.66      7.25 o 
  11   5  17       44.73       54.69     10.62 o 
 -10   6  17      100.64       91.30      8.83 o 
  -9   6  17        6.09        0.31      3.44 o 
  -8   6  17      242.58      254.81     11.04 o 
  -7   6  17      228.37      231.37      7.10 o 
  -6   6  17      467.93      448.90      9.95 o 
  -5   6  17        9.43       14.01      2.36 o 
  -4   6  17       14.37       14.96      2.19 o 
  -3   6  17      269.76      272.65      5.75 o 
  -2   6  17      911.71      889.33     18.44 o 
  -1   6  17      423.17      401.59     10.33 o 
   0   6  17      255.15      244.45      7.67 o 
   1   6  17      423.42      404.40     10.31 o 
   2   6  17      910.82      888.66     13.73 o 
   3   6  17      269.96      272.57      7.29 o 
   4   6  17       14.29       14.63      2.33 o 
   5   6  17        9.48        7.23      2.42 o 
   6   6  17      467.72      459.92     10.02 o 
   7   6  17      228.56      221.92      9.07 o 
   8   6  17      242.57      250.76     12.03 o 
   9   6  17        6.11        9.26      5.49 o 
  10   6  17      100.62      104.70     15.70 o 
 -10   7  17       30.75       24.14      4.69 o 
  -9   7  17      102.82       86.10      6.14 o 
  -8   7  17       12.12       15.13      4.85 o 
  -7   7  17       57.65       64.15      4.44 o 
  -6   7  17        1.85        3.26      2.60 o 
  -5   7  17       73.56       72.16      3.95 o 
  -4   7  17       36.82       29.76      3.11 o 
  -3   7  17      360.65      357.35      7.06 o 
  -2   7  17       28.42       27.10      7.31 o 
  -1   7  17      277.05      268.55      8.55 o 
   0   7  17      400.42      408.02     10.83 o 
   1   7  17      276.47      271.59      9.60 o 
   2   7  17       28.36       20.65      3.89 o 
   3   7  17      360.17      361.51      7.37 o 
   4   7  17       36.87       32.12      2.84 o 
   5   7  17       73.58       69.61      4.04 o 
   6   7  17        1.85        3.42      3.77 o 
   7   7  17       57.75       66.65      5.19 o 
   8   7  17       12.16        6.64      3.69 o 
   9   7  17      102.77      103.22      8.93 o 
  10   7  17       30.78       24.67      8.59 o 
  -9   8  17        2.79       11.05      4.04 o 
  -8   8  17       44.19       39.93      4.81 o 
  -7   8  17      120.12      137.36      7.10 o 
  -6   8  17       96.89       99.96      5.00 o 
  -5   8  17       72.43       64.68      3.96 o 
  -4   8  17       15.90       17.62      2.52 o 
  -3   8  17        6.74        3.60      2.07 o 
  -2   8  17      190.30      177.17      8.34 o 
  -1   8  17       41.55       33.46      4.72 o 
   0   8  17        0.03        0.17      3.42 o 
   1   8  17       41.38       40.90      7.34 o 
   2   8  17      190.01      185.14      5.00 o 
   3   8  17        6.77        4.51      2.19 o 
   4   8  17       15.94       15.05      2.71 o 
   5   8  17       72.54       70.68      4.26 o 
   6   8  17       96.99       99.33      5.16 o 
   7   8  17      120.10      134.74     10.07 o 
   8   8  17       44.07       50.45      5.09 o 
   9   8  17        2.79       -3.01      4.85 o 
  -8   9  17        4.50        1.42      3.72 o 
  -7   9  17       27.56       35.76      4.58 o 
  -6   9  17      143.08      151.45      6.02 o 
  -5   9  17      238.34      224.74      6.76 o 
  -4   9  17       24.59       25.21      3.83 o 
  -3   9  17       62.08       55.00      3.25 o 
  -2   9  17        7.67       10.27      1.90 o 
  -1   9  17      152.93      147.74      8.28 o 
   0   9  17      402.85      390.04     15.70 o 
   1   9  17      152.98      153.76      4.46 o 
   2   9  17        7.76        8.05      2.06 o 
   3   9  17       62.14       57.26      3.56 o 
   4   9  17       24.63       22.78      3.08 o 
   5   9  17      238.30      227.76      7.08 o 
   6   9  17      143.24      153.85      7.24 o 
   7   9  17       27.55       25.86      4.41 o 
   8   9  17        4.55        6.18      3.94 o 
  -8  10  17       98.31      102.53      8.45 o 
  -7  10  17        5.60        8.42      5.42 o 
  -6  10  17      238.47      231.24      7.40 o 
  -5  10  17       64.34       66.38      5.22 o 
  -4  10  17       76.26       67.51      3.98 o 
  -3  10  17       40.69       43.66      3.21 o 
  -2  10  17      109.72      119.05      8.41 o 
  -1  10  17       80.97       77.74      3.41 o 
   0  10  17       21.92       22.12      2.28 o 
   1  10  17       80.68       76.20      4.71 o 
   2  10  17      109.65      109.66      4.45 o 
   3  10  17       40.73       40.13      3.34 o 
   4  10  17       76.29       61.26      4.17 o 
   5  10  17       64.39       61.39      4.45 o 
   6  10  17      238.29      217.93     11.24 o 
   7  10  17        5.60        5.85      3.98 o 
   8  10  17       98.13       98.48      8.20 o 
  -7  11  17       23.53       24.68      5.91 o 
  -6  11  17       40.62       32.57      6.06 o 
  -5  11  17       32.33       36.55      3.81 o 
  -4  11  17      128.10      131.14      5.51 o 
  -3  11  17       63.74       69.26      3.98 o 
  -2  11  17       27.85       29.27      2.85 o 
  -1  11  17       10.60       13.04      3.36 o 
   0  11  17       97.08      109.00      5.05 o 
   1  11  17       10.52        9.72      2.35 o 
   2  11  17       27.90       36.46      3.24 o 
   3  11  17       63.63       73.53      4.32 o 
   4  11  17      128.07      145.23      5.89 o 
   5  11  17       32.29       35.53      5.95 o 
   6  11  17       40.60       36.77      6.18 o 
   7  11  17       23.56       21.15      5.63 o 
  -5  12  17        5.14        7.26      3.86 o 
  -4  12  17       78.63       90.47      5.97 o 
  -3  12  17       26.47       31.70      3.50 o 
  -2  12  17      106.19      124.15      5.05 o 
  -1  12  17       45.28       41.41      3.38 o 
   0  12  17        0.01        3.03      2.42 o 
   1  12  17       45.27       44.20      6.07 o 
   2  12  17      106.34      123.85      5.53 o 
   3  12  17       26.47       29.27      5.71 o 
   4  12  17       78.73       80.84     10.25 o 
   5  12  17        5.11       12.82      7.03 o 
  -3  13  17       96.80      109.57      7.41 o 
  -2  13  17      160.23      188.45      9.65 o 
  -1  13  17      139.40      140.86      6.88 o 
   0  13  17       24.32       20.55      3.88 o 
   1  13  17      139.36      129.60      6.80 o 
   2  13  17      160.18      188.18      7.89 o 
   3  13  17       96.67       97.47      6.46 o 
   0   0  18       16.53        3.83      2.09 o 
   1   0  18      542.91      539.49      8.27 o 
   2   0  18      860.92      819.20     11.72 o 
   3   0  18      396.37      402.09      7.00 o 
   4   0  18       86.33       71.75      3.14 o 
   5   0  18       14.53       21.50      2.39 o 
   6   0  18      146.70      133.24      4.65 o 
   7   0  18       50.47       57.01      4.31 o 
   8   0  18        0.67       -2.84      2.84 o 
   9   0  18      201.56      210.72     12.37 o 
  10   0  18      331.79      313.54     11.24 o 
  11   0  18        9.71       19.05      7.58 o 
 -11   1  18       43.33       40.65      6.67 o 
 -10   1  18       60.26       61.84      6.07 o 
  -9   1  18      157.14      175.58      7.33 o 
  -8   1  18       21.06       21.29      3.74 o 
  -7   1  18       31.61       38.89      3.89 o 
  -6   1  18       12.50       10.49      2.57 o 
  -5   1  18       93.21       86.77      4.01 o 
  -4   1  18      168.81      144.23      5.25 o 
  -3   1  18      134.48      108.46      3.50 o 
  -2   1  18       20.13       24.64      2.44 o 
  -1   1  18      223.78      235.95      5.34 o 
   0   1  18      364.34      347.37      6.81 o 
   1   1  18      223.80      233.38      5.39 o 
   2   1  18       20.27       27.83      2.58 o 
   3   1  18      134.38      108.50      4.07 o 
   4   1  18      168.71      150.03      4.85 o 
   5   1  18       93.12       84.46      4.17 o 
   6   1  18       12.49       10.75      3.00 o 
   7   1  18       31.71       45.00      4.91 o 
   8   1  18       20.94       18.28      4.40 o 
   9   1  18      157.03      172.42      7.50 o 
  10   1  18       60.28       59.54     13.05 o 
  11   1  18       43.28       53.78      7.21 o 
 -11   2  18       88.10       91.52      7.32 o 
 -10   2  18      102.04      103.23      8.79 o 
  -9   2  18      178.32      196.50     12.46 o 
  -8   2  18      126.29      126.40      6.26 o 
  -7   2  18       80.07       81.38      4.89 o 
  -6   2  18      220.55      214.46      6.94 o 
  -5   2  18      194.24      168.44      5.95 o 
  -4   2  18      137.65      127.85      6.17 o 
  -3   2  18       64.52       62.69      3.54 o 
  -2   2  18      408.87      381.68      7.50 o 
  -1   2  18      481.65      467.56      8.44 o 
   0   2  18      172.43      182.74      7.63 o 
   1   2  18      480.99      467.90      8.49 o 
   2   2  18      408.69      396.09      7.84 o 
   3   2  18       64.48       64.11      4.86 o 
   4   2  18      137.68      132.93      4.65 o 
   5   2  18      194.34      170.79      5.51 o 
   6   2  18      220.72      203.63      7.55 o 
   7   2  18       79.83       81.01      5.98 o 
   8   2  18      126.38      136.39      7.84 o 
   9   2  18      178.59      172.84      9.28 o 
  10   2  18      102.07      116.81     12.81 o 
  11   2  18       87.99       82.34     12.03 o 
 -11   3  18        9.90       10.94      4.71 o 
 -10   3  18      138.69      168.01     11.01 o 
  -9   3  18      100.45       85.84      8.09 o 
  -8   3  18      151.38      153.78     16.02 o 
  -7   3  18       52.22       50.86      4.29 o 
  -6   3  18       46.74       49.16      3.99 o 
  -5   3  18       91.83       74.11      5.32 o 
  -4   3  18       47.33       50.77      3.58 o 
  -3   3  18       43.98       48.11      3.16 o 
  -2   3  18       66.09       69.39      3.30 o 
  -1   3  18       97.39       91.99      5.50 o 
   0   3  18       49.64       48.21      4.26 o 
   1   3  18       97.41       95.94      3.44 o 
   2   3  18       65.81       66.21      3.16 o 
   3   3  18       44.06       47.45      4.38 o 
   4   3  18       47.40       46.22      3.52 o 
   5   3  18       91.89       82.55      4.64 o 
   6   3  18       46.62       53.60      4.22 o 
   7   3  18       52.23       46.16      5.43 o 
   8   3  18      151.55      147.48      8.18 o 
   9   3  18      100.48       87.37      8.25 o 
  10   3  18      138.67      154.09     10.94 o 
  11   3  18        9.87        2.66      7.66 o 
 -11   4  18       25.81       18.92      8.75 o 
 -10   4  18       20.96       29.66      6.33 o 
  -9   4  18       25.55       30.71      8.20 o 
  -8   4  18       95.54       76.63      7.29 o 
  -7   4  18       97.50       90.95      6.00 o 
  -6   4  18       55.32       53.19      5.64 o 
  -5   4  18       54.03       44.01      3.56 o 
  -4   4  18      151.98      158.52      5.36 o 
  -3   4  18      256.18      256.55      6.47 o 
  -2   4  18      219.33      224.18      5.54 o 
  -1   4  18      424.39      427.70      9.87 o 
   0   4  18      691.50      706.77     15.30 o 
   1   4  18      424.51      411.12      8.30 o 
   2   4  18      219.17      225.16      5.78 o 
   3   4  18      255.93      270.96      6.87 o 
   4   4  18      152.13      155.71      5.86 o 
   5   4  18       53.94       51.30      3.92 o 
   6   4  18       55.30       55.03      4.51 o 
   7   4  18       97.47       99.82     10.12 o 
   8   4  18       95.52       88.31     18.20 o 
   9   4  18       25.56       31.98      8.12 o 
  10   4  18       21.00       35.49      6.07 o 
  11   4  18       25.81       16.56      8.75 o 
 -10   5  18        0.11       -1.15      4.84 o 
  -9   5  18       10.91        9.95      5.13 o 
  -8   5  18       29.58       29.68      5.61 o 
  -7   5  18       15.79        8.45      3.51 o 
  -6   5  18      110.99      109.43      4.36 o 
  -5   5  18       30.76       32.19      2.62 o 
  -4   5  18      128.12      127.08      3.97 o 
  -3   5  18     1139.36     1094.60     18.29 o 
  -2   5  18       87.29       85.77      4.01 o 
  -1   5  18      230.93      222.38      9.74 o 
   0   5  18        0.01       -3.40      3.40 o 
   1   5  18      230.73      225.39     11.25 o 
   2   5  18       87.18       84.99      3.81 o 
   3   5  18     1138.53     1107.81     19.23 o 
   4   5  18      128.16      135.01      5.35 o 
   5   5  18       30.79       32.71      3.48 o 
   6   5  18      110.91      107.25      5.64 o 
   7   5  18       15.77       20.83      8.98 o 
   8   5  18       29.57       25.37      4.74 o 
   9   5  18       10.92        7.66      4.59 o 
  10   5  18        0.10        2.38      4.66 o 
 -10   6  18       78.92       73.26      8.38 o 
  -9   6  18      206.54      191.66     11.20 o 
  -8   6  18       19.11       16.06      3.71 o 
  -7   6  18       13.41       11.32      3.00 o 
  -6   6  18      236.02      253.40      6.97 o 
  -5   6  18       95.35       89.19      3.96 o 
  -4   6  18      193.20      182.32      4.96 o 
  -3   6  18      133.24      127.81      3.83 o 
  -2   6  18     2019.98     1959.40     35.80 o 
  -1   6  18       17.00       13.69      2.95 o 
   0   6  18      319.83      320.97      8.85 o 
   1   6  18       17.03       14.73      3.11 o 
   2   6  18     2018.97     1948.16     27.36 o 
   3   6  18      133.19      131.68      4.05 o 
   4   6  18      193.32      200.88      5.20 o 
   5   6  18       95.25       99.82      4.08 o 
   6   6  18      235.68      235.19      8.68 o 
   7   6  18       13.35       15.33      4.91 o 
   8   6  18       19.08       24.42      5.84 o 
   9   6  18      206.33      199.82     11.45 o 
  10   6  18       79.04       76.78      8.58 o 
  -9   7  18       86.92       91.71      8.34 o 
  -8   7  18        0.54        3.20      3.40 o 
  -7   7  18      341.95      342.38      9.61 o 
  -6   7  18      150.71      150.51      5.63 o 
  -5   7  18       91.72       81.41      4.12 o 
  -4   7  18      298.02      295.63      6.89 o 
  -3   7  18       18.09       17.97      2.05 o 
  -2   7  18       38.05       38.51      4.02 o 
  -1   7  18      150.25      141.29      6.36 o 
   0   7  18      260.30      261.22      9.72 o 
   1   7  18      150.40      151.95      6.98 o 
   2   7  18       38.16       30.80      2.19 o 
   3   7  18       18.19       18.86      2.99 o 
   4   7  18      298.09      281.90      7.10 o 
   5   7  18       91.62       88.37      4.36 o 
   6   7  18      150.59      153.60      6.07 o 
   7   7  18      341.55      343.39     16.56 o 
   8   7  18        0.55        3.43      8.36 o 
   9   7  18       86.94       76.58     13.67 o 
  -9   8  18       17.23       10.11      9.06 o 
  -8   8  18       20.87       15.49      4.08 o 
  -7   8  18        5.41        1.08      3.36 o 
  -6   8  18       54.97       56.26      4.07 o 
  -5   8  18      104.43       88.52      5.59 o 
  -4   8  18       71.24       74.07      3.70 o 
  -3   8  18      114.15      116.61      3.94 o 
  -2   8  18        7.10        4.41      3.67 o 
  -1   8  18       20.63       11.41     10.94 o 
   0   8  18      495.79      478.68     19.69 o 
   1   8  18       20.70       16.19      5.86 o 
   2   8  18        7.16        5.84      1.81 o 
   3   8  18      114.21      108.14      6.34 o 
   4   8  18       71.52       75.03      4.72 o 
   5   8  18      104.47       94.61      4.67 o 
   6   8  18       54.81       63.98      4.35 o 
   7   8  18        5.44        3.84      3.49 o 
   8   8  18       20.88       16.45      5.74 o 
   9   8  18       17.18       26.56      8.91 o 
  -8   9  18       14.44        5.18     10.08 o 
  -7   9  18      156.49      148.57     12.04 o 
  -6   9  18        0.94        1.64      2.78 o 
  -5   9  18      305.44      316.00      8.07 o 
  -4   9  18       58.44       53.95      3.52 o 
  -3   9  18        9.56        7.57      2.30 o 
  -2   9  18       56.53       56.11      5.72 o 
  -1   9  18      157.48      139.84      8.07 o 
   0   9  18        1.03       -0.94      3.58 o 
   1   9  18      157.54      151.09      8.15 o 
   2   9  18       56.51       56.56      3.05 o 
   3   9  18        9.48        8.35      2.38 o 
   4   9  18       58.47       54.73      3.86 o 
   5   9  18      305.86      310.34     16.28 o 
   6   9  18        0.94        3.45      4.27 o 
   7   9  18      156.54      172.19      7.83 o 
   8   9  18       14.46       11.09      7.50 o 
  -7  10  18       91.70       86.25      7.72 o 
  -6  10  18       52.16       55.24      4.28 o 
  -5  10  18       14.68       11.71      2.95 o 
  -4  10  18       82.52       83.49      4.21 o 
  -3  10  18       17.91       19.21      2.45 o 
  -2  10  18      212.44      206.73     12.82 o 
  -1  10  18      162.15      164.88     14.37 o 
   0  10  18      263.25      287.28     18.75 o 
   1  10  18      162.23      156.92      7.46 o 
   2  10  18      212.60      196.32      5.60 o 
   3  10  18       17.95       15.77      2.67 o 
   4  10  18       82.84       74.74      4.37 o 
   5  10  18       14.68       17.60      3.26 o 
   6  10  18       52.31       49.81      5.14 o 
   7  10  18       91.75       86.10     14.92 o 
  -6  11  18       54.70       61.13      8.52 o 
  -5  11  18      126.73      152.85     10.47 o 
  -4  11  18      150.10      163.84      5.98 o 
  -3  11  18        8.31        6.71      2.34 o 
  -2  11  18       74.07       69.14      3.59 o 
  -1  11  18       33.01       35.57      3.28 o 
   0  11  18        8.91       12.44      4.69 o 
   1  11  18       33.13       31.15      2.70 o 
   2  11  18       74.06       72.69      3.85 o 
   3  11  18        8.35        6.09      2.63 o 
   4  11  18      150.03      157.59      8.77 o 
   5  11  18      126.79      140.10      9.28 o 
   6  11  18       54.69       59.71      7.06 o 
  -5  12  18       82.09       82.71      8.12 o 
  -4  12  18      159.43      181.21      7.74 o 
  -3  12  18       45.14       52.73      4.60 o 
  -2  12  18       99.78      106.54      4.76 o 
  -1  12  18       47.78       49.42      3.30 o 
   0  12  18      227.75      252.35      6.67 o 
   1  12  18       47.75       49.60      3.70 o 
   2  12  18       99.73      103.10      4.79 o 
   3  12  18       45.12       52.02      4.93 o 
   4  12  18      159.74      176.40      7.95 o 
   5  12  18       82.04       73.05     16.33 o 
  -2  13  18       38.21       55.10      7.07 o 
  -1  13  18       51.18       62.36      4.86 o 
   0  13  18      397.82      407.93     14.80 o 
   1  13  18       51.12       54.74      7.01 o 
   2  13  18       38.24       46.37      4.93 o 
   1   0  19      185.00      204.90      6.21 o 
   2   0  19      699.17      628.81     10.79 o 
   3   0  19        0.00       -1.28      1.89 o 
   4   0  19      206.92      217.58      5.81 o 
   5   0  19       76.09       64.31      3.81 o 
   6   0  19       15.19       12.30      4.33 o 
   7   0  19       51.52       47.57      4.58 o 
   8   0  19        7.96        2.61      3.05 o 
   9   0  19      120.30      127.53      6.69 o 
  10   0  19      195.16      201.09     10.24 o 
  11   0  19       24.77       46.55      7.01 o 
 -11   1  19        7.14        3.92      6.87 o 
 -10   1  19      182.89      196.79      9.38 o 
  -9   1  19       59.08       60.29      5.14 o 
  -8   1  19      227.51      226.91      7.96 o 
  -7   1  19       82.62       64.11      6.18 o 
  -6   1  19      164.27      153.14      5.27 o 
  -5   1  19        2.64        5.09      2.22 o 
  -4   1  19      121.13      124.44      6.24 o 
  -3   1  19      100.10       92.87      3.88 o 
  -2   1  19       92.04       87.92      3.62 o 
  -1   1  19      298.82      281.08      6.10 o 
   0   1  19       54.57       66.39      3.07 o 
   1   1  19      298.78      279.83      6.14 o 
   2   1  19       92.12       92.82      3.72 o 
   3   1  19       99.85      104.93      4.08 o 
   4   1  19      121.14      113.08      4.58 o 
   5   1  19        2.69        1.77      2.25 o 
   6   1  19      164.26      153.58      8.58 o 
   7   1  19       82.58       69.24      5.58 o 
   8   1  19      227.44      241.03      9.92 o 
   9   1  19       59.08       65.09      6.41 o 
  10   1  19      182.96      207.65     16.87 o 
  11   1  19        7.18       14.37      8.59 o 
 -11   2  19       17.06       15.59      5.06 o 
 -10   2  19       43.85       32.80      5.29 o 
  -9   2  19      171.73      194.18     10.70 o 
  -8   2  19      147.97      153.94      8.34 o 
  -7   2  19       80.30       82.62      5.95 o 
  -6   2  19       65.23       49.66      4.12 o 
  -5   2  19      335.06      334.21      8.42 o 
  -4   2  19        0.10        1.32      1.83 o 
  -3   2  19       85.56       80.42      3.59 o 
  -2   2  19      270.53      245.90      9.40 o 
  -1   2  19       31.40       32.49      2.40 o 
   0   2  19      575.52      548.91      9.62 o 
   1   2  19       31.41       33.43      2.51 o 
   2   2  19      270.19      247.59      5.87 o 
   3   2  19       85.61       77.64      3.74 o 
   4   2  19        0.10        0.12      2.09 o 
   5   2  19      335.00      333.27      8.69 o 
   6   2  19       65.26       57.58      4.36 o 
   7   2  19       80.21       88.27      6.29 o 
   8   2  19      147.89      168.65      8.53 o 
   9   2  19      171.76      200.88     11.85 o 
  10   2  19       43.88       35.87      7.16 o 
  11   2  19       17.03        9.84      7.97 o 
 -10   3  19       77.21      104.26      9.07 o 
  -9   3  19      136.36      144.32      9.98 o 
  -8   3  19       63.93       59.93      6.72 o 
  -7   3  19       42.77       43.47      4.87 o 
  -6   3  19       26.85       27.95      3.49 o 
  -5   3  19       53.63       51.14      3.86 o 
  -4   3  19      112.27      112.14      4.79 o 
  -3   3  19      737.48      710.38     11.86 o 
  -2   3  19      133.75      130.11      4.79 o 
  -1   3  19      627.93      617.21     10.47 o 
   0   3  19       21.84       22.49      2.10 o 
   1   3  19      627.68      606.57     10.51 o 
   2   3  19      133.87      135.07      4.37 o 
   3   3  19      737.41      723.44     12.46 o 
   4   3  19      112.33      113.61      4.98 o 
   5   3  19       53.60       53.37      4.01 o 
   6   3  19       26.89       27.26      3.59 o 
   7   3  19       42.89       44.73      6.68 o 
   8   3  19       63.79       74.07      6.41 o 
   9   3  19      136.22      171.37     10.99 o 
  10   3  19       77.07       89.46      9.03 o 
 -10   4  19      119.06      110.62     12.97 o 
  -9   4  19       22.70       21.60      5.72 o 
  -8   4  19        2.20       -0.51      4.92 o 
  -7   4  19       95.18       96.69      8.43 o 
  -6   4  19        8.48        5.73      4.08 o 
  -5   4  19        7.86        5.82      2.57 o 
  -4   4  19       21.14       18.03      2.69 o 
  -3   4  19      161.11      168.58      8.98 o 
  -2   4  19      198.04      192.38      5.20 o 
  -1   4  19      143.96      136.85      3.93 o 
   0   4  19      516.99      529.77     10.67 o 
   1   4  19      144.07      137.05      4.20 o 
   2   4  19      198.36      198.82      5.49 o 
   3   4  19      161.34      162.54      8.16 o 
   4   4  19       21.25       16.65      2.88 o 
   5   4  19        7.90        6.72      2.77 o 
   6   4  19        8.47        6.52      3.26 o 
   7   4  19       95.40      104.09     12.70 o 
   8   4  19        2.22        3.32      4.92 o 
   9   4  19       22.63       19.07      5.94 o 
  10   4  19      119.10      132.43     13.68 o 
 -10   5  19       62.58       59.21      7.81 o 
  -9   5  19       11.38       13.62      5.47 o 
  -8   5  19        2.55        5.64      4.62 o 
  -7   5  19        3.88        5.09      4.29 o 
  -6   5  19      239.86      247.44      8.38 o 
  -5   5  19       61.16       59.09      3.97 o 
  -4   5  19      399.41      379.62     11.59 o 
  -3   5  19       42.74       45.41      4.44 o 
  -2   5  19      125.60      128.88      9.22 o 
  -1   5  19      252.97      270.49     19.69 o 
   0   5  19      191.86      178.88      8.93 o 
   1   5  19      253.13      233.83     10.55 o 
   2   5  19      125.86      132.24      5.71 o 
   3   5  19       42.80       45.26      3.20 o 
   4   5  19      399.83      384.96     11.81 o 
   5   5  19       61.22       59.97      4.24 o 
   6   5  19      240.32      240.22      9.29 o 
   7   5  19        3.87       -3.39      5.23 o 
   8   5  19        2.59        6.02      4.08 o 
   9   5  19       11.41       10.39      4.64 o 
  10   5  19       62.66       55.25      6.60 o 
  -9   6  19        8.47       11.33      5.19 o 
  -8   6  19       53.42       59.25      9.30 o 
  -7   6  19       27.88       24.68      4.18 o 
  -6   6  19       18.80       16.24      4.45 o 
  -5   6  19       17.65       14.00      2.46 o 
  -4   6  19      357.16      348.16      7.20 o 
  -3   6  19      156.50      148.97      3.97 o 
  -2   6  19      245.65      230.05      7.19 o 
  -1   6  19      415.49      413.16     10.21 o 
   0   6  19        2.36       -0.45      2.27 o 
   1   6  19      415.66      418.29     11.00 o 
   2   6  19      245.77      231.60      5.75 o 
   3   6  19      156.58      159.85      5.18 o 
   4   6  19      357.55      348.16      8.68 o 
   5   6  19       17.70       16.43      3.12 o 
   6   6  19       18.70       18.41      6.22 o 
   7   6  19       27.80       28.28      5.61 o 
   8   6  19       53.33       45.88      6.85 o 
   9   6  19        8.48       12.31      9.37 o 
  -9   7  19        1.93       -6.25      6.41 o 
  -8   7  19       45.27       49.19      6.63 o 
  -7   7  19        6.56        2.93      3.43 o 
  -6   7  19      113.06      107.29      4.96 o 
  -5   7  19       12.76        8.23      2.44 o 
  -4   7  19      169.38      163.91      4.97 o 
  -3   7  19       15.75       20.06      2.43 o 
  -2   7  19       11.82        9.59      3.40 o 
  -1   7  19        9.03        4.33      2.90 o 
   0   7  19       19.72       20.64      3.44 o 
   1   7  19        9.05        7.35      2.93 o 
   2   7  19       11.81       12.90      3.21 o 
   3   7  19       15.79       15.40      2.20 o 
   4   7  19      169.31      171.33      7.78 o 
   5   7  19       12.71       11.47      3.31 o 
   6   7  19      113.00      102.42      6.19 o 
   7   7  19        6.58        8.45     10.55 o 
   8   7  19       45.35       51.12      6.85 o 
   9   7  19        1.93        3.27      5.35 o 
  -8   8  19        8.84        9.53      6.87 o 
  -7   8  19        0.71       -2.56      3.08 o 
  -6   8  19       52.21       51.02      3.90 o 
  -5   8  19       65.74       66.72      4.01 o 
  -4   8  19        2.07        2.94      2.09 o 
  -3   8  19      117.38      105.37      6.94 o 
  -2   8  19       82.00       78.42      6.17 o 
  -1   8  19       95.86       91.85      6.46 o 
   0   8  19       12.11       20.00      5.16 o 
   1   8  19       95.77      106.20      6.68 o 
   2   8  19       81.94       88.84      6.87 o 
   3   8  19      117.41      106.70      4.15 o 
   4   8  19        2.08        2.79      2.36 o 
   5   8  19       65.64       55.23      3.88 o 
   6   8  19       52.21       52.16      5.74 o 
   7   8  19        0.69       -2.40      4.51 o 
   8   8  19        8.82       -0.59      4.97 o 
  -8   9  19       26.39       20.47      7.03 o 
  -7   9  19       11.17        1.93      4.50 o 
  -6   9  19       13.01       15.05      3.13 o 
  -5   9  19      243.35      245.43      6.92 o 
  -4   9  19      347.81      342.37      7.85 o 
  -3   9  19       62.72       68.96      6.27 o 
  -2   9  19      213.61      215.82      9.52 o 
  -1   9  19      118.03      127.37      7.76 o 
   0   9  19        0.04        0.46      3.83 o 
   1   9  19      118.41      122.83      9.37 o 
   2   9  19      213.78      206.74     16.95 o 
   3   9  19       62.81       66.49      3.55 o 
   4   9  19      347.79      346.15      8.25 o 
   5   9  19      243.25      257.45     10.34 o 
   6   9  19       12.94       23.31      4.05 o 
   7   9  19       11.11       10.76      7.42 o 
   8   9  19       26.33       24.22      8.59 o 
  -7  10  19       13.99       24.11      5.51 o 
  -6  10  19       58.94       53.47      5.00 o 
  -5  10  19       31.86       32.08      3.34 o 
  -4  10  19        0.85        0.67      2.24 o 
  -3  10  19       62.14       60.79      6.72 o 
  -2  10  19       15.84       16.74      4.69 o 
  -1  10  19      108.06      106.72      9.22 o 
   0  10  19      201.33      173.92      9.07 o 
   1  10  19      108.26      109.15     11.33 o 
   2  10  19       15.84       24.06      2.88 o 
   3  10  19       62.20       61.36      3.57 o 
   4  10  19        0.84       -2.03      2.46 o 
   5  10  19       31.93       38.26      3.84 o 
   6  10  19       58.90       52.25      6.47 o 
   7  10  19       13.90        6.87      7.50 o 
  -5  11  19       38.78       37.34      4.36 o 
  -4  11  19        7.23       12.00      3.62 o 
  -3  11  19       52.49       54.89      4.47 o 
  -2  11  19        7.30       14.29      4.97 o 
  -1  11  19       47.26       34.73      5.51 o 
   0  11  19        1.48        6.80      4.42 o 
   1  11  19       47.33       34.13      5.46 o 
   2  11  19        7.26        7.69      2.45 o 
   3  11  19       52.48       55.12      4.50 o 
   4  11  19        7.23        7.84      3.49 o 
   5  11  19       38.82       35.31      4.61 o 
  -4  12  19       29.30       29.09     10.62 o 
  -3  12  19       51.96       49.93      5.36 o 
  -2  12  19       38.75       58.15      6.95 o 
  -1  12  19       37.69       29.14      5.74 o 
   0  12  19        0.36        5.40      4.58 o 
   1  12  19       37.68       35.24      5.89 o 
   2  12  19       38.76       50.20      6.36 o 
   3  12  19       52.06       58.32      4.86 o 
   4  12  19       29.33       32.10      4.38 o 
   0   0  20        6.39       13.84      3.31 o 
   1   0  20       33.88       36.18      3.06 o 
   2   0  20      151.50      148.80      6.49 o 
   3   0  20       69.81       50.99      3.67 o 
   4   0  20       25.86       20.08      3.03 o 
   5   0  20      169.50      170.74      6.54 o 
   6   0  20      727.60      737.69     17.36 o 
   7   0  20       98.58       91.25      6.29 o 
   8   0  20       23.08       15.50      4.38 o 
   9   0  20      125.12      166.62      9.14 o 
  10   0  20      170.38      196.20     17.34 o 
 -10   1  20       17.66       12.34      5.56 o 
  -9   1  20        0.08        4.65      4.27 o 
  -8   1  20       41.99       43.70      5.31 o 
  -7   1  20       11.97       11.75      3.86 o 
  -6   1  20      105.66      114.70      6.20 o 
  -5   1  20      320.16      326.96      7.62 o 
  -4   1  20      159.76      173.24      5.34 o 
  -3   1  20      191.16      182.28      6.82 o 
  -2   1  20      562.79      546.61      9.74 o 
  -1   1  20       39.02       38.53      2.67 o 
   0   1  20      455.29      453.07      8.46 o 
   1   1  20       39.09       37.65      2.70 o 
   2   1  20      563.02      527.23      9.79 o 
   3   1  20      191.29      189.84      5.39 o 
   4   1  20      159.83      169.95      5.38 o 
   5   1  20      320.12      317.13      8.49 o 
   6   1  20      105.84      108.43      8.14 o 
   7   1  20       12.09        9.05      3.91 o 
   8   1  20       42.00       45.00      5.42 o 
   9   1  20        0.08        1.36      4.20 o 
  10   1  20       17.68       29.37      9.37 o 
 -10   2  20      105.08      113.80      9.63 o 
  -9   2  20       74.24       92.65      8.41 o 
  -8   2  20       31.65       38.06      5.17 o 
  -7   2  20        3.94        0.66      4.08 o 
  -6   2  20       55.49       54.16      5.10 o 
  -5   2  20      220.03      230.35      7.42 o 
  -4   2  20       29.91       31.92      2.85 o 
  -3   2  20      404.47      393.78      8.09 o 
  -2   2  20        9.73       12.10      2.14 o 
  -1   2  20       15.01       14.48      2.17 o 
   0   2  20      831.57      820.62     13.37 o 
   1   2  20       15.03       17.56      2.27 o 
   2   2  20        9.68        9.06      2.15 o 
   3   2  20      404.78      400.30      8.27 o 
   4   2  20       29.91       31.83      2.97 o 
   5   2  20      219.91      231.05      7.29 o 
   6   2  20       55.61       53.86      5.16 o 
   7   2  20        3.97        3.33      4.89 o 
   8   2  20       31.85       36.79      5.29 o 
   9   2  20       74.30       85.09      7.18 o 
  10   2  20      105.40      119.81     10.86 o 
 -10   3  20       53.40       63.56      7.83 o 
  -9   3  20      247.48      268.98     12.61 o 
  -8   3  20       19.51       25.03      5.78 o 
  -7   3  20       15.84       17.72      5.65 o 
  -6   3  20       16.64       10.54      3.16 o 
  -5   3  20       66.75       70.11      4.32 o 
  -4   3  20       51.81       54.55      3.68 o 
  -3   3  20      118.95      116.62      4.03 o 
  -2   3  20      142.92      151.15      4.40 o 
  -1   3  20       45.51       47.58      2.67 o 
   0   3  20      445.96      447.26      8.33 o 
   1   3  20       45.26       48.76      2.82 o 
   2   3  20      142.83      132.65      4.46 o 
   3   3  20      119.02      109.46      4.76 o 
   4   3  20       51.84       55.31      3.87 o 
   5   3  20       66.75       64.22      4.37 o 
   6   3  20       16.65       18.17      3.45 o 
   7   3  20       15.81       14.84      5.12 o 
   8   3  20       19.53       20.39      4.81 o 
   9   3  20      248.04      262.24     12.91 o 
  10   3  20       53.41       66.73     14.30 o 
 -10   4  20       53.08       49.80      7.16 o 
  -9   4  20       86.43       83.54     14.30 o 
  -8   4  20       34.57       25.64      9.53 o 
  -7   4  20       10.79        5.67      5.39 o 
  -6   4  20      100.20       99.72      5.28 o 
  -5   4  20       15.40       15.00      2.98 o 
  -4   4  20      109.02      114.60      4.83 o 
  -3   4  20       34.92       29.25      2.80 o 
  -2   4  20      517.21      526.92     10.22 o 
  -1   4  20      378.02      364.69      8.01 o 
   0   4  20        6.49        6.04      1.65 o 
   1   4  20      377.91      364.17      7.78 o 
   2   4  20      516.84      521.28     10.52 o 
   3   4  20       34.95       33.71      3.71 o 
   4   4  20      109.06      112.13      5.05 o 
   5   4  20       15.41       14.68      3.03 o 
   6   4  20      100.34       93.62      5.41 o 
   7   4  20       10.80        2.73      4.02 o 
   8   4  20       34.72       24.66      5.94 o 
   9   4  20       86.30       87.89      8.87 o 
  10   4  20       52.96       55.28      6.53 o 
  -9   5  20       25.91       18.21      5.94 o 
  -8   5  20       23.01       32.31      8.52 o 
  -7   5  20      128.18      134.50      7.48 o 
  -6   5  20       20.62       14.71      3.50 o 
  -5   5  20        7.66        5.28      2.65 o 
  -4   5  20       91.89       80.16      4.11 o 
  -3   5  20       22.58       25.49      4.39 o 
  -2   5  20       40.69       43.90      5.54 o 
  -1   5  20      243.29      262.16     12.89 o 
   0   5  20        0.02       -4.09      6.95 o 
   1   5  20      243.20      238.58     10.84 o 
   2   5  20       40.81       33.48      2.75 o 
   3   5  20       22.59       26.86      2.85 o 
   4   5  20       91.77       82.76      4.47 o 
   5   5  20        7.70        4.52      2.89 o 
   6   5  20       20.60       20.95      4.24 o 
   7   5  20      128.23      137.61      9.21 o 
   8   5  20       23.01       14.71      5.19 o 
   9   5  20       25.84       31.46      5.41 o 
  -9   6  20       61.36       52.34     10.16 o 
  -8   6  20       93.79      111.13      8.73 o 
  -7   6  20        0.22        1.50      4.99 o 
  -6   6  20      231.50      246.88      8.80 o 
  -5   6  20       94.64       94.67      5.05 o 
  -4   6  20       70.96       65.51      3.73 o 
  -3   6  20      243.14      216.24     14.69 o 
  -2   6  20      196.44      195.19     13.67 o 
  -1   6  20       52.64       54.20      6.31 o 
   0   6  20      861.53      847.55     23.78 o 
   1   6  20       52.75       52.10      6.27 o 
   2   6  20      196.40      166.33     14.06 o 
   3   6  20      243.73      231.43      6.54 o 
   4   6  20       71.01       70.57      4.13 o 
   5   6  20       94.31       93.63      5.09 o 
   6   6  20      231.58      234.91      7.51 o 
   7   6  20        0.21        3.42      4.84 o 
   8   6  20       93.87      117.72      9.77 o 
   9   6  20       61.36       53.84      7.62 o 
  -8   7  20       36.19       32.03      8.28 o 
  -7   7  20      243.14      241.54      9.06 o 
  -6   7  20       66.55       68.92      5.03 o 
  -5   7  20       33.64       36.02      3.65 o 
  -4   7  20       49.21       58.33      3.64 o 
  -3   7  20       51.98       47.81      8.12 o 
  -2   7  20      211.42      192.40     10.58 o 
  -1   7  20      277.22      265.09     12.81 o 
   0   7  20      161.75      151.24      9.54 o 
   1   7  20      277.63      279.39     12.39 o 
   2   7  20      211.83      197.24     25.78 o 
   3   7  20       52.08       46.84      3.30 o 
   4   7  20       49.40       48.80      3.99 o 
   5   7  20       33.66       30.65      3.82 o 
   6   7  20       66.55       68.62     11.37 o 
   7   7  20      243.16      266.70     32.89 o 
   8   7  20       36.19       35.46      6.46 o 
  -8   8  20       23.66       35.78      8.75 o 
  -7   8  20       66.54       73.60     10.70 o 
  -6   8  20       46.22       47.22      4.43 o 
  -5   8  20       60.72       67.76      3.78 o 
  -4   8  20       46.95       48.56      2.89 o 
  -3   8  20       44.92       51.52      5.32 o 
  -2   8  20       43.06       53.06     13.83 o 
  -1   8  20      302.17      299.49     33.90 o 
   0   8  20       53.15       63.36      5.44 o 
   1   8  20      301.92      284.21     10.25 o 
   2   8  20       43.09       52.35      5.70 o 
   3   8  20       45.07       48.26      2.91 o 
   4   8  20       46.98       49.22      3.91 o 
   5   8  20       60.64       64.81      4.91 o 
   6   8  20       46.22       50.77      4.92 o 
   7   8  20       66.53       60.21      6.95 o 
   8   8  20       23.64       22.66      8.59 o 
  -7   9  20       53.39       59.53     10.16 o 
  -6   9  20       10.40       11.08      3.54 o 
  -5   9  20       66.26       70.94      3.94 o 
  -4   9  20       53.72       58.31      3.22 o 
  -3   9  20        6.22       -1.50      6.56 o 
  -2   9  20       46.25       52.10      5.67 o 
  -1   9  20       15.41       13.30      4.31 o 
   0   9  20      765.25      788.76     20.91 o 
   1   9  20       15.44       21.64      7.50 o 
   2   9  20       46.26       41.95      5.28 o 
   3   9  20        6.24        6.61      3.01 o 
   4   9  20       53.53       60.67      3.76 o 
   5   9  20       66.19       57.79      4.87 o 
   6   9  20       10.44        4.18      4.49 o 
   7   9  20       53.35       64.22     10.78 o 
  -6  10  20       34.80       42.04      6.55 o 
  -5  10  20      137.92      148.52      6.61 o 
  -4  10  20      129.59      144.27      4.78 o 
  -3  10  20       19.66       22.90      8.83 o 
  -2  10  20       61.18       58.12      6.10 o 
  -1  10  20       21.71       17.31      4.74 o 
   0  10  20       24.05       25.68      4.98 o 
   1  10  20       21.67       17.84      9.53 o 
   2  10  20       61.23       63.14     10.08 o 
   3  10  20       19.65       19.21      2.54 o 
   4  10  20      129.64      148.01      5.47 o 
   5  10  20      137.73      133.28      8.63 o 
   6  10  20       34.78       27.03      8.75 o 
  -5  11  20      158.80      153.70     18.51 o 
  -4  11  20       78.16       80.62      5.16 o 
  -3  11  20       25.63       33.40      5.62 o 
  -2  11  20        5.00        9.61      4.53 o 
  -1  11  20       20.01       16.06      4.89 o 
   0  11  20       32.86       21.25      5.12 o 
   1  11  20       19.97       15.28      4.83 o 
   2  11  20        5.05        1.92      4.35 o 
   3  11  20       25.65       24.14      5.76 o 
   4  11  20       77.96       83.69      7.87 o 
   5  11  20      158.77      171.82     16.14 o 
  -2  12  20      105.93      101.81      8.30 o 
  -1  12  20      130.64      134.03      9.09 o 
   0  12  20       24.89       24.96      5.68 o 
   1  12  20      130.77      141.03      9.47 o 
   2  12  20      105.94       99.47      8.21 o 
   1   0  21      145.72      135.90      5.09 o 
   2   0  21      545.46      495.34     12.18 o 
   3   0  21      357.33      289.66      9.31 o 
   4   0  21      461.01      445.05     12.43 o 
   5   0  21      193.91      201.17      8.23 o 
   6   0  21       89.98      108.18      8.39 o 
   7   0  21       53.83       47.41      6.67 o 
   8   0  21       10.41       14.19      5.73 o 
   9   0  21       72.13       66.08      6.68 o 
  10   0  21      361.95      340.29     15.36 o 
 -10   1  21      147.41      171.24     17.81 o 
  -9   1  21       65.08       50.31     10.78 o 
  -8   1  21       20.40       19.70      6.00 o 
  -7   1  21       51.96       59.22      7.11 o 
  -6   1  21      117.18      124.06      8.74 o 
  -5   1  21       33.75       29.31      3.62 o 
  -4   1  21      295.71      291.44      8.19 o 
  -3   1  21       83.66       81.81      4.47 o 
  -2   1  21       88.87       87.04      4.40 o 
  -1   1  21       52.41       43.52      5.57 o 
   0   1  21       77.97       79.18      4.05 o 
   1   1  21       52.36       54.32      3.57 o 
   2   1  21       89.11       83.60      4.34 o 
   3   1  21       83.44       80.68      4.47 o 
   4   1  21      295.34      295.24      7.22 o 
   5   1  21       33.85       43.00      3.88 o 
   6   1  21      117.33      123.38      6.92 o 
   7   1  21       51.97       61.68      5.70 o 
   8   1  21       20.39       14.03      4.57 o 
   9   1  21       65.05       67.29     10.65 o 
  10   1  21      147.42      180.93     16.25 o 
 -10   2  21       44.54       37.43      7.00 o 
  -9   2  21      193.05      209.84     11.48 o 
  -8   2  21       23.01       22.00      4.68 o 
  -7   2  21       24.06       30.75      5.83 o 
  -6   2  21       12.85       15.34      3.31 o 
  -5   2  21       69.34       67.23      4.38 o 
  -4   2  21       69.84       70.37      3.70 o 
  -3   2  21      668.01      615.38     12.17 o 
  -2   2  21      101.88      106.52      4.04 o 
  -1   2  21      126.76      126.61      6.29 o 
   0   2  21      114.46      104.63      3.96 o 
   1   2  21      126.88      127.70      4.37 o 
   2   2  21      101.75       96.50      4.04 o 
   3   2  21      667.93      606.44     11.22 o 
   4   2  21       69.81       62.72      4.24 o 
   5   2  21       69.50       63.23      4.47 o 
   6   2  21       12.84        8.64      3.84 o 
   7   2  21       24.08       24.76      4.74 o 
   8   2  21       23.00       24.41      6.05 o 
   9   2  21      193.02      211.79      9.96 o 
  10   2  21       44.47       49.47      7.83 o 
 -10   3  21      221.59      251.71     17.66 o 
  -9   3  21       14.21       13.50      8.98 o 
  -8   3  21      334.81      377.76     14.46 o 
  -7   3  21       61.83       71.28      5.92 o 
  -6   3  21      101.24      109.67      5.65 o 
  -5   3  21       40.54       35.64      3.60 o 
  -4   3  21      368.58      347.04     10.08 o 
  -3   3  21       12.48       13.66      3.04 o 
  -2   3  21      133.12      138.08      7.90 o 
  -1   3  21       61.32       56.40      4.38 o 
   0   3  21     1091.39     1104.24     21.06 o 
   1   3  21       61.29       57.84      3.08 o 
   2   3  21      132.87      139.50      5.02 o 
   3   3  21       12.47       14.20      3.32 o 
   4   3  21      368.75      363.45      8.99 o 
   5   3  21       40.57       33.62      3.73 o 
   6   3  21      101.34      105.47      8.32 o 
   7   3  21       61.88       67.76      6.11 o 
   8   3  21      334.97      355.57     12.56 o 
   9   3  21       14.22       16.32      6.06 o 
  10   3  21      221.38      260.51     13.91 o 
  -9   4  21      115.59      125.58     15.31 o 
  -8   4  21      282.86      298.42     12.87 o 
  -7   4  21       11.63       16.81      4.92 o 
  -6   4  21      162.13      172.70      6.60 o 
  -5   4  21       21.17       24.25      3.26 o 
  -4   4  21      247.44      246.82      6.94 o 
  -3   4  21      310.98      284.44      7.62 o 
  -2   4  21       28.90       27.52      2.48 o 
  -1   4  21     1062.42     1013.10     19.28 o 
   0   4  21      649.92      638.41     11.77 o 
   1   4  21     1061.43     1032.43     17.72 o 
   2   4  21       28.77       32.96      2.81 o 
   3   4  21      311.19      281.32      7.45 o 
   4   4  21      247.07      246.38      9.33 o 
   5   4  21       21.24       24.39      3.45 o 
   6   4  21      161.96      170.56      6.85 o 
   7   4  21       11.64        6.20      6.29 o 
   8   4  21      282.85      285.43     13.09 o 
   9   4  21      115.71      119.29      9.77 o 
  -9   5  21       42.19       42.81      9.37 o 
  -8   5  21      200.22      207.18     16.95 o 
  -7   5  21      415.75      444.45     15.45 o 
  -6   5  21       64.33       68.18      7.43 o 
  -5   5  21       73.85       82.87      4.82 o 
  -4   5  21       59.33       62.31      7.07 o 
  -3   5  21      699.27      683.00     12.80 o 
  -2   5  21      316.44      314.66     20.00 o 
  -1   5  21      116.21      116.89     20.70 o 
   0   5  21       11.53        5.11      9.84 o 
   1   5  21      116.51      112.36      8.03 o 
   2   5  21      315.95      312.70      7.64 o 
   3   5  21      698.53      666.46     13.18 o 
   4   5  21       59.30       52.86      4.49 o 
   5   5  21       73.72       74.33      6.43 o 
   6   5  21       64.16       72.56      5.02 o 
   7   5  21      415.59      444.44     20.94 o 
   8   5  21      200.38      204.57      9.20 o 
   9   5  21       42.12       50.55      8.60 o 
  -8   6  21       91.29       92.20      8.12 o 
  -7   6  21       66.71       76.01      5.63 o 
  -6   6  21      120.83      131.25      6.44 o 
  -5   6  21       90.44       84.66      4.92 o 
  -4   6  21      386.05      379.65      8.95 o 
  -3   6  21       31.73       23.40      5.41 o 
  -2   6  21       50.70       51.93     13.83 o 
  -1   6  21       62.47       58.24      7.42 o 
   0   6  21       19.06       19.37      5.02 o 
   1   6  21       62.41       56.85      6.61 o 
   2   6  21       50.58       45.18      6.31 o 
   3   6  21       31.72       30.58      2.89 o 
   4   6  21      385.86      382.54      9.28 o 
   5   6  21       90.59       91.14      5.49 o 
   6   6  21      120.94      125.96      7.14 o 
   7   6  21       66.57       71.96     19.61 o 
   8   6  21       91.31      100.85      8.72 o 
  -8   7  21       50.43       48.59      9.84 o 
  -7   7  21       46.10       43.83      4.78 o 
  -6   7  21      114.42      143.39      6.54 o 
  -5   7  21       62.22       64.37      4.25 o 
  -4   7  21       55.88       57.30      5.46 o 
  -3   7  21      344.89      337.02     18.28 o 
  -2   7  21      154.78      139.68     12.34 o 
  -1   7  21       77.52       57.49      6.87 o 
   0   7  21      305.24      318.53     13.32 o 
   1   7  21       77.40       74.09     13.05 o 
   2   7  21      154.79      138.69     10.23 o 
   3   7  21      344.62      340.71      8.54 o 
   4   7  21       55.96       63.62      4.29 o 
   5   7  21       62.22       65.95      7.81 o 
   6   7  21      114.34      131.67      6.91 o 
   7   7  21       46.16       40.09      6.56 o 
   8   7  21       50.51       38.28      9.53 o 
  -7   8  21       12.46       10.62      7.03 o 
  -6   8  21       81.44       75.89      5.18 o 
  -5   8  21       29.81       31.80      3.35 o 
  -4   8  21      155.87      157.81     13.91 o 
  -3   8  21        1.53        7.66      5.94 o 
  -2   8  21       56.39       47.97      8.75 o 
  -1   8  21      405.65      409.36     20.47 o 
   0   8  21       60.36       50.47      9.06 o 
   1   8  21      405.35      394.98     20.47 o 
   2   8  21       56.18       65.47      9.69 o 
   3   8  21        1.55       -2.31      3.28 o 
   4   8  21      155.89      144.10      5.98 o 
   5   8  21       29.85       33.98      4.10 o 
   6   8  21       81.34       84.70      5.78 o 
   7   8  21       12.43        7.50      7.50 o 
  -6   9  21       28.04       34.20      8.98 o 
  -5   9  21       32.47       38.29      3.75 o 
  -4   9  21        5.06       -2.19      6.09 o 
  -3   9  21       26.99       25.78      7.50 o 
  -2   9  21       11.76        1.72      5.94 o 
  -1   9  21       43.59       38.12      7.97 o 
   0   9  21       44.53       46.56      8.75 o 
   1   9  21       43.54       38.59      8.59 o 
   2   9  21       11.68        0.00      5.78 o 
   3   9  21       26.95       26.94      6.95 o 
   4   9  21        5.04        3.93      2.69 o 
   5   9  21       32.47       47.89      4.45 o 
   6   9  21       27.98       36.87      9.06 o 
  -5  10  21       11.02        9.17      3.68 o 
  -4  10  21      126.91      148.74     14.53 o 
  -3  10  21       30.81       36.59      5.52 o 
  -2  10  21       13.81       12.46      4.47 o 
  -1  10  21       66.76       66.02      6.23 o 
   0  10  21       94.26      102.56     11.56 o 
   1  10  21       66.53       60.82      6.18 o 
   2  10  21       13.89       12.66      7.03 o 
   3  10  21       30.90       28.75      8.12 o 
   4  10  21      126.82      142.24      7.98 o 
   5  10  21       11.04        7.34      5.70 o 
  -4  11  21       67.21       57.05      6.78 o 
  -3  11  21       40.13       40.10      7.27 o 
  -2  11  21       12.26       11.17      8.20 o 
  -1  11  21      115.08      115.64      8.25 o 
   0  11  21        4.76        1.04      4.36 o 
   1  11  21      115.31      129.13      8.50 o 
   2  11  21       12.23       14.80      5.55 o 
   3  11  21       40.19       32.65      8.75 o 
   4  11  21       67.18       78.28     11.56 o 
   0   0  22      902.85      837.44     34.06 o 
   1   0  22        0.65        3.90      2.30 o 
   2   0  22       95.58       89.77      4.61 o 
   3   0  22       11.68       11.56      2.85 o 
   4   0  22       77.03       83.85      4.88 o 
   5   0  22      640.16      600.22     26.25 o 
   6   0  22       17.46       24.43      5.36 o 
   7   0  22        1.23        9.01      5.16 o 
   8   0  22      100.72       95.22      9.06 o 
   9   0  22       69.96       63.43      8.72 o 
  -9   1  22       80.07       57.34     11.56 o 
  -8   1  22       82.27       91.59      8.88 o 
  -7   1  22       96.84      101.41      8.72 o 
  -6   1  22       55.83       54.54      6.62 o 
  -5   1  22      197.53      196.77      6.90 o 
  -4   1  22       97.34       90.53      5.63 o 
  -3   1  22      152.00      149.53      5.69 o 
  -2   1  22       20.12       17.38      2.81 o 
  -1   1  22       65.70       66.79      3.93 o 
   0   1  22       13.83       13.39      2.61 o 
   1   1  22       65.64       66.71      3.95 o 
   2   1  22       20.01       15.83      2.73 o 
   3   1  22      151.81      140.59      5.66 o 
   4   1  22       97.35       85.62      4.90 o 
   5   1  22      197.46      163.31     13.59 o 
   6   1  22       55.83       60.53      6.95 o 
   7   1  22       96.84       96.52      8.56 o 
   8   1  22       82.10       83.78      9.75 o 
   9   1  22       80.01       95.67      7.54 o 
  -9   2  22        8.37       11.09      8.12 o 
  -8   2  22        0.19       -3.62      6.02 o 
  -7   2  22       12.78       13.77      5.34 o 
  -6   2  22       17.63       15.07      4.91 o 
  -5   2  22      123.47      132.66      6.79 o 
  -4   2  22       33.64       36.65      3.92 o 
  -3   2  22      174.01      160.48      6.54 o 
  -2   2  22        8.44        6.35      2.37 o 
  -1   2  22       48.52       52.10      3.51 o 
   0   2  22      103.83      106.75      4.59 o 
   1   2  22       48.62       53.56      3.56 o 
   2   2  22        8.45       10.66      2.32 o 
   3   2  22      173.92      164.13      5.85 o 
   4   2  22       33.53       35.93      3.55 o 
   5   2  22      123.45      131.96      6.07 o 
   6   2  22       17.56       14.18      6.03 o 
   7   2  22       12.87       15.82      5.61 o 
   8   2  22        0.19       -2.99      4.25 o 
   9   2  22        8.41       11.80      5.78 o 
  -9   3  22       93.12      101.54      8.98 o 
  -8   3  22      128.50      122.65     14.45 o 
  -7   3  22        3.36        2.47      3.80 o 
  -6   3  22      133.69      144.70      6.36 o 
  -5   3  22       53.09       57.63      4.19 o 
  -4   3  22      286.94      280.29      7.71 o 
  -3   3  22      207.82      221.79      7.32 o 
  -2   3  22      387.23      392.19      8.72 o 
  -1   3  22      185.82      183.44      5.35 o 
   0   3  22      183.34      183.11      5.36 o 
   1   3  22      185.88      177.49      5.46 o 
   2   3  22      387.42      398.36      8.93 o 
   3   3  22      207.75      213.26      8.39 o 
   4   3  22      287.11      294.02      8.05 o 
   5   3  22       53.01       62.37      4.48 o 
   6   3  22      133.58      133.12      7.70 o 
   7   3  22        3.36        0.66      3.97 o 
   8   3  22      128.83      126.53      8.17 o 
   9   3  22       93.18       98.56      9.27 o 
  -9   4  22      133.68      129.99     14.06 o 
  -8   4  22      109.70      117.30      8.99 o 
  -7   4  22        2.25        5.29      4.53 o 
  -6   4  22       25.28       26.02      3.72 o 
  -5   4  22      243.40      250.89      7.51 o 
  -4   4  22        9.85        9.28      2.63 o 
  -3   4  22      142.13      146.88      5.07 o 
  -2   4  22      118.12      122.44      4.34 o 
  -1   4  22       36.37       36.91      2.42 o 
   0   4  22      220.58      233.86      5.69 o 
   1   4  22       36.36       35.30      3.97 o 
   2   4  22      118.09      115.88      4.60 o 
   3   4  22      142.28      136.68      5.32 o 
   4   4  22        9.85        5.94      2.78 o 
   5   4  22      243.29      245.47      7.72 o 
   6   4  22       25.28       30.71      4.73 o 
   7   4  22        2.27        5.51      4.15 o 
   8   4  22      109.73      115.60      9.33 o 
   9   4  22      133.93      131.70     10.43 o 
  -8   5  22       79.60       90.17      8.07 o 
  -7   5  22       39.17       30.49      5.74 o 
  -6   5  22       51.12       54.20      4.73 o 
  -5   5  22       12.88       11.29      2.96 o 
  -4   5  22       73.54       68.62      5.14 o 
  -3   5  22      111.97      114.50      4.21 o 
  -2   5  22      746.58      726.88     21.42 o 
  -1   5  22      196.19      194.91     10.70 o 
   0   5  22       14.50       11.62      4.60 o 
   1   5  22      196.23      173.55     10.01 o 
   2   5  22      746.59      715.16     13.44 o 
   3   5  22      111.87      107.60      5.80 o 
   4   5  22       73.50       66.56      4.22 o 
   5   5  22       12.81        9.22      3.09 o 
   6   5  22       51.02       57.00      5.16 o 
   7   5  22       39.14       61.05      7.50 o 
   8   5  22       79.68       89.75      6.85 o 
  -8   6  22       46.43       54.06     10.00 o 
  -7   6  22       21.50       35.21      5.76 o 
  -6   6  22        6.70        1.08      4.01 o 
  -5   6  22       32.80       31.33      3.52 o 
  -4   6  22       51.07       55.77      5.27 o 
  -3   6  22      149.11      146.40     16.80 o 
  -2   6  22       26.02       48.54      6.95 o 
  -1   6  22       77.37       76.24      7.32 o 
   0   6  22      141.30      120.06     21.41 o 
   1   6  22       77.32       75.84      7.39 o 
   2   6  22       25.96       25.09      5.76 o 
   3   6  22      149.13      145.79      5.04 o 
   4   6  22       50.80       51.69      3.79 o 
   5   6  22       32.75       32.00      4.52 o 
   6   6  22        6.62        7.13      3.54 o 
   7   6  22       21.49       31.14      5.84 o 
   8   6  22       46.35       36.09      9.53 o 
  -7   7  22       16.79       26.25      8.28 o 
  -6   7  22       45.47       49.08      4.75 o 
  -5   7  22       60.82       65.29      4.23 o 
  -4   7  22       24.89       22.19      7.19 o 
  -3   7  22       49.94       49.37      8.44 o 
  -2   7  22        1.89       -4.37      5.31 o 
  -1   7  22      217.01      228.74     15.00 o 
   0   7  22      112.22       96.25     10.94 o 
   1   7  22      216.83      230.30     15.16 o 
   2   7  22        1.89        7.03      6.41 o 
   3   7  22       49.96       46.05      5.66 o 
   4   7  22       24.88       24.79      5.09 o 
   5   7  22       60.79       66.38      6.19 o 
   6   7  22       45.44       35.26      4.55 o 
   7   7  22       16.73       19.37      8.44 o 
  -7   8  22       25.20       36.72      9.22 o 
  -6   8  22        8.84        7.65      3.93 o 
  -5   8  22       18.57       17.85      2.85 o 
  -4   8  22      107.59       91.25     11.41 o 
  -3   8  22      145.25      137.49     12.81 o 
  -2   8  22      105.60      117.96     12.03 o 
  -1   8  22       51.54       43.44      8.28 o 
   0   8  22      125.34      108.90     11.56 o 
   1   8  22       51.63       37.34      8.28 o 
   2   8  22      105.83      100.46     11.56 o 
   3   8  22      145.17      109.53     12.19 o 
   4   8  22      107.78      101.95      6.10 o 
   5   8  22       18.56       21.32      3.64 o 
   6   8  22        8.79        7.68      6.80 o 
   7   8  22       25.20        6.87      7.50 o 
  -6   9  22      173.83      160.85      8.81 o 
  -5   9  22       17.80       17.81      7.97 o 
  -4   9  22       26.40       24.22      8.28 o 
  -3   9  22       59.93       50.62      9.37 o 
  -2   9  22        6.35        6.87      6.56 o 
  -1   9  22      192.44      185.77     14.22 o 
   0   9  22       40.60       40.62      8.91 o 
   1   9  22      192.54      186.87     14.69 o 
   2   9  22        6.36        7.50      6.72 o 
   3   9  22       60.05       57.81      9.84 o 
   4   9  22       26.39       19.23      3.02 o 
   5   9  22       17.82       24.90      4.86 o 
   6   9  22      173.90      183.59     16.25 o 
  -4  10  22      185.05      193.43     16.56 o 
  -3  10  22        8.78       21.87      7.97 o 
  -2  10  22       57.71       81.87     11.09 o 
  -1  10  22       53.13       45.62      9.22 o 
   0  10  22       22.44       12.03      7.03 o 
   1  10  22       53.16       38.75      9.22 o 
   2  10  22       57.71       69.22     10.62 o 
   3  10  22        8.76       -6.09      6.09 o 
   4  10  22      185.38      194.40     17.19 o 
  -2  11  22        4.46       -4.69      6.25 o 
  -1  11  22       23.45       26.56      8.44 o 
   0  11  22        7.54        2.03      7.03 o 
   1  11  22       23.41       28.59      8.28 o 
   2  11  22        4.43        7.66      7.19 o 
   1   0  23      118.05      114.72      5.04 o 
   2   0  23      275.26      260.26      8.59 o 
   3   0  23        5.19        9.66      2.79 o 
   4   0  23      107.50       95.10      6.04 o 
   5   0  23       89.46       74.75      7.05 o 
   6   0  23        4.24        0.34      4.58 o 
   7   0  23       37.47       33.43      8.67 o 
   8   0  23       28.22       37.72      8.12 o 
   9   0  23      140.35      133.29     11.16 o 
  -9   1  23      117.55      126.71     14.84 o 
  -8   1  23       92.78       98.60      9.43 o 
  -7   1  23       60.77       64.44      7.65 o 
  -6   1  23       22.87       17.38      5.43 o 
  -5   1  23       60.69       72.27      4.85 o 
  -4   1  23       36.11       35.93      4.25 o 
  -3   1  23       14.20       10.58      3.12 o 
  -2   1  23       32.50       27.69      3.11 o 
  -1   1  23      203.76      192.15      6.24 o 
   0   1  23      440.10      410.65      9.57 o 
   1   1  23      203.64      199.05      6.39 o 
   2   1  23       32.45       24.53      3.13 o 
   3   1  23       14.18       10.58      3.73 o 
   4   1  23       36.26       33.05      4.30 o 
   5   1  23       60.48       70.61      7.73 o 
   6   1  23       22.83       34.17      5.84 o 
   7   1  23       60.79       70.89      7.90 o 
   8   1  23       92.83      109.68      9.71 o 
   9   1  23      117.57      125.10     11.04 o 
  -8   2  23      266.60      293.34     14.61 o 
  -7   2  23       36.74       57.27      7.52 o 
  -6   2  23       49.86       47.53      6.41 o 
  -5   2  23       17.71       25.27      4.21 o 
  -4   2  23       12.97       14.13      2.92 o 
  -3   2  23      150.82      145.27      9.40 o 
  -2   2  23       47.55       53.14      4.20 o 
  -1   2  23       63.44       60.69      4.18 o 
   0   2  23       10.50       11.15      2.56 o 
   1   2  23       63.39       60.58      3.79 o 
   2   2  23       47.45       51.11      4.22 o 
   3   2  23      150.95      143.97      6.63 o 
   4   2  23       12.95       15.31      4.01 o 
   5   2  23       17.71       23.73      4.25 o 
   6   2  23       49.87       53.06      6.89 o 
   7   2  23       36.70       43.67      5.53 o 
   8   2  23      266.51      283.15     11.24 o 
   9   2  23      171.67      197.65     12.51 o 
  -8   3  23       31.56       23.86      6.72 o 
  -7   3  23       85.37      111.51      7.28 o 
  -6   3  23        2.58        4.00      3.06 o 
  -5   3  23      108.18      113.06      6.43 o 
  -4   3  23       56.08       57.79      6.27 o 
  -3   3  23      144.77      155.09      5.31 o 
  -2   3  23      145.32      135.02      7.52 o 
  -1   3  23       82.94       87.76      4.09 o 
   0   3  23       21.65       23.09      2.60 o 
   1   3  23       82.95       88.59      5.46 o 
   2   3  23      145.21      128.98      5.05 o 
   3   3  23      144.69      169.68      6.63 o 
   4   3  23       56.18       53.82      4.14 o 
   5   3  23      108.12      121.49      8.64 o 
   6   3  23        2.60       -0.92      3.67 o 
   7   3  23       85.27       92.38      7.10 o 
   8   3  23       31.57       26.63      5.44 o 
  -8   4  23        3.41       10.16      7.03 o 
  -7   4  23       41.14       36.54      6.95 o 
  -6   4  23       75.18       75.45      4.92 o 
  -5   4  23       24.84       23.08      3.39 o 
  -4   4  23       85.95       78.90      4.38 o 
  -3   4  23       64.86       75.27      3.88 o 
  -2   4  23       26.19       26.03      2.53 o 
  -1   4  23        9.02        8.28      1.89 o 
   0   4  23       28.99       31.81      3.81 o 
   1   4  23        8.97        5.94      2.06 o 
   2   4  23       26.29       23.72      2.87 o 
   3   4  23       64.94       67.00      4.01 o 
   4   4  23       85.78       86.48      4.75 o 
   5   4  23       24.92       31.95      3.78 o 
   6   4  23       75.32       70.86      6.12 o 
   7   4  23       41.25       37.23      5.51 o 
   8   4  23        3.39       -0.96      5.19 o 
  -8   5  23       62.09       60.31     10.78 o 
  -7   5  23       12.28        5.89      4.80 o 
  -6   5  23       99.21       94.20      8.54 o 
  -5   5  23       21.94       24.09      3.30 o 
  -4   5  23       87.68       84.73      4.29 o 
  -3   5  23       77.79       78.78      3.60 o 
  -2   5  23       33.06       31.26      5.44 o 
  -1   5  23       37.60       40.89      5.93 o 
   0   5  23       21.31       19.50      5.05 o 
   1   5  23       37.51       44.44      7.97 o 
   2   5  23       33.07       33.65      2.66 o 
   3   5  23       78.01       71.63      3.96 o 
   4   5  23       87.88       91.14      4.84 o 
   5   5  23       21.92       26.03      3.67 o 
   6   5  23       99.49       97.37      8.59 o 
   7   5  23       12.31       19.86      5.58 o 
   8   5  23       62.27       71.25     11.25 o 
  -7   6  23        2.48        0.00      6.72 o 
  -6   6  23       73.55       94.84      5.71 o 
  -5   6  23       17.28       22.77      3.28 o 
  -4   6  23       31.31       29.13      2.85 o 
  -3   6  23       40.16       48.25      8.36 o 
  -2   6  23       27.13       26.65      5.59 o 
  -1   6  23      450.53      463.55     24.76 o 
   0   6  23       74.45       68.79      9.14 o 
   1   6  23      450.38      438.85     16.33 o 
   2   6  23       27.17       17.45      5.56 o 
   3   6  23       40.25       42.26      4.33 o 
   4   6  23       31.23       30.56      3.27 o 
   5   6  23       17.32       16.37      6.70 o 
   6   6  23       73.62       79.70      7.32 o 
   7   6  23        2.45        4.69      7.03 o 
  -7   7  23        2.76        5.00      6.72 o 
  -6   7  23        2.93        6.15      4.45 o 
  -5   7  23        9.76       14.77      3.18 o 
  -4   7  23       19.72       11.25      6.72 o 
  -3   7  23       89.42       95.15     11.09 o 
  -2   7  23      329.94      335.92     18.28 o 
  -1   7  23       28.96       19.37      7.34 o 
   0   7  23        3.60        2.50      6.09 o 
   1   7  23       29.00       24.06      7.34 o 
   2   7  23      329.93      304.83     17.97 o 
   3   7  23       89.32       94.84     11.41 o 
   4   7  23       19.71       22.97      3.08 o 
   5   7  23        9.76        6.95      3.19 o 
   6   7  23        2.96       -4.87      4.92 o 
   7   7  23        2.78       -7.03      7.03 o 
  -6   8  23       45.15       53.63     12.97 o 
  -5   8  23       28.44       22.97      8.28 o 
  -4   8  23       27.05       26.25      7.97 o 
  -3   8  23      212.29      194.21     14.84 o 
  -2   8  23      145.53      142.18     13.12 o 
  -1   8  23      338.76      295.46     17.66 o 
   0   8  23       16.36        3.28      6.41 o 
   1   8  23      338.65      300.77     17.81 o 
   2   8  23      145.57      134.37     13.44 o 
   3   8  23      212.27      225.15     15.78 o 
   4   8  23       27.03       24.71      3.04 o 
   5   8  23       28.43       30.91      6.80 o 
   6   8  23       45.22       51.66      6.57 o 
  -5   9  23        2.55       11.25      7.34 o 
  -4   9  23      266.52      268.27     17.81 o 
  -3   9  23       29.85       31.87      8.59 o 
  -2   9  23       82.41       98.43     11.56 o 
  -1   9  23       20.57       19.69      7.50 o 
   0   9  23       88.05       84.68     11.41 o 
   1   9  23       20.54        0.16      6.56 o 
   2   9  23       82.52       70.15     10.78 o 
   3   9  23       29.82       47.50      9.53 o 
   4   9  23      266.54      280.15     18.59 o 
   5   9  23        2.54        0.62      3.81 o 
  -3  10  23       39.40       56.09     10.16 o 
  -2  10  23       29.58       24.69      7.97 o 
  -1  10  23       93.75       91.40     11.72 o 
   0  10  23        1.63        6.87      6.87 o 
   1  10  23       93.66       83.90     11.72 o 
   2  10  23       29.51       22.19      8.12 o 
   3  10  23       39.45       38.44      9.69 o 
   0   0  24      123.38      123.04      7.51 o 
   1   0  24       64.93       64.37      4.14 o 
   2   0  24        4.22        4.88      2.63 o 
   3   0  24      322.45      327.36      8.88 o 
   4   0  24        2.16        4.84      4.31 o 
   5   0  24      175.92      186.57     10.11 o 
   6   0  24       70.93       75.42      7.72 o 
   7   0  24        1.99        0.81      5.25 o 
   8   0  24       39.12       45.40      7.34 o 
  -8   1  24       40.53       37.93     11.80 o 
  -7   1  24       21.92       33.32      6.51 o 
  -6   1  24       52.95       53.40      6.90 o 
  -5   1  24      126.05      139.12      8.96 o 
  -4   1  24      268.33      253.41      9.17 o 
  -3   1  24       24.88       34.39      4.02 o 
  -2   1  24      114.52      116.10      5.90 o 
  -1   1  24       33.02       33.20      3.33 o 
   0   1  24       15.29       19.65      2.94 o 
   1   1  24       33.05       37.14      3.48 o 
   2   1  24      114.69      113.65      5.80 o 
   3   1  24       24.86       30.26      4.03 o 
   4   1  24      268.62      270.83      9.41 o 
   5   1  24      126.10      116.15      8.72 o 
   6   1  24       53.07       62.66      7.27 o 
   7   1  24       21.99       26.51      6.35 o 
   8   1  24       40.60       48.74     12.58 o 
  -8   2  24       31.41       31.25      8.91 o 
  -7   2  24       42.58       38.84      7.81 o 
  -6   2  24       47.41       44.11      9.69 o 
  -5   2  24      160.34      169.88      7.80 o 
  -4   2  24      111.88      108.25      5.29 o 
  -3   2  24      202.32      222.17      7.82 o 
  -2   2  24      315.17      326.61      9.52 o 
  -1   2  24       37.14       38.41      6.88 o 
   0   2  24       46.54       49.31      4.00 o 
   1   2  24       37.11       39.97      4.71 o 
   2   2  24      314.75      327.03     13.00 o 
   3   2  24      202.18      207.17      7.94 o 
   4   2  24      111.80      110.42     10.69 o 
   5   2  24      160.55      176.59     26.87 o 
   6   2  24       47.40       49.31      6.85 o 
   7   2  24       42.67       37.29      6.74 o 
   8   2  24       31.57       20.50      6.46 o 
  -7   3  24      297.20      356.33     15.12 o 
  -6   3  24       66.54       57.09      7.34 o 
  -5   3  24       27.39       16.59      3.82 o 
  -4   3  24       42.71       32.62      4.04 o 
  -3   3  24       96.93      102.30      5.44 o 
  -2   3  24      102.45      102.81      5.07 o 
  -1   3  24       20.41       20.99      3.25 o 
   0   3  24       83.79       88.62      4.60 o 
   1   3  24       20.22       16.76      2.88 o 
   2   3  24      102.56      110.87      5.43 o 
   3   3  24       96.72      101.45      5.60 o 
   4   3  24       42.65       37.13      4.26 o 
   5   3  24       27.40       25.20      3.77 o 
   6   3  24       66.58       57.51      5.84 o 
   7   3  24      297.34      347.48     12.12 o 
   8   3  24      172.79      192.18     16.72 o 
  -8   4  24       12.25       14.22      7.81 o 
  -7   4  24      148.65      170.37      9.98 o 
  -6   4  24       65.30       54.99      4.62 o 
  -5   4  24       14.70       17.07      3.21 o 
  -4   4  24       92.31       90.57      4.63 o 
  -3   4  24       77.21       84.01      8.55 o 
  -2   4  24       86.54       96.25      3.94 o 
  -1   4  24       34.17       27.48      5.18 o 
   0   4  24       32.38       30.51      3.17 o 
   1   4  24       34.21       36.06      2.74 o 
   2   4  24       86.59       83.90      4.17 o 
   3   4  24       77.24       74.17      4.52 o 
   4   4  24       92.31       88.02      4.91 o 
   5   4  24       14.68       10.97      3.37 o 
   6   4  24       65.42       54.04      5.79 o 
   7   4  24      148.68      165.85     10.65 o 
   8   4  24       12.24       22.19      9.22 o 
  -7   5  24        9.08        6.41      7.34 o 
  -6   5  24       18.71        9.72      3.65 o 
  -5   5  24        4.43        8.45      3.10 o 
  -4   5  24       19.61       20.90      2.79 o 
  -3   5  24       77.57       81.43      9.37 o 
  -2   5  24       94.86      107.14      8.43 o 
  -1   5  24        1.10        1.11      4.45 o 
   0   5  24      117.69      112.45      8.48 o 
   1   5  24        1.11       -3.95      3.98 o 
   2   5  24       94.95      102.26      5.16 o 
   3   5  24       77.57       77.57      4.08 o 
   4   5  24       19.55       19.52      3.14 o 
   5   5  24        4.45        3.90      3.14 o 
   6   5  24       18.76        5.81      4.87 o 
   7   5  24        9.06        3.59      7.81 o 
  -7   6  24        8.73        6.25      7.66 o 
  -6   6  24        3.77        0.22      4.53 o 
  -5   6  24       72.57       75.85      4.57 o 
  -4   6  24       13.87       20.31      7.19 o 
  -3   6  24       26.09       29.22      7.97 o 
  -2   6  24      204.85      197.95     10.85 o 
  -1   6  24       34.18       34.18      6.25 o 
   0   6  24       20.35       22.81      6.80 o 
   1   6  24       34.15       33.79      9.92 o 
   2   6  24      204.80      209.02     18.59 o 
   3   6  24       25.95       25.62      2.61 o 
   4   6  24       13.87       16.95      4.62 o 
   5   6  24       72.86       77.78      5.23 o 
   6   6  24        3.75        6.56      7.34 o 
   7   6  24        8.69        3.28      7.19 o 
  -6   7  24      100.92       93.58      6.96 o 
  -5   7  24        2.61        8.26      3.37 o 
  -4   7  24        3.61        3.75      6.25 o 
  -3   7  24       69.05       59.69      9.53 o 
  -2   7  24       46.49       44.84      8.75 o 
  -1   7  24      343.81      351.71     18.91 o 
   0   7  24        8.60        6.09      6.56 o 
   1   7  24      343.51      315.93     18.44 o 
   2   7  24       46.57       45.31      8.91 o 
   3   7  24       69.11       67.18     10.31 o 
   4   7  24        3.56        0.21      2.49 o 
   5   7  24        2.61       -3.03      3.71 o 
   6   7  24      100.78      100.00     12.66 o 
  -5   8  24       13.28       13.75      7.66 o 
  -4   8  24      100.14      118.90     13.28 o 
  -3   8  24       26.67       20.47      7.97 o 
  -2   8  24       49.94       38.75      8.75 o 
  -1   8  24       10.18       12.50      7.03 o 
   0   8  24       72.32       80.47     10.94 o 
   1   8  24       10.22        1.56      6.72 o 
   2   8  24       50.00       60.15      9.84 o 
   3   8  24       26.57       33.28      8.59 o 
   4   8  24      100.08      114.06     12.97 o 
   5   8  24       13.28        9.95      5.00 o 
  -4   9  24       37.96       56.09     10.31 o 
  -3   9  24       14.25        8.28      6.87 o 
  -2   9  24        6.86       13.12      7.34 o 
  -1   9  24       73.51       95.31     11.87 o 
   0   9  24        6.44       10.62      7.34 o 
   1   9  24       73.53      103.12     12.50 o 
   2   9  24        6.82       -2.34      6.41 o 
   3   9  24       14.26       12.97      7.50 o 
   4   9  24       37.85       30.31      8.91 o 
  -1  10  24        4.09        3.91      7.19 o 
   0  10  24       62.30       82.65     11.72 o 
   1  10  24        4.07        6.41      7.34 o 
   1   0  25        0.02       -0.13      2.63 o 
   2   0  25      574.64      594.89     12.92 o 
   3   0  25        4.46        3.07      3.24 o 
   4   0  25        6.64       -3.91      4.36 o 
   5   0  25       19.46       23.28      5.51 o 
   6   0  25        1.68        0.13      5.31 o 
   7   0  25       78.35       79.01     10.78 o 
   8   0  25       69.69       82.65     12.97 o 
  -8   1  25      115.90      146.56     16.87 o 
  -7   1  25       51.13       67.36      7.95 o 
  -6   1  25      351.14      341.62     14.74 o 
  -5   1  25      184.21      186.68     10.28 o 
  -4   1  25       66.43       69.49      7.06 o 
  -3   1  25       16.03       18.86      3.68 o 
  -2   1  25      307.01      290.93      9.33 o 
  -1   1  25       66.17       65.69      4.83 o 
   0   1  25       15.43       13.87      3.30 o 
   1   1  25       66.15       66.71      6.89 o 
   2   1  25      306.83      290.00      9.51 o 
   3   1  25       15.97        9.54      3.58 o 
   4   1  25       66.55       69.36      7.11 o 
   5   1  25      183.99      196.55     10.69 o 
   6   1  25      351.45      372.48     15.13 o 
   7   1  25       51.08       47.27      7.35 o 
   8   1  25      115.97      137.91     11.72 o 
  -7   2  25       49.10       45.29     14.69 o 
  -6   2  25      250.65      260.19     17.58 o 
  -5   2  25      141.47      141.56      7.44 o 
  -4   2  25       10.96       12.85      3.07 o 
  -3   2  25      106.27      105.10      5.80 o 
  -2   2  25      274.33      276.20      8.66 o 
  -1   2  25      102.36      104.23      5.45 o 
   0   2  25       69.64       79.97      4.92 o 
   1   2  25      102.31      106.38      5.58 o 
   2   2  25      274.22      263.23      8.83 o 
   3   2  25      106.25      101.67      6.07 o 
   4   2  25       10.99       11.82      3.70 o 
   5   2  25      141.59      153.68     10.03 o 
   6   2  25      250.54      238.75     15.08 o 
   7   2  25       49.12       63.15      7.84 o 
  -6   3  25       43.63       55.51      7.19 o 
  -5   3  25      171.61      192.04      8.02 o 
  -4   3  25      126.66      124.54      6.42 o 
  -3   3  25      107.88      121.30      5.90 o 
  -2   3  25       59.50       64.62      4.25 o 
  -1   3  25        2.66        3.06      2.46 o 
   0   3  25       25.55       25.77      3.10 o 
   1   3  25        2.64        3.88      3.31 o 
   2   3  25       59.38       61.76      4.44 o 
   3   3  25      107.96      127.53      6.33 o 
   4   3  25      126.69      118.59      7.26 o 
   5   3  25      171.56      190.25     10.55 o 
   6   3  25       43.68       47.58      7.03 o 
   7   3  25       98.05      113.43     15.00 o 
  -6   4  25        7.96        9.06      6.56 o 
  -5   4  25       53.94       61.28      4.97 o 
  -4   4  25       20.43       22.30      4.23 o 
  -3   4  25      165.76      178.36      6.35 o 
  -2   4  25       82.46       88.65      4.29 o 
  -1   4  25      107.90      117.15      6.00 o 
   0   4  25        5.89        4.94      2.82 o 
   1   4  25      107.65      117.52      4.75 o 
   2   4  25       82.25       87.24      4.65 o 
   3   4  25      165.45      167.35      6.73 o 
   4   4  25       20.38       22.28      3.39 o 
   5   4  25       54.01       49.64      4.46 o 
   6   4  25        7.98        7.09      4.23 o 
   7   4  25       40.16       43.90     10.16 o 
  -6   5  25       67.39       72.73      6.83 o 
  -5   5  25      449.79      466.39     11.88 o 
  -4   5  25       61.90       66.97      4.06 o 
  -3   5  25        3.79        4.22      6.64 o 
  -2   5  25      128.79      116.78     18.20 o 
  -1   5  25       10.50       14.47      6.02 o 
   0   5  25       14.20       10.93      5.03 o 
   1   5  25       10.44        1.08      5.78 o 
   2   5  25      128.64      122.91      5.45 o 
   3   5  25        3.80        2.58      2.36 o 
   4   5  25       61.71       69.68      6.59 o 
   5   5  25      449.85      469.49     11.48 o 
   6   5  25       67.44       73.59     11.25 o 
  -6   6  25       94.29      101.78      7.28 o 
  -5   6  25       80.19       79.82      6.01 o 
  -4   6  25      136.02      133.28     13.28 o 
  -3   6  25      403.19      399.98     20.62 o 
  -2   6  25       12.74        7.81      5.00 o 
  -1   6  25       30.21       39.05      6.52 o 
   0   6  25       20.11       12.49      5.40 o 
   1   6  25       30.12       31.68      6.15 o 
   2   6  25       12.78       18.07      5.78 o 
   3   6  25      403.56      380.92     20.62 o 
   4   6  25      135.96      135.07     14.42 o 
   5   6  25       80.32       86.22      7.11 o 
   6   6  25       94.28       91.56     12.50 o 
  -5   7  25       88.52       93.75     12.34 o 
  -4   7  25       74.54       76.09     10.78 o 
  -3   7  25       15.86       11.56      7.34 o 
  -2   7  25       95.34      100.15     11.72 o 
  -1   7  25        1.64        2.34      6.25 o 
   0   7  25       45.13       24.37      7.66 o 
   1   7  25        1.65       -4.06      5.78 o 
   2   7  25       95.42      104.84     11.87 o 
   3   7  25       15.88       31.25      8.28 o 
   4   7  25       74.59       75.27      5.55 o 
   5   7  25       88.52      103.27     17.34 o 
  -4   8  25        0.83       -0.62      6.56 o 
  -3   8  25      126.10      126.25     13.28 o 
  -2   8  25       64.72       72.97     10.78 o 
  -1   8  25        0.65        0.00      6.41 o 
   0   8  25        2.53       12.97      7.81 o 
   1   8  25        0.65       -6.09      6.09 o 
   2   8  25       64.87       73.59     11.09 o 
   3   8  25      125.98      127.50     13.44 o 
   4   8  25        0.82        3.75      7.03 o 
  -2   9  25       60.47       43.75      9.22 o 
  -1   9  25      144.16      150.62     14.53 o 
   0   9  25       71.04      100.78     12.34 o 
   1   9  25      144.43      146.40     14.53 o 
   2   9  25       60.38       60.94     10.78 o 
   0   0  26      372.81      381.91     17.50 o 
   1   0  26       79.47       77.18      4.74 o 
   2   0  26       85.38       83.39      5.68 o 
   3   0  26      136.14      146.25      9.06 o 
   4   0  26       29.83       27.48      5.47 o 
   5   0  26        3.77        8.64      5.08 o 
   6   0  26      124.42      146.18     10.33 o 
   7   0  26       34.54       22.19      9.53 o 
  -7   1  26        8.31       -4.06      7.50 o 
  -6   1  26        9.60       12.75      5.51 o 
  -5   1  26       48.42       59.01      7.07 o 
  -4   1  26      417.21      429.98     26.33 o 
  -3   1  26       41.32       38.44      4.43 o 
  -2   1  26       88.25       77.83      5.42 o 
  -1   1  26        6.70        4.27      3.16 o 
   0   1  26       33.16       31.04      3.96 o 
   1   1  26        6.71        6.55      3.33 o 
   2   1  26       88.43       85.07      5.74 o 
   3   1  26       41.33       32.39      4.44 o 
   4   1  26      417.20      446.01     18.51 o 
   5   1  26       48.38       65.13      7.33 o 
   6   1  26        9.54       14.61      5.85 o 
   7   1  26        8.28       10.50      5.74 o 
  -7   2  26      110.17      129.68     15.31 o 
  -6   2  26       62.36       76.58     14.06 o 
  -5   2  26      143.06      152.90     11.48 o 
  -4   2  26       26.39       36.31      3.81 o 
  -3   2  26       71.03       85.43      5.46 o 
  -2   2  26      227.51      233.18      8.02 o 
  -1   2  26      208.53      207.27      9.74 o 
   0   2  26        1.00        5.65      5.02 o 
   1   2  26      208.88      208.01      7.61 o 
   2   2  26      227.33      227.49      9.98 o 
   3   2  26       71.21       78.68      8.86 o 
   4   2  26       26.32       31.56      7.73 o 
   5   2  26      143.01      161.51     10.05 o 
   6   2  26       62.47       76.65      8.28 o 
   7   2  26      110.42      110.15     14.22 o 
  -6   3  26       14.48       30.31     10.31 o 
  -5   3  26        4.10        6.82      3.72 o 
  -4   3  26      121.75      132.49     10.02 o 
  -3   3  26      118.75      111.40      6.26 o 
  -2   3  26       42.36       44.38      3.83 o 
  -1   3  26      172.40      187.34      6.64 o 
   0   3  26      213.57      218.27      7.19 o 
   1   3  26      172.36      186.99      6.77 o 
   2   3  26       42.24       42.01      4.02 o 
   3   3  26      118.66      123.43      6.29 o 
   4   3  26      121.76      123.96      7.60 o 
   5   3  26        4.10        5.61      5.03 o 
   6   3  26       14.48       13.91      9.37 o 
  -5   4  26       15.46       14.04      5.94 o 
  -4   4  26      136.82      140.41      6.83 o 
  -3   4  26       32.61       35.73      3.67 o 
  -2   4  26       23.19       20.26      2.64 o 
  -1   4  26       25.71       21.09      8.59 o 
   0   4  26       48.85       43.90     10.00 o 
   1   4  26       25.72       26.65      2.82 o 
   2   4  26       23.17       22.89      3.05 o 
   3   4  26       32.66       35.51      3.88 o 
   4   4  26      136.84      152.64      7.01 o 
   5   4  26       15.46       13.66      5.25 o 
   6   4  26       42.83       32.19     10.78 o 
  -6   5  26       11.47        9.22      6.09 o 
  -5   5  26      112.08      117.03      9.53 o 
  -4   5  26      141.46      134.98      5.80 o 
  -3   5  26       10.21        8.44      8.28 o 
  -2   5  26        3.69       -2.34      7.34 o 
  -1   5  26       19.26       20.47      8.44 o 
   0   5  26       24.17       36.56      9.53 o 
   1   5  26       19.29       15.62      5.54 o 
   2   5  26        3.68        2.08      4.84 o 
   3   5  26       10.24        6.52      2.55 o 
   4   5  26      141.38      122.76      5.74 o 
   5   5  26      111.92      138.57     10.62 o 
   6   5  26       11.52        7.50      8.12 o 
  -5   6  26       30.42       37.03      9.06 o 
  -4   6  26       80.18       77.03     10.78 o 
  -3   6  26      245.14      214.68     15.47 o 
  -2   6  26       48.64       56.25      9.69 o 
  -1   6  26       13.42       10.00      5.38 o 
   0   6  26       28.95       37.40      6.76 o 
   1   6  26       13.40        8.36      5.49 o 
   2   6  26       48.79       48.59      9.53 o 
   3   6  26      245.13      224.05     16.09 o 
   4   6  26       79.90       79.89      6.08 o 
   5   6  26       30.37       35.71      9.84 o 
  -4   7  26       58.15       67.81     10.62 o 
  -3   7  26        3.36       -0.47      6.72 o 
  -2   7  26       65.92       83.59     11.09 o 
  -1   7  26        8.11        4.22      7.03 o 
   0   7  26       22.42       38.59      8.75 o 
   1   7  26        8.13        9.84      7.03 o 
   2   7  26       65.85       75.62     11.09 o 
   3   7  26        3.35        1.87      7.34 o 
   4   7  26       58.18       56.40     10.62 o 
  -2   8  26      111.85      101.71     12.34 o 
  -1   8  26      225.21      211.09     16.25 o 
   0   8  26        6.69        8.75      7.66 o 
   1   8  26      225.23      238.74     16.87 o 
   2   8  26      111.67      123.90     13.44 o 
   1   0  27       23.63       15.88      4.69 o 
   2   0  27       64.99       68.39      6.78 o 
   3   0  27       69.95       92.73      7.79 o 
   4   0  27      119.56      102.17      8.39 o 
   5   0  27      441.67      449.36     20.16 o 
   6   0  27        2.18        3.91      7.97 o 
  -6   1  27      276.36      309.83     20.62 o 
  -5   1  27      385.10      397.50     15.72 o 
  -4   1  27       21.97       24.25      8.44 o 
  -3   1  27       15.68       11.42      4.93 o 
  -2   1  27       65.65       70.09      5.16 o 
  -1   1  27      145.51      154.53      6.99 o 
   0   1  27      106.91      106.37      6.09 o 
   1   1  27      145.47      145.16     10.53 o 
   2   1  27       65.51       57.29      5.07 o 
   3   1  27       15.57       15.92      6.80 o 
   4   1  27       22.07       22.30      5.45 o 
   5   1  27      384.91      416.02     21.87 o 
   6   1  27      276.62      297.49     20.31 o 
  -6   2  27       77.44       67.97     12.19 o 
  -5   2  27        5.84        0.47      7.97 o 
  -4   2  27       30.82       32.61      4.57 o 
  -3   2  27      200.85      213.12      8.04 o 
  -2   2  27       52.24       55.20      4.56 o 
  -1   2  27       30.02       34.48      3.93 o 
   0   2  27        3.75        6.11      4.57 o 
   1   2  27       29.99       38.42      4.19 o 
   2   2  27       52.24       60.47      5.12 o 
   3   2  27      200.87      198.28      8.91 o 
   4   2  27       30.76       39.26      6.03 o 
   5   2  27        5.87       10.66      5.29 o 
   6   2  27       77.34       85.62     12.97 o 
  -6   3  27       28.09       41.40     10.47 o 
  -5   3  27      220.38      224.52     15.39 o 
  -4   3  27       25.08       24.13      4.03 o 
  -3   3  27       21.04       25.20      3.70 o 
  -2   3  27       67.34       70.55      3.89 o 
  -1   3  27       38.38       42.89      3.72 o 
   0   3  27       18.05       24.84      3.29 o 
   1   3  27       38.43       40.55      3.81 o 
   2   3  27       67.46       83.87      5.13 o 
   3   3  27       20.98       30.35      4.09 o 
   4   3  27       25.11       28.24      5.05 o 
   5   3  27      220.21      243.74     18.44 o 
   6   3  27       28.03       26.25      9.84 o 
  -5   4  27        2.27        8.28      4.50 o 
  -4   4  27        9.88       10.17     12.34 o 
  -3   4  27       22.08       21.51      3.05 o 
  -2   4  27       16.23       16.25      8.12 o 
  -1   4  27       35.04       31.56      9.37 o 
   0   4  27       13.12        2.03      7.50 o 
   1   4  27       34.93       41.61      4.21 o 
   2   4  27       16.16       17.41      2.98 o 
   3   4  27       21.99       19.45      3.51 o 
   4   4  27        9.83       12.15      4.52 o 
   5   4  27        2.29       -3.28      7.97 o 
  -3   5  27      248.34      244.83     20.16 o 
  -2   5  27      118.76      110.31     14.84 o 
  -1   5  27       47.05       40.94     10.31 o 
   0   5  27       32.36       10.31      8.44 o 
   1   5  27       47.14       37.81     10.16 o 
   2   5  27      118.61      115.31     14.53 o 
   3   5  27      248.17      258.05     10.11 o 
   4   5  27       24.83       19.42     12.81 o 
  -3   6  27       23.84       31.25      8.59 o 
  -2   6  27        3.53        4.84      7.03 o 
  -1   6  27       31.44       24.69      7.97 o 
   0   6  27      231.17      252.02     16.72 o 
   1   6  27       31.47       26.41      8.12 o 
   2   6  27        3.53        5.16      7.03 o 
   3   6  27       23.86       18.44      7.97 o 
   4   6  27      188.09      184.52     16.41 o 
  -2   7  27       99.75       88.28     11.72 o 
  -1   7  27       56.33       61.56     10.78 o 
   0   7  27       33.71       42.19      9.22 o 
   1   7  27       56.37       51.72     10.00 o 
   2   7  27       99.79      112.96     13.12 o 
   0   0  28       85.34       87.65     10.47 o 
   1   0  28        5.33        2.97      7.42 o 
   2   0  28       89.42      106.49      8.06 o 
   3   0  28      342.59      372.37     14.42 o 
   4   0  28       55.92       55.52      6.90 o 
  -4   1  28      100.54      122.50     13.59 o 
  -3   1  28      103.05       92.08      7.79 o 
  -2   1  28       76.76       70.64      5.42 o 
  -1   1  28       42.32       36.58      4.34 o 
   0   1  28       21.27       31.15      4.92 o 
   1   1  28       42.44       41.50      4.92 o 
   2   1  28       76.84       72.62      6.98 o 
   3   1  28      102.98      109.44     10.16 o 
   4   1  28      100.68      100.46     12.50 o 
  -5   2  28       72.01       83.28     12.97 o 
  -4   2  28      303.72      299.05     20.16 o 
  -3   2  28      256.75      274.51      9.47 o 
  -2   2  28       32.76       40.13      4.27 o 
  -1   2  28       13.52       10.27      3.34 o 
   0   2  28      174.80      189.39      7.40 o 
   1   2  28       13.53       11.29      3.51 o 
   2   2  28       32.86       38.81      4.49 o 
   3   2  28      257.02      293.23      9.92 o 
   4   2  28      303.63      332.80     20.78 o 
  -4   3  28      152.43      135.87      8.93 o 
  -3   3  28       55.09       64.00      6.27 o 
  -2   3  28       24.62       27.48      2.97 o 
  -1   3  28       39.39       38.66      3.72 o 
   0   3  28       17.85       21.83      4.59 o 
   1   3  28       39.61       35.10      3.74 o 
   2   3  28       24.63       24.95      3.68 o 
   3   3  28       54.97       60.14      6.47 o 
   4   3  28      152.58      140.15     15.62 o 
  -4   4  28      165.83      163.20      8.92 o 
  -3   4  28       42.35       50.85      5.03 o 
  -2   4  28      137.35      132.81     15.47 o 
  -1   4  28      125.55      134.99     14.84 o 
   0   4  28      151.95      141.24     15.47 o 
   1   4  28      125.60       93.75     13.59 o 
   2   4  28      137.43      159.92      8.00 o 
   3   4  28       42.40       57.29      5.91 o 
   4   4  28      165.88      181.68     10.15 o 
  -3   5  28        6.96        6.87      8.59 o 
  -2   5  28        7.54       12.19      8.59 o 
  -1   5  28       23.95       36.40     10.47 o 
   0   5  28        1.38       -0.62      7.81 o 
   1   5  28       23.99       29.22      9.69 o 
   2   5  28        7.54       15.94      8.59 o 
   3   5  28        6.96       12.50      9.06 o 
   1   0  29        8.09        6.76      4.47 o 
   2   0  29       92.93       88.28     10.94 o 
  -2   1  29       17.08       13.91      7.50 o 
  -1   1  29       41.57       41.12      5.82 o 
   0   1  29      155.29      152.51      9.19 o 
   1   1  29       41.52       51.72      9.37 o 
   2   1  29       17.04       15.31      7.66 o 
  -3   2  29        7.08        7.96      3.76 o 
  -2   2  29       32.80       40.30      5.66 o 
  -1   2  29       65.53       69.23     13.83 o 
   0   2  29      176.32      181.18      9.26 o 
   1   2  29       65.47       70.25      6.64 o 
   2   2  29       32.74       35.42      6.09 o 
  -3   3  29       19.83       16.10      4.77 o 
  -2   3  29      159.52      163.74      8.85 o 
  -1   3  29       91.81       98.00      6.86 o 
   0   3  29        5.83        3.54      3.78 o 
   1   3  29       91.83       90.25      6.79 o 
   2   3  29      159.35      163.29      9.10 o 
   3   3  29       19.77       21.34      6.87 o 
  -2   4  29       44.36       42.97     10.62 o 
  -1   4  29        1.85        3.75      8.28 o 
   0   4  29        2.23       -6.87      6.87 o 
   1   4  29        1.86        5.78      7.97 o 
   2   4  29       44.34       38.59     10.62 o 
  -1   2  30       32.92       33.59      6.56 o 
   0   2  30        0.10        1.56      5.00 o 
   1   2  30       32.75       31.41      6.56 o 
                                                 
