# Supplementary material for: Crystal structure of (1-eth­oxy­ethyl­idene)di­methyl­aza­nium tetra­phenyl­borate
Source: Acta Crystallogr E Crystallogr Commun. 2015 Nov 25;71(Pt 12):o984–5. doi: 10.1107/S2056989015022252 (PMC4719936; doi:10.1107/S2056989015022252)
Supplement: Supplementary file 3 [file e-71-0o984-Isup3.cml]

<?xml version="1.0" ?>
<cml>
<molecule title="(1-ethoxyethylidene)dimethylazanium" id="m1">
  <atomArray>
    <atom id="a1" elementType="C"
          x2="4.619999999999999" y2="2.6673582436560714" />
    <atom id="a2" elementType="C"
          x2="3.8499999999999996" y2="1.333679121828036" />
    <atom id="a3" elementType="O"
          x2="2.3099999999999996" y2="1.3336791218280357" />
    <atom id="a4" elementType="C"
          x2="1.54" y2="0.0" />
    <atom id="a5" elementType="C"
          x2="2.3100000000000005" y2="-1.3336791218280353" />
    <atom id="a6" elementType="N" formalCharge="1"
          x2="0.0" y2="0.0" />
    <atom id="a7" elementType="C"
          x2="-0.7699999999999997" y2="-1.3336791218280357" />
    <atom id="a8" elementType="C"
          x2="-0.7699999999999997" y2="1.3336791218280357" />
    <atom id="a9" elementType="B"
          x2="8.854999542236328" y2="-4.949999809265137" />
    <atom id="a10" elementType="C"
          x2="8.854999542236328" y2="-3.4099998092651367" />
    <atom id="a11" elementType="C"
          x2="7.314999542236328" y2="-4.949999809265137" />
    <atom id="a12" elementType="C"
          x2="10.394999542236327" y2="-4.949999809265137" />
    <atom id="a13" elementType="C"
          x2="8.854999542236328" y2="-6.489999809265137" />
    <atom id="a14" elementType="C"
          x2="8.854999542236328" y2="-0.32993204702897483" />
    <atom id="a15" elementType="C"
          x2="7.52133020118807" y2="-1.0999489875880153" />
    <atom id="a16" elementType="C"
          x2="7.52133020118807" y2="-2.639982868706096" />
    <atom id="a17" elementType="C"
          x2="10.188668883284587" y2="-2.639982868706096" />
    <atom id="a18" elementType="C"
          x2="10.188668883284587" y2="-1.0999489875880153" />
    <atom id="a19" elementType="C"
          x2="5.98133020118807" y2="-2.6399489875880153" />
    <atom id="a20" elementType="C"
          x2="4.647660860139811" y2="-3.409965928147056" />
    <atom id="a21" elementType="C"
          x2="4.647660860139811" y2="-4.949999809265137" />
    <atom id="a22" elementType="C"
          x2="5.98133020118807" y2="-5.720016749824177" />
    <atom id="a23" elementType="C"
          x2="7.314999542236328" y2="-3.409965928147056" />
    <atom id="a24" elementType="C"
          x2="7.52133020118807" y2="-7.260016749824177" />
    <atom id="a25" elementType="C"
          x2="7.52133020118807" y2="-8.800050630942259" />
    <atom id="a26" elementType="C"
          x2="8.854999542236328" y2="-9.570067571501298" />
    <atom id="a27" elementType="C"
          x2="10.188668883284587" y2="-8.800050630942259" />
    <atom id="a28" elementType="C"
          x2="10.188668883284587" y2="-7.260016749824177" />
    <atom id="a29" elementType="C"
          x2="11.728668883284586" y2="-4.179982868706096" />
    <atom id="a30" elementType="C"
          x2="10.394999542236327" y2="-6.490033690383218" />
    <atom id="a31" elementType="C"
          x2="11.728668883284586" y2="-7.260050630942258" />
    <atom id="a32" elementType="C"
          x2="13.062338224332844" y2="-6.490033690383218" />
    <atom id="a33" elementType="C"
          x2="13.062338224332844" y2="-4.949999809265137" />
  </atomArray>
  <bondArray>
    <bond atomRefs2="a1 a2" order="1" />
    <bond atomRefs2="a2 a3" order="1" />
    <bond atomRefs2="a3 a4" order="1" />
    <bond atomRefs2="a4 a5" order="1" />
    <bond atomRefs2="a4 a6" order="2" />
    <bond atomRefs2="a6 a7" order="1" />
    <bond atomRefs2="a6 a8" order="1" />
    <bond atomRefs2="a9 a10" order="1" />
    <bond atomRefs2="a9 a11" order="1" />
    <bond atomRefs2="a9 a12" order="1" />
    <bond atomRefs2="a9 a13" order="1" />
    <bond atomRefs2="a16 a10" order="2" />
    <bond atomRefs2="a10 a17" order="1" />
    <bond atomRefs2="a14 a15" order="2" />
    <bond atomRefs2="a15 a16" order="1" />
    <bond atomRefs2="a17 a18" order="2" />
    <bond atomRefs2="a14 a18" order="1" />
    <bond atomRefs2="a22 a11" order="2" />
    <bond atomRefs2="a11 a23" order="1" />
    <bond atomRefs2="a19 a20" order="1" />
    <bond atomRefs2="a20 a21" order="2" />
    <bond atomRefs2="a21 a22" order="1" />
    <bond atomRefs2="a19 a23" order="2" />
    <bond atomRefs2="a13 a24" order="2" />
    <bond atomRefs2="a13 a28" order="1" />
    <bond atomRefs2="a24 a25" order="1" />
    <bond atomRefs2="a25 a26" order="2" />
    <bond atomRefs2="a26 a27" order="1" />
    <bond atomRefs2="a27 a28" order="2" />
    <bond atomRefs2="a29 a12" order="2" />
    <bond atomRefs2="a12 a30" order="1" />
    <bond atomRefs2="a30 a31" order="2" />
    <bond atomRefs2="a31 a32" order="1" />
    <bond atomRefs2="a32 a33" order="2" />
    <bond atomRefs2="a29 a33" order="1" />
  </bondArray>
</molecule>
</cml>
